# Supplementary material for: Expression Regulation of Water Reabsorption Genes and Transcription Factors in the Kidneys of Lepus yarkandensis
Source: Front Physiol. 2022 May 26;13:856427. doi: 10.3389/fphys.2022.856427 (PMC9204326; doi:10.3389/fphys.2022.856427)
Supplement: Supplementary file 1 [file Table2.XLSX]

## Sheet: Sheet1
Table S2. Summary of RNA-Seq data in L. yarkandensis and O. cuniculus
Sample	Raw Reads	Clean Reads	Clean Bases (G)	Error (%)	Q20 (%)	Q30 (%)	GC Content (%)
OC_1	23352490	21923011	6.6	0.03	97.51	92.96	52.89
OC_2	21322726	20222945	6.1	0.03	97.7	93.42	52.13
OC_3	23195513	21303172	6.4	0.03	97.51	92.88	51.58
LY_1	21715432	19940990	6	0.03	97.77	93.48	50.05
LY_2	21928739	21869790	6.6	0.03	97.46	92.8	50.25
LY_3	22001283	21939627	6.6	0.03	97.66	93.26	51.4
