# Supplementary material for: Expression Regulation of Water Reabsorption Genes and Transcription Factors in the Kidneys of Lepus yarkandensis
Source: Front Physiol. 2022 May 26;13:856427. doi: 10.3389/fphys.2022.856427 (PMC9204326; doi:10.3389/fphys.2022.856427)
Supplement: Supplementary file 2 [file Table3.XLSX]

## Sheet: Sheet1
Table S3. Length distribution of transcript and unigene sequences
Type of Sequences	300-500bp	500-1kbp	1k-2kbp	>2kbp	Total	min length	mean length	median length	max length	N50	N90	total nucleotides
transcripts	23999	20299	21319	30245	95862	301	1727	1139	18157	2863	737	165515993
Unigenes	15413	10937	7181	9467	42998	301	1377	684	18157	2578	498	59229276
