# Supplementary material for: Expression Regulation of Water Reabsorption Genes and Transcription Factors in the Kidneys of Lepus yarkandensis
Source: Front Physiol. 2022 May 26;13:856427. doi: 10.3389/fphys.2022.856427 (PMC9204326; doi:10.3389/fphys.2022.856427)
Supplement: Supplementary file 3 [file Table9.XLSX]

## Sheet: Sheet1
Table S9. List of the target gene by predicted transcriptional factors by TRANSFAC database
target_gene	target_gene_unigene_ID	LY_readcount	OC_readcount	log2FoldChange	pval	padj	TF	TF_unigene_ID	LY_readcount	OC_readcount	log2FoldChange	pval	padj
AMPH	Cluster-1445.1951	101.647	15.8807	2.6705	6.1151e-08	6.1151e-08	AR	Cluster-1445.14481	29.9405	101.943	-1.7661	1.208e-06	1.2742e-05
AOC2	Cluster-1445.19703	173.737	523.881	-1.5909	0.00079541	0.00079541	AR	Cluster-1445.14481	29.9405	101.943	-1.7661	1.208e-06	1.2742e-05
BDNF	Cluster-1445.7377	6.77403	51.1119	-2.9293	6.0212e-07	6.0212e-07	AR	Cluster-1445.14481	29.9405	101.943	-1.7661	1.208e-06	1.2742e-05
BMP7	Cluster-1445.21439	66.8124	1112.79	-4.0635	2.6684e-11	2.6684e-11	AR	Cluster-1445.14481	29.9405	101.943	-1.7661	1.208e-06	1.2742e-05
BRMS1	Cluster-1445.13055	796.179	246.537	1.6916	7.9695e-10	7.9695e-10	AR	Cluster-1445.14481	29.9405	101.943	-1.7661	1.208e-06	1.2742e-05
CALCRL	Cluster-1445.23220	184.012	509.705	-1.4712	9.3282e-08	9.3282e-08	AR	Cluster-1445.14481	29.9405	101.943	-1.7661	1.208e-06	1.2742e-05
CAMKK2	Cluster-1445.23543	443.788	159.441	1.4764	2.3432e-10	2.3432e-10	AR	Cluster-1445.14481	29.9405	101.943	-1.7661	1.208e-06	1.2742e-05
CD36	Cluster-1445.14947	1020.08	52.8039	4.2729	1.056e-29	1.056e-29	AR	Cluster-1445.14481	29.9405	101.943	-1.7661	1.208e-06	1.2742e-05
CDK14	Cluster-1445.11343	233.137	78.9736	1.5629	7.9582e-07	7.9582e-07	AR	Cluster-1445.14481	29.9405	101.943	-1.7661	1.208e-06	1.2742e-05
CSAD	Cluster-1445.17422	3064.03	1341.89	1.1909	3.9925e-06	3.9925e-06	AR	Cluster-1445.14481	29.9405	101.943	-1.7661	1.208e-06	1.2742e-05
CUTA	Cluster-1445.26450	192.659	41.2662	2.2196	2.8694e-10	2.8694e-10	AR	Cluster-1445.14481	29.9405	101.943	-1.7661	1.208e-06	1.2742e-05
DAB2	Cluster-1445.18937	19247.5	9167.8	1.07	4.6539e-05	4.6539e-05	AR	Cluster-1445.14481	29.9405	101.943	-1.7661	1.208e-06	1.2742e-05
DST	Cluster-1445.23872	410.843	151.632	1.4388	0.00078274	0.00078274	AR	Cluster-1445.14481	29.9405	101.943	-1.7661	1.208e-06	1.2742e-05
ELMO1	Cluster-1445.7160	121.562	368.106	-1.5976	1.4337e-08	1.4337e-08	AR	Cluster-1445.14481	29.9405	101.943	-1.7661	1.208e-06	1.2742e-05
EPB41L4B	Cluster-1445.16846	233.125	561.447	-1.2672	9.18e-05	9.18e-05	AR	Cluster-1445.14481	29.9405	101.943	-1.7661	1.208e-06	1.2742e-05
EPHA7	Cluster-1445.21588	5.51927	120.708	-4.4895	1.5539e-12	1.5539e-12	AR	Cluster-1445.14481	29.9405	101.943	-1.7661	1.208e-06	1.2742e-05
FGA	Cluster-1445.8888	0	7.27523	-5.2317	0.0066286	0.0066286	AR	Cluster-1445.14481	29.9405	101.943	-1.7661	1.208e-06	1.2742e-05
GFAP	Cluster-1445.14618	3.09073	899.777	-8.1667	5.8388e-39	5.8388e-39	AR	Cluster-1445.14481	29.9405	101.943	-1.7661	1.208e-06	1.2742e-05
GNA13	Cluster-1445.18461	6128.17	1668.03	1.8773	0.0003044	0.0003044	AR	Cluster-1445.14481	29.9405	101.943	-1.7661	1.208e-06	1.2742e-05
HDAC9	Cluster-1445.16249	59.5128	1551.84	-4.7064	2.3426e-35	2.3426e-35	AR	Cluster-1445.14481	29.9405	101.943	-1.7661	1.208e-06	1.2742e-05
HPD	Cluster-1445.17476	8996.56	21403.3	-1.2504	8.7466e-06	8.7466e-06	AR	Cluster-1445.14481	29.9405	101.943	-1.7661	1.208e-06	1.2742e-05
HSD17B2	Cluster-1445.20561	7.34308	329.201	-5.4873	1.942e-31	1.942e-31	AR	Cluster-1445.14481	29.9405	101.943	-1.7661	1.208e-06	1.2742e-05
IL2RA	Cluster-1445.580	15.3711	0.671526	4.5938	0.001153	0.001153	AR	Cluster-1445.14481	29.9405	101.943	-1.7661	1.208e-06	1.2742e-05
KCNH2	Cluster-1445.21964	10.1939	192.602	-4.2415	2.7933e-07	2.7933e-07	AR	Cluster-1445.14481	29.9405	101.943	-1.7661	1.208e-06	1.2742e-05
KCNK12	Cluster-1445.9577	1.17211	59.8037	-5.7665	6.5628e-06	6.5628e-06	AR	Cluster-1445.14481	29.9405	101.943	-1.7661	1.208e-06	1.2742e-05
KCNN3	Cluster-1445.13663	6.88589	23.9742	-1.8191	0.012132	0.012132	AR	Cluster-1445.14481	29.9405	101.943	-1.7661	1.208e-06	1.2742e-05
LIF	Cluster-1445.1895	24.2793	1.20646	4.3184	0.015638	0.015638	AR	Cluster-1445.14481	29.9405	101.943	-1.7661	1.208e-06	1.2742e-05
LRRK1	Cluster-1445.10671	1020.83	303.285	1.7503	4.5335e-09	4.5335e-09	AR	Cluster-1445.14481	29.9405	101.943	-1.7661	1.208e-06	1.2742e-05
MAGED1	Cluster-1445.11390	63.2325	231.192	-1.8706	4.7078e-11	4.7078e-11	AR	Cluster-1445.14481	29.9405	101.943	-1.7661	1.208e-06	1.2742e-05
MAP2K6	Cluster-1445.22987	64.6522	218.125	-1.7599	0.0040384	0.0040384	AR	Cluster-1445.14481	29.9405	101.943	-1.7661	1.208e-06	1.2742e-05
MICALL1	Cluster-1445.24598	990.091	263.135	1.9117	1.5834e-14	1.5834e-14	AR	Cluster-1445.14481	29.9405	101.943	-1.7661	1.208e-06	1.2742e-05
MLX	Cluster-1445.20868	469.598	1395.73	-1.5722	3.2042e-07	3.2042e-07	AR	Cluster-1445.14481	29.9405	101.943	-1.7661	1.208e-06	1.2742e-05
MST1R	Cluster-330.0	10.2757	0	5.9024	0.008423	0.008423	AR	Cluster-1445.14481	29.9405	101.943	-1.7661	1.208e-06	1.2742e-05
MYLK	Cluster-1445.21392	11.0304	90.6993	-3.0289	1.8542e-10	1.8542e-10	AR	Cluster-1445.14481	29.9405	101.943	-1.7661	1.208e-06	1.2742e-05
NAT8L	Cluster-1445.12985	9.30876	65.712	-2.8427	0.00014968	0.00014968	AR	Cluster-1445.14481	29.9405	101.943	-1.7661	1.208e-06	1.2742e-05
NEO1	Cluster-1445.18732	2177.09	5924.32	-1.4444	2.2991e-08	2.2991e-08	AR	Cluster-1445.14481	29.9405	101.943	-1.7661	1.208e-06	1.2742e-05
NOG	Cluster-7824.0	1.77436	34.2885	-4.2874	5.8311e-07	5.8311e-07	AR	Cluster-1445.14481	29.9405	101.943	-1.7661	1.208e-06	1.2742e-05
NPHP4	Cluster-1445.10667	68.8104	328.643	-2.2608	9.6411e-07	9.6411e-07	AR	Cluster-1445.14481	29.9405	101.943	-1.7661	1.208e-06	1.2742e-05
PDXK	Cluster-1445.19376	6303.05	1422.42	2.1476	3.6809e-09	3.6809e-09	AR	Cluster-1445.14481	29.9405	101.943	-1.7661	1.208e-06	1.2742e-05
PDYN	Cluster-1445.12954	780.937	112.204	2.8017	2.0017e-15	2.0017e-15	AR	Cluster-1445.14481	29.9405	101.943	-1.7661	1.208e-06	1.2742e-05
PFKFB4	Cluster-1445.21617	77.7826	273.491	-1.8186	1.3013e-11	1.3013e-11	AR	Cluster-1445.14481	29.9405	101.943	-1.7661	1.208e-06	1.2742e-05
PGF	Cluster-1445.1504	18.8768	56.3593	-1.586	0.00078861	0.00078861	AR	Cluster-1445.14481	29.9405	101.943	-1.7661	1.208e-06	1.2742e-05
PMP22	Cluster-1445.25088	339.106	163.113	1.0561	0.0052201	0.0052201	AR	Cluster-1445.14481	29.9405	101.943	-1.7661	1.208e-06	1.2742e-05
PTCH1	Cluster-1445.22350	66.4744	211.925	-1.6781	0.0012922	0.0012922	AR	Cluster-1445.14481	29.9405	101.943	-1.7661	1.208e-06	1.2742e-05
PTGER2	Cluster-1445.2902	83.4209	11.5577	2.8526	1.6442e-09	1.6442e-09	AR	Cluster-1445.14481	29.9405	101.943	-1.7661	1.208e-06	1.2742e-05
PURA	Cluster-1445.17464	339.255	1130.04	-1.737	1.7088e-05	1.7088e-05	AR	Cluster-1445.14481	29.9405	101.943	-1.7661	1.208e-06	1.2742e-05
PXN	Cluster-1445.29501	18.02	0.301614	5.7513	0.00091125	0.00091125	AR	Cluster-1445.14481	29.9405	101.943	-1.7661	1.208e-06	1.2742e-05
RAPGEF6	Cluster-1445.22808	801.897	359.942	1.1562	0.0023768	0.0023768	AR	Cluster-1445.14481	29.9405	101.943	-1.7661	1.208e-06	1.2742e-05
RBM3	Cluster-1445.22201	737.816	153.936	2.2609	3.6999e-07	3.6999e-07	AR	Cluster-1445.14481	29.9405	101.943	-1.7661	1.208e-06	1.2742e-05
RERE	Cluster-1445.19626	623.568	1341.43	-1.1044	0.00012529	0.00012529	AR	Cluster-1445.14481	29.9405	101.943	-1.7661	1.208e-06	1.2742e-05
RPRM	Cluster-1445.2010	222.811	0.301614	9.3761	1.9003e-05	1.9003e-05	AR	Cluster-1445.14481	29.9405	101.943	-1.7661	1.208e-06	1.2742e-05
RTN4	Cluster-1445.12721	5683.61	2376.75	1.2579	2.8496e-13	2.8496e-13	AR	Cluster-1445.14481	29.9405	101.943	-1.7661	1.208e-06	1.2742e-05
SAT1	Cluster-1445.16944	2257.75	6853.63	-1.6022	1.3175e-06	1.3175e-06	AR	Cluster-1445.14481	29.9405	101.943	-1.7661	1.208e-06	1.2742e-05
SDC1	Cluster-1445.12380	68.0352	174.595	-1.3568	2.2384e-05	2.2384e-05	AR	Cluster-1445.14481	29.9405	101.943	-1.7661	1.208e-06	1.2742e-05
SGK1	Cluster-1445.11148	0.658184	13.6044	-4.3109	0.0031907	0.0031907	AR	Cluster-1445.14481	29.9405	101.943	-1.7661	1.208e-06	1.2742e-05
SLC10A2	Cluster-1445.26329	668.544	100.132	2.7385	1.3862e-07	1.3862e-07	AR	Cluster-1445.14481	29.9405	101.943	-1.7661	1.208e-06	1.2742e-05
SLC22A11	Cluster-1445.16880	332.352	5411.42	-4.0242	1.8149e-15	1.8149e-15	AR	Cluster-1445.14481	29.9405	101.943	-1.7661	1.208e-06	1.2742e-05
SLC22A17	Cluster-1445.20014	395.556	1135.75	-1.5219	3.2487e-06	3.2487e-06	AR	Cluster-1445.14481	29.9405	101.943	-1.7661	1.208e-06	1.2742e-05
SLC25A1	Cluster-1445.18201	1775.87	4922.02	-1.4708	2.1214e-13	2.1214e-13	AR	Cluster-1445.14481	29.9405	101.943	-1.7661	1.208e-06	1.2742e-05
SLC43A1	Cluster-1445.14215	4.36253	25.9035	-2.5425	0.00096087	0.00096087	AR	Cluster-1445.14481	29.9405	101.943	-1.7661	1.208e-06	1.2742e-05
SMOX	Cluster-1445.10325	630.007	102.626	2.618	6.6947e-05	6.6947e-05	AR	Cluster-1445.14481	29.9405	101.943	-1.7661	1.208e-06	1.2742e-05
SPEG	Cluster-1445.18438	6677.32	2662.34	1.3267	6.9687e-06	6.9687e-06	AR	Cluster-1445.14481	29.9405	101.943	-1.7661	1.208e-06	1.2742e-05
SRPK1	Cluster-1445.18873	955.356	435.867	1.1326	9.0885e-05	9.0885e-05	AR	Cluster-1445.14481	29.9405	101.943	-1.7661	1.208e-06	1.2742e-05
SUGCT	Cluster-1445.16893	571.713	1858.66	-1.7019	2.524e-10	2.524e-10	AR	Cluster-1445.14481	29.9405	101.943	-1.7661	1.208e-06	1.2742e-05
TGIF1	Cluster-1445.17102	459.614	197.306	1.2203	0.00036193	0.00036193	AR	Cluster-1445.14481	29.9405	101.943	-1.7661	1.208e-06	1.2742e-05
TP53BP1	Cluster-1445.9514	18.4675	1.9429	3.2789	0.0018943	0.0018943	AR	Cluster-1445.14481	29.9405	101.943	-1.7661	1.208e-06	1.2742e-05
UBR5	Cluster-1445.2091	6.21635	0	5.169	0.013482	0.013482	AR	Cluster-1445.14481	29.9405	101.943	-1.7661	1.208e-06	1.2742e-05
VTA1	Cluster-1445.4739	0	6.85256	-5.1471	0.0085681	0.0085681	AR	Cluster-1445.14481	29.9405	101.943	-1.7661	1.208e-06	1.2742e-05
ABCB11	Cluster-1445.16287	35.5285	778.783	-4.4511	1.6425e-11	1.6425e-11	CREM	Cluster-1445.12917	325.911	120.72	1.4335	0.01253	0.040121
ARIH2	Cluster-1445.19827	1562.38	616.62	1.3417	4.4403e-05	4.4403e-05	CREM	Cluster-1445.12917	325.911	120.72	1.4335	0.01253	0.040121
ATP5I	Cluster-1445.16251	188.009	694.577	-1.8867	1.6561e-06	1.6561e-06	CREM	Cluster-1445.12917	325.911	120.72	1.4335	0.01253	0.040121
B4GALT2	Cluster-1445.7684	28.3898	73.8577	-1.382	0.00083865	0.00083865	CREM	Cluster-1445.12917	325.911	120.72	1.4335	0.01253	0.040121
CALCRL	Cluster-1445.23220	184.012	509.705	-1.4712	9.3282e-08	9.3282e-08	CREM	Cluster-1445.12917	325.911	120.72	1.4335	0.01253	0.040121
CASP9	Cluster-1445.14101	149.395	432.852	-1.5376	4.0615e-07	4.0615e-07	CREM	Cluster-1445.12917	325.911	120.72	1.4335	0.01253	0.040121
CBX4	Cluster-1445.21044	170.105	396.118	-1.2219	7.1235e-07	7.1235e-07	CREM	Cluster-1445.12917	325.911	120.72	1.4335	0.01253	0.040121
CCND2	Cluster-1445.14902	28.4028	64.2429	-1.1877	0.012944	0.012944	CREM	Cluster-1445.12917	325.911	120.72	1.4335	0.01253	0.040121
CDO1	Cluster-1445.3265	19.805	2.14206	3.1896	0.0017583	0.0017583	CREM	Cluster-1445.12917	325.911	120.72	1.4335	0.01253	0.040121
CHD1L	Cluster-1445.15449	362.196	176.469	1.0359	9.7521e-05	9.7521e-05	CREM	Cluster-1445.12917	325.911	120.72	1.4335	0.01253	0.040121
CLMP	Cluster-1445.4603	18.0662	62.5087	-1.7911	0.002555	0.002555	CREM	Cluster-1445.12917	325.911	120.72	1.4335	0.01253	0.040121
COX18	Cluster-1445.14402	417.149	186.835	1.1569	6.3364e-06	6.3364e-06	CREM	Cluster-1445.12917	325.911	120.72	1.4335	0.01253	0.040121
CR1	Cluster-1445.8352	9.66376	41.5627	-2.0957	0.00077798	0.00077798	CREM	Cluster-1445.12917	325.911	120.72	1.4335	0.01253	0.040121
DIO3	Cluster-1445.2179	189.893	0.599845	8.295	0.0078817	0.0078817	CREM	Cluster-1445.12917	325.911	120.72	1.4335	0.01253	0.040121
DNAJC16	Cluster-1445.19850	1433.37	486.829	1.5575	1.8814e-07	1.8814e-07	CREM	Cluster-1445.12917	325.911	120.72	1.4335	0.01253	0.040121
EMD	Cluster-1445.21897	399.107	161.102	1.3085	1.2725e-08	1.2725e-08	CREM	Cluster-1445.12917	325.911	120.72	1.4335	0.01253	0.040121
FGFR4	Cluster-1445.27984	42.2953	0	7.9383	2.5093e-09	2.5093e-09	CREM	Cluster-1445.12917	325.911	120.72	1.4335	0.01253	0.040121
GAS6	Cluster-1445.20161	531.216	1084.22	-1.0301	0.000213	0.000213	CREM	Cluster-1445.12917	325.911	120.72	1.4335	0.01253	0.040121
GLRX2	Cluster-1445.15227	7111.24	236.286	4.9112	2.6872e-74	2.6872e-74	CREM	Cluster-1445.12917	325.911	120.72	1.4335	0.01253	0.040121
GPT	Cluster-1445.17926	3407.93	6899.02	-1.0174	5.2242e-06	5.2242e-06	CREM	Cluster-1445.12917	325.911	120.72	1.4335	0.01253	0.040121
HEATR1	Cluster-1445.14400	623.313	244.251	1.3523	2.9632e-08	2.9632e-08	CREM	Cluster-1445.12917	325.911	120.72	1.4335	0.01253	0.040121
HPD	Cluster-1445.17476	8996.56	21403.3	-1.2504	8.7466e-06	8.7466e-06	CREM	Cluster-1445.12917	325.911	120.72	1.4335	0.01253	0.040121
HSD17B7	Cluster-1445.10002	34.9879	218.233	-2.6328	1.3452e-12	1.3452e-12	CREM	Cluster-1445.12917	325.911	120.72	1.4335	0.01253	0.040121
ITGB3BP	Cluster-1445.5300	93.4181	11.9614	2.9578	2.8816e-06	2.8816e-06	CREM	Cluster-1445.12917	325.911	120.72	1.4335	0.01253	0.040121
JDP2	Cluster-1445.6258	32.4726	68.1331	-1.0682	0.0053767	0.0053767	CREM	Cluster-1445.12917	325.911	120.72	1.4335	0.01253	0.040121
KIF11	Cluster-1445.11828	11.8848	98.4178	-3.0508	1.4438e-06	1.4438e-06	CREM	Cluster-1445.12917	325.911	120.72	1.4335	0.01253	0.040121
KITLG	Cluster-1445.20397	121.335	615.468	-2.3464	3.5086e-07	3.5086e-07	CREM	Cluster-1445.12917	325.911	120.72	1.4335	0.01253	0.040121
MME	Cluster-1445.17834	8807.7	44405	-2.3339	1.5519e-36	1.5519e-36	CREM	Cluster-1445.12917	325.911	120.72	1.4335	0.01253	0.040121
MRPS33	Cluster-1445.14833	0	693.647	-11.808	4.0112e-22	4.0112e-22	CREM	Cluster-1445.12917	325.911	120.72	1.4335	0.01253	0.040121
MSL3	Cluster-1445.16056	64.2806	911.585	-3.823	1.5585e-60	1.5585e-60	CREM	Cluster-1445.12917	325.911	120.72	1.4335	0.01253	0.040121
NEK11	Cluster-1445.6131	0	8.72547	-5.4956	0.0026028	0.0026028	CREM	Cluster-1445.12917	325.911	120.72	1.4335	0.01253	0.040121
OXSR1	Cluster-1445.24782	1140.85	183.399	2.6372	3.6911e-16	3.6911e-16	CREM	Cluster-1445.12917	325.911	120.72	1.4335	0.01253	0.040121
PDK1	Cluster-1445.19146	467.126	1481.68	-1.6661	3.0886e-09	3.0886e-09	CREM	Cluster-1445.12917	325.911	120.72	1.4335	0.01253	0.040121
PMVK	Cluster-1445.14622	559.345	211.864	1.4001	9.2737e-06	9.2737e-06	CREM	Cluster-1445.12917	325.911	120.72	1.4335	0.01253	0.040121
PPARD	Cluster-1445.22907	580.839	158.517	1.874	9.8222e-08	9.8222e-08	CREM	Cluster-1445.12917	325.911	120.72	1.4335	0.01253	0.040121
PPIL4	Cluster-1445.6187	37.3046	4.22325	3.1683	9.0911e-05	9.0911e-05	CREM	Cluster-1445.12917	325.911	120.72	1.4335	0.01253	0.040121
PPM1M	Cluster-1445.19180	193.636	464.257	-1.2626	3.0729e-06	3.0729e-06	CREM	Cluster-1445.12917	325.911	120.72	1.4335	0.01253	0.040121
PPP1R16B	Cluster-1445.17203	857.523	2038.93	-1.2501	0.0040186	0.0040186	CREM	Cluster-1445.12917	325.911	120.72	1.4335	0.01253	0.040121
PSMB9	Cluster-1445.9253	3.31364	28.0513	-3.0453	0.00062591	0.00062591	CREM	Cluster-1445.12917	325.911	120.72	1.4335	0.01253	0.040121
PTAR1	Cluster-1445.18453	753.15	348.507	1.1119	0.0071415	0.0071415	CREM	Cluster-1445.12917	325.911	120.72	1.4335	0.01253	0.040121
PTPRN	Cluster-1445.14574	0	48.5776	-7.971	1.8488e-08	1.8488e-08	CREM	Cluster-1445.12917	325.911	120.72	1.4335	0.01253	0.040121
RAB30	Cluster-1445.23970	170.679	42.6542	2.0032	0.00013436	0.00013436	CREM	Cluster-1445.12917	325.911	120.72	1.4335	0.01253	0.040121
RNF114	Cluster-1445.23213	917.277	23.8102	5.2645	9.5089e-34	9.5089e-34	CREM	Cluster-1445.12917	325.911	120.72	1.4335	0.01253	0.040121
RNF170	Cluster-1445.23020	197.926	484.119	-1.2926	0.0052845	0.0052845	CREM	Cluster-1445.12917	325.911	120.72	1.4335	0.01253	0.040121
RPL21	Cluster-1445.2464	14.4649	0.635685	4.5196	0.002336	0.002336	CREM	Cluster-1445.12917	325.911	120.72	1.4335	0.01253	0.040121
RPS28	Cluster-1445.18057	695.893	1420.05	-1.0293	0.0046873	0.0046873	CREM	Cluster-1445.12917	325.911	120.72	1.4335	0.01253	0.040121
SAT1	Cluster-1445.16944	2257.75	6853.63	-1.6022	1.3175e-06	1.3175e-06	CREM	Cluster-1445.12917	325.911	120.72	1.4335	0.01253	0.040121
SH2D4A	Cluster-1445.16580	953.598	200.224	2.2528	1.5506e-11	1.5506e-11	CREM	Cluster-1445.12917	325.911	120.72	1.4335	0.01253	0.040121
SLC12A2	Cluster-1445.21960	718.015	1631.66	-1.1837	0.0008604	0.0008604	CREM	Cluster-1445.12917	325.911	120.72	1.4335	0.01253	0.040121
SLC22A17	Cluster-1445.20014	395.556	1135.75	-1.5219	3.2487e-06	3.2487e-06	CREM	Cluster-1445.12917	325.911	120.72	1.4335	0.01253	0.040121
SLC38A4	Cluster-1445.8851	157.732	29.1561	2.4317	0.00035913	0.00035913	CREM	Cluster-1445.12917	325.911	120.72	1.4335	0.01253	0.040121
SLC43A3	Cluster-1445.18752	5.54031	210.531	-5.2387	1.0299e-27	1.0299e-27	CREM	Cluster-1445.12917	325.911	120.72	1.4335	0.01253	0.040121
SPTB	Cluster-1445.25732	10.1347	135.746	-3.771	5.9075e-08	5.9075e-08	CREM	Cluster-1445.12917	325.911	120.72	1.4335	0.01253	0.040121
SULT2B1	Cluster-1445.4243	409.487	1.23553	8.3632	1.0337e-16	1.0337e-16	CREM	Cluster-1445.12917	325.911	120.72	1.4335	0.01253	0.040121
TDP1	Cluster-1445.9267	54.1638	153.34	-1.5048	0.0002432	0.0002432	CREM	Cluster-1445.12917	325.911	120.72	1.4335	0.01253	0.040121
TFAP4	Cluster-1445.21788	17.9608	72.4233	-2.0159	1.4134e-05	1.4134e-05	CREM	Cluster-1445.12917	325.911	120.72	1.4335	0.01253	0.040121
TTF1	Cluster-1445.9179	80.3244	38.6136	1.0618	0.010757	0.010757	CREM	Cluster-1445.12917	325.911	120.72	1.4335	0.01253	0.040121
UBE2T	Cluster-1445.14603	1.95351	22.1966	-3.5727	0.0041673	0.0041673	CREM	Cluster-1445.12917	325.911	120.72	1.4335	0.01253	0.040121
UBR4	Cluster-1445.4262	59.61	1.91044	4.9886	5.1445e-11	5.1445e-11	CREM	Cluster-1445.12917	325.911	120.72	1.4335	0.01253	0.040121
A4GALT	Cluster-1445.8907	224.592	3.34175	6.0441	3.1999e-26	3.1999e-26	E2F1	Cluster-1445.24457	0	17.7725	-6.5236	3.6756e-05	0.00027107
ABCB1	Cluster-1445.2404	379.377	18.795	4.3326	8.9007e-15	8.9007e-15	E2F1	Cluster-1445.24457	0	17.7725	-6.5236	3.6756e-05	0.00027107
ABCC9	Cluster-1445.16366	192.664	2518.89	-3.7073	1.9919e-44	1.9919e-44	E2F1	Cluster-1445.24457	0	17.7725	-6.5236	3.6756e-05	0.00027107
ABHD15	Cluster-1445.22704	11.2387	176.414	-4.0003	1.2041e-19	1.2041e-19	E2F1	Cluster-1445.24457	0	17.7725	-6.5236	3.6756e-05	0.00027107
ABHD8	Cluster-1445.17672	289.294	1016.29	-1.8143	2.2587e-10	2.2587e-10	E2F1	Cluster-1445.24457	0	17.7725	-6.5236	3.6756e-05	0.00027107
ABI2	Cluster-1445.11376	272.501	125.004	1.1227	1.0845e-05	1.0845e-05	E2F1	Cluster-1445.24457	0	17.7725	-6.5236	3.6756e-05	0.00027107
ABL1	Cluster-1445.14950	594.484	280.962	1.0813	1.591e-06	1.591e-06	E2F1	Cluster-1445.24457	0	17.7725	-6.5236	3.6756e-05	0.00027107
ACMSD	Cluster-1445.28767	39.9456	0	7.8586	2.1212e-08	2.1212e-08	E2F1	Cluster-1445.24457	0	17.7725	-6.5236	3.6756e-05	0.00027107
ADAM11	Cluster-1445.27488	0	7.53931	-5.2838	0.0035639	0.0035639	E2F1	Cluster-1445.24457	0	17.7725	-6.5236	3.6756e-05	0.00027107
ADAMTS10	Cluster-1445.25651	0	5.51797	-4.8368	0.0133	0.0133	E2F1	Cluster-1445.24457	0	17.7725	-6.5236	3.6756e-05	0.00027107
ADAMTS7	Cluster-1445.5770	22.8875	58.823	-1.3662	0.011954	0.011954	E2F1	Cluster-1445.24457	0	17.7725	-6.5236	3.6756e-05	0.00027107
ADCY7	Cluster-11139.0	11.7964	1.24061	3.2418	0.0092883	0.0092883	E2F1	Cluster-1445.24457	0	17.7725	-6.5236	3.6756e-05	0.00027107
ADRA2C	Cluster-1445.13653	26.5498	203.967	-2.9536	8.4546e-14	8.4546e-14	E2F1	Cluster-1445.24457	0	17.7725	-6.5236	3.6756e-05	0.00027107
AMD1	Cluster-1445.15204	1460.16	675.255	1.1131	1.5204e-07	1.5204e-07	E2F1	Cluster-1445.24457	0	17.7725	-6.5236	3.6756e-05	0.00027107
APITD1	Cluster-1445.25822	1.17211	12.5906	-3.5117	0.0091982	0.0091982	E2F1	Cluster-1445.24457	0	17.7725	-6.5236	3.6756e-05	0.00027107
APOE	Cluster-1445.9715	3046.9	360.133	3.0804	4.2242e-16	4.2242e-16	E2F1	Cluster-1445.24457	0	17.7725	-6.5236	3.6756e-05	0.00027107
ARHGAP6	Cluster-1445.28202	347.982	1.30721	8.1209	4.3818e-26	4.3818e-26	E2F1	Cluster-1445.24457	0	17.7725	-6.5236	3.6756e-05	0.00027107
ARHGEF37	Cluster-1445.15894	142.079	536.78	-1.9199	5.5162e-08	5.5162e-08	E2F1	Cluster-1445.24457	0	17.7725	-6.5236	3.6756e-05	0.00027107
ARHGEF5	Cluster-1445.14912	1940.47	969.274	1.0017	0.015457	0.015457	E2F1	Cluster-1445.24457	0	17.7725	-6.5236	3.6756e-05	0.00027107
ARL14	Cluster-1445.10478	2.66114	109.69	-5.3148	1.921e-13	1.921e-13	E2F1	Cluster-1445.24457	0	17.7725	-6.5236	3.6756e-05	0.00027107
ARNTL	Cluster-1445.8019	160.126	21.8345	2.8683	8.1617e-07	8.1617e-07	E2F1	Cluster-1445.24457	0	17.7725	-6.5236	3.6756e-05	0.00027107
ARSB	Cluster-1445.19761	277.03	1628.04	-2.5548	2.0434e-13	2.0434e-13	E2F1	Cluster-1445.24457	0	17.7725	-6.5236	3.6756e-05	0.00027107
ASB4	Cluster-1445.27966	250.875	3.11351	6.3303	4.2802e-30	4.2802e-30	E2F1	Cluster-1445.24457	0	17.7725	-6.5236	3.6756e-05	0.00027107
ASRGL1	Cluster-1445.26003	1526.73	143.796	3.4091	1.2745e-07	1.2745e-07	E2F1	Cluster-1445.24457	0	17.7725	-6.5236	3.6756e-05	0.00027107
ATE1	Cluster-1445.14188	1369.99	507.086	1.4341	9.3547e-11	9.3547e-11	E2F1	Cluster-1445.24457	0	17.7725	-6.5236	3.6756e-05	0.00027107
ATF7	Cluster-1445.20779	177.062	442.896	-1.3229	2.1247e-10	2.1247e-10	E2F1	Cluster-1445.24457	0	17.7725	-6.5236	3.6756e-05	0.00027107
AXIN2	Cluster-1445.13499	17.3351	62.3355	-1.842	0.00018187	0.00018187	E2F1	Cluster-1445.24457	0	17.7725	-6.5236	3.6756e-05	0.00027107
B3GNT7	Cluster-1445.8746	544.593	187.443	1.5391	0.010399	0.010399	E2F1	Cluster-1445.24457	0	17.7725	-6.5236	3.6756e-05	0.00027107
B4GALT5	Cluster-1445.8770	439.675	166.197	1.4046	0.00011877	0.00011877	E2F1	Cluster-1445.24457	0	17.7725	-6.5236	3.6756e-05	0.00027107
B4GALT6	Cluster-1445.20866	611.335	255.273	1.2604	0.0034096	0.0034096	E2F1	Cluster-1445.24457	0	17.7725	-6.5236	3.6756e-05	0.00027107
BACE1	Cluster-1445.9196	3.22531	38.1872	-3.5867	1.8913e-06	1.8913e-06	E2F1	Cluster-1445.24457	0	17.7725	-6.5236	3.6756e-05	0.00027107
BAG1	Cluster-1445.15195	2075.87	6911.3	-1.7354	6.5046e-14	6.5046e-14	E2F1	Cluster-1445.24457	0	17.7725	-6.5236	3.6756e-05	0.00027107
BCL2L11	Cluster-1445.15093	386.296	161.953	1.2548	0.0011824	0.0011824	E2F1	Cluster-1445.24457	0	17.7725	-6.5236	3.6756e-05	0.00027107
BSCL2	Cluster-1445.17377	1088.98	2213.96	-1.0241	0.0019856	0.0019856	E2F1	Cluster-1445.24457	0	17.7725	-6.5236	3.6756e-05	0.00027107
BYSL	Cluster-1445.5436	223.414	53.1343	2.0728	4.752e-09	4.752e-09	E2F1	Cluster-1445.24457	0	17.7725	-6.5236	3.6756e-05	0.00027107
CACNA1A	Cluster-1445.29844	19.873	1.84214	3.4226	0.00040752	0.00040752	E2F1	Cluster-1445.24457	0	17.7725	-6.5236	3.6756e-05	0.00027107
CACNB3	Cluster-1445.22971	44.004	110.537	-1.3234	0.0012335	0.0012335	E2F1	Cluster-1445.24457	0	17.7725	-6.5236	3.6756e-05	0.00027107
CASP9	Cluster-1445.14101	149.395	432.852	-1.5376	4.0615e-07	4.0615e-07	E2F1	Cluster-1445.24457	0	17.7725	-6.5236	3.6756e-05	0.00027107
CBS	Cluster-1445.16370	609.261	253.772	1.2628	0.0097108	0.0097108	E2F1	Cluster-1445.24457	0	17.7725	-6.5236	3.6756e-05	0.00027107
CBX4	Cluster-1445.21044	170.105	396.118	-1.2219	7.1235e-07	7.1235e-07	E2F1	Cluster-1445.24457	0	17.7725	-6.5236	3.6756e-05	0.00027107
CCDC102A	Cluster-1445.13106	115.523	356.755	-1.6289	6.5089e-07	6.5089e-07	E2F1	Cluster-1445.24457	0	17.7725	-6.5236	3.6756e-05	0.00027107
CCDC92	Cluster-1445.9521	416.734	121.125	1.7848	6.723e-08	6.723e-08	E2F1	Cluster-1445.24457	0	17.7725	-6.5236	3.6756e-05	0.00027107
CD247	Cluster-1445.15596	0.390702	198.351	-9.041	2.3498e-10	2.3498e-10	E2F1	Cluster-1445.24457	0	17.7725	-6.5236	3.6756e-05	0.00027107
CD37	Cluster-8645.0	9.52999	39.9915	-2.0762	0.00024445	0.00024445	E2F1	Cluster-1445.24457	0	17.7725	-6.5236	3.6756e-05	0.00027107
CD38	Cluster-1445.1902	25.9426	1.19969	4.4097	0.00063266	0.00063266	E2F1	Cluster-1445.24457	0	17.7725	-6.5236	3.6756e-05	0.00027107
CD46	Cluster-1445.1701	60.2886	6.66862	3.1901	5.0964e-09	5.0964e-09	E2F1	Cluster-1445.24457	0	17.7725	-6.5236	3.6756e-05	0.00027107
CDH4	Cluster-1445.24107	2.04184	267.635	-7.0012	4.3093e-25	4.3093e-25	E2F1	Cluster-1445.24457	0	17.7725	-6.5236	3.6756e-05	0.00027107
CDK1	Cluster-1445.5853	7.05287	135.511	-4.2696	2.4957e-10	2.4957e-10	E2F1	Cluster-1445.24457	0	17.7725	-6.5236	3.6756e-05	0.00027107
CDK14	Cluster-1445.11343	233.137	78.9736	1.5629	7.9582e-07	7.9582e-07	E2F1	Cluster-1445.24457	0	17.7725	-6.5236	3.6756e-05	0.00027107
CDK2	Cluster-1445.22372	22.552	55.7125	-1.3031	0.0066095	0.0066095	E2F1	Cluster-1445.24457	0	17.7725	-6.5236	3.6756e-05	0.00027107
CDK6	Cluster-1445.9451	104.152	51.1697	1.0276	0.0079017	0.0079017	E2F1	Cluster-1445.24457	0	17.7725	-6.5236	3.6756e-05	0.00027107
CDT1	Cluster-1445.16227	497.255	1459.31	-1.554	1.1644e-05	1.1644e-05	E2F1	Cluster-1445.24457	0	17.7725	-6.5236	3.6756e-05	0.00027107
CENPM	Cluster-1445.24724	0	13.5296	-6.1271	6.8012e-05	6.8012e-05	E2F1	Cluster-1445.24457	0	17.7725	-6.5236	3.6756e-05	0.00027107
CENPQ	Cluster-1445.8717	9.95477	83.7111	-3.0847	4.3514e-11	4.3514e-11	E2F1	Cluster-1445.24457	0	17.7725	-6.5236	3.6756e-05	0.00027107
CEP170	Cluster-1445.1198	13.8868	0	6.3346	5.9758e-05	5.9758e-05	E2F1	Cluster-1445.24457	0	17.7725	-6.5236	3.6756e-05	0.00027107
CHRNA5	Cluster-1445.11939	5.87509	58.1245	-3.2998	6.0066e-08	6.0066e-08	E2F1	Cluster-1445.24457	0	17.7725	-6.5236	3.6756e-05	0.00027107
CLIC1	Cluster-1445.20988	1362.85	650.587	1.0671	0.013988	0.013988	E2F1	Cluster-1445.24457	0	17.7725	-6.5236	3.6756e-05	0.00027107
COQ6	Cluster-1445.21283	1379.62	603.709	1.1921	2.1523e-11	2.1523e-11	E2F1	Cluster-1445.24457	0	17.7725	-6.5236	3.6756e-05	0.00027107
COX18	Cluster-1445.14402	417.149	186.835	1.1569	6.3364e-06	6.3364e-06	E2F1	Cluster-1445.24457	0	17.7725	-6.5236	3.6756e-05	0.00027107
CPQ	Cluster-1445.17961	250.57	2083.8	-3.055	1.3462e-64	1.3462e-64	E2F1	Cluster-1445.24457	0	17.7725	-6.5236	3.6756e-05	0.00027107
CREM	Cluster-1445.11094	3.48711	28.5292	-3.0316	8.8318e-05	8.8318e-05	E2F1	Cluster-1445.24457	0	17.7725	-6.5236	3.6756e-05	0.00027107
CRK	Cluster-1445.11923	253.165	13.0556	4.2775	4.5393e-11	4.5393e-11	E2F1	Cluster-1445.24457	0	17.7725	-6.5236	3.6756e-05	0.00027107
CX3CL1	Cluster-1445.7338	110.282	48.1922	1.1962	0.00044897	0.00044897	E2F1	Cluster-1445.24457	0	17.7725	-6.5236	3.6756e-05	0.00027107
CYP39A1	Cluster-1445.5309	538.884	93.8615	2.5216	1.5196e-19	1.5196e-19	E2F1	Cluster-1445.24457	0	17.7725	-6.5236	3.6756e-05	0.00027107
DCP1A	Cluster-1445.21809	687.83	272.718	1.3354	1.3567e-05	1.3567e-05	E2F1	Cluster-1445.24457	0	17.7725	-6.5236	3.6756e-05	0.00027107
DDC	Cluster-1445.16018	1248.75	6175.36	-2.3061	8.5348e-09	8.5348e-09	E2F1	Cluster-1445.24457	0	17.7725	-6.5236	3.6756e-05	0.00027107
DDX25	Cluster-1445.4538	68.5923	0	8.6353	1.633e-10	1.633e-10	E2F1	Cluster-1445.24457	0	17.7725	-6.5236	3.6756e-05	0.00027107
DHX58	Cluster-1445.23996	34.9214	79.1467	-1.1759	0.0013674	0.0013674	E2F1	Cluster-1445.24457	0	17.7725	-6.5236	3.6756e-05	0.00027107
DIO3	Cluster-1445.2179	189.893	0.599845	8.295	0.0078817	0.0078817	E2F1	Cluster-1445.24457	0	17.7725	-6.5236	3.6756e-05	0.00027107
DIS3L	Cluster-1445.24294	0	74.234	-8.5855	2.2679e-11	2.2679e-11	E2F1	Cluster-1445.24457	0	17.7725	-6.5236	3.6756e-05	0.00027107
DLGAP5	Cluster-1445.26966	0.725475	52.2954	-6.2167	4.3399e-07	4.3399e-07	E2F1	Cluster-1445.24457	0	17.7725	-6.5236	3.6756e-05	0.00027107
DNAJC11	Cluster-1445.13115	1656.42	760.74	1.1222	2.0361e-09	2.0361e-09	E2F1	Cluster-1445.24457	0	17.7725	-6.5236	3.6756e-05	0.00027107
DNAJC19	Cluster-1445.11652	1155.38	498.78	1.2114	1.8695e-07	1.8695e-07	E2F1	Cluster-1445.24457	0	17.7725	-6.5236	3.6756e-05	0.00027107
DNAJC2	Cluster-1445.10416	12.4538	106.13	-3.0851	5.6727e-11	5.6727e-11	E2F1	Cluster-1445.24457	0	17.7725	-6.5236	3.6756e-05	0.00027107
DOCK4	Cluster-1445.16589	70.2077	161.204	-1.1982	0.00016293	0.00016293	E2F1	Cluster-1445.24457	0	17.7725	-6.5236	3.6756e-05	0.00027107
DPH5	Cluster-1445.5971	129.977	64.6088	1.0097	0.00028766	0.00028766	E2F1	Cluster-1445.24457	0	17.7725	-6.5236	3.6756e-05	0.00027107
DTYMK	Cluster-1445.16005	78.6758	158.567	-1.0153	0.0055869	0.0055869	E2F1	Cluster-1445.24457	0	17.7725	-6.5236	3.6756e-05	0.00027107
DUSP3	Cluster-1445.16769	1005.91	305.521	1.7199	6.1387e-09	6.1387e-09	E2F1	Cluster-1445.24457	0	17.7725	-6.5236	3.6756e-05	0.00027107
E2F1	Cluster-1445.24457	0	17.7725	-6.5236	3.6756e-05	3.6756e-05	E2F1	Cluster-1445.24457	0	17.7725	-6.5236	3.6756e-05	0.00027107
ECH1	Cluster-1445.17006	2281.6	5688.96	-1.3182	2.409e-08	2.409e-08	E2F1	Cluster-1445.24457	0	17.7725	-6.5236	3.6756e-05	0.00027107
EDEM1	Cluster-1445.18506	2894.06	5887.33	-1.0244	3.3451e-06	3.3451e-06	E2F1	Cluster-1445.24457	0	17.7725	-6.5236	3.6756e-05	0.00027107
ELL	Cluster-1445.23665	1160	517.929	1.1637	0.0016436	0.0016436	E2F1	Cluster-1445.24457	0	17.7725	-6.5236	3.6756e-05	0.00027107
EMD	Cluster-1445.21897	399.107	161.102	1.3085	1.2725e-08	1.2725e-08	E2F1	Cluster-1445.24457	0	17.7725	-6.5236	3.6756e-05	0.00027107
EML6	Cluster-1445.29173	6.70674	0.301614	4.3199	0.011974	0.011974	E2F1	Cluster-1445.24457	0	17.7725	-6.5236	3.6756e-05	0.00027107
EPHA7	Cluster-1445.21588	5.51927	120.708	-4.4895	1.5539e-12	1.5539e-12	E2F1	Cluster-1445.24457	0	17.7725	-6.5236	3.6756e-05	0.00027107
EPHB1	Cluster-1445.12142	8.19258	46.8995	-2.5412	0.0017894	0.0017894	E2F1	Cluster-1445.24457	0	17.7725	-6.5236	3.6756e-05	0.00027107
EPS8	Cluster-1445.18500	4615.08	2305.07	1.0016	0.001861	0.001861	E2F1	Cluster-1445.24457	0	17.7725	-6.5236	3.6756e-05	0.00027107
ETV1	Cluster-1445.16075	127.465	650.314	-2.3514	3.9533e-16	3.9533e-16	E2F1	Cluster-1445.24457	0	17.7725	-6.5236	3.6756e-05	0.00027107
EYA1	Cluster-1445.2986	73.1905	5.24881	3.795	1.4879e-11	1.4879e-11	E2F1	Cluster-1445.24457	0	17.7725	-6.5236	3.6756e-05	0.00027107
FADD	Cluster-1445.18194	351.044	172.038	1.0295	5.7225e-06	5.7225e-06	E2F1	Cluster-1445.24457	0	17.7725	-6.5236	3.6756e-05	0.00027107
FADS2	Cluster-1445.13371	143.142	482.751	-1.7568	0.00031659	0.00031659	E2F1	Cluster-1445.24457	0	17.7725	-6.5236	3.6756e-05	0.00027107
FANCD2	Cluster-1445.8122	3.44254	42.6495	-3.619	4.7485e-07	4.7485e-07	E2F1	Cluster-1445.24457	0	17.7725	-6.5236	3.6756e-05	0.00027107
FANCF	Cluster-1445.6968	37.1628	81.7493	-1.1439	0.010625	0.010625	E2F1	Cluster-1445.24457	0	17.7725	-6.5236	3.6756e-05	0.00027107
FANCG	Cluster-1445.7350	224.24	33.1839	2.7567	1.7152e-14	1.7152e-14	E2F1	Cluster-1445.24457	0	17.7725	-6.5236	3.6756e-05	0.00027107
FASTKD2	Cluster-1445.14189	482.73	139.782	1.787	5.849e-15	5.849e-15	E2F1	Cluster-1445.24457	0	17.7725	-6.5236	3.6756e-05	0.00027107
FGF1	Cluster-1445.7420	92.8382	25.6462	1.8601	5.8667e-05	5.8667e-05	E2F1	Cluster-1445.24457	0	17.7725	-6.5236	3.6756e-05	0.00027107
FKTN	Cluster-1445.10280	60.3202	164.037	-1.4404	1.0818e-06	1.0818e-06	E2F1	Cluster-1445.24457	0	17.7725	-6.5236	3.6756e-05	0.00027107
FOLH1	Cluster-1445.19744	255.097	989.156	-1.9567	0.00058853	0.00058853	E2F1	Cluster-1445.24457	0	17.7725	-6.5236	3.6756e-05	0.00027107
FOSL2	Cluster-1445.15442	820.213	255.874	1.6808	0.0082893	0.0082893	E2F1	Cluster-1445.24457	0	17.7725	-6.5236	3.6756e-05	0.00027107
FXYD6	Cluster-1445.16090	139.273	326.636	-1.2279	6.4942e-07	6.4942e-07	E2F1	Cluster-1445.24457	0	17.7725	-6.5236	3.6756e-05	0.00027107
G6PC	Cluster-1445.19420	8212.39	2264.77	1.8585	5.652e-08	5.652e-08	E2F1	Cluster-1445.24457	0	17.7725	-6.5236	3.6756e-05	0.00027107
GATM	Cluster-1445.15973	1562.63	18819.8	-3.5903	0.0055494	0.0055494	E2F1	Cluster-1445.24457	0	17.7725	-6.5236	3.6756e-05	0.00027107
GCNT2	Cluster-1445.20924	1292.19	509.992	1.3413	1.9693e-11	1.9693e-11	E2F1	Cluster-1445.24457	0	17.7725	-6.5236	3.6756e-05	0.00027107
GEN1	Cluster-1445.28522	55.7882	7.61235	2.8649	5.9175e-05	5.9175e-05	E2F1	Cluster-1445.24457	0	17.7725	-6.5236	3.6756e-05	0.00027107
GGH	Cluster-1445.17407	685.961	2735.55	-1.9954	5.4742e-29	5.4742e-29	E2F1	Cluster-1445.24457	0	17.7725	-6.5236	3.6756e-05	0.00027107
GINS1	Cluster-1445.5005	0	8.72885	-5.4961	0.0016285	0.0016285	E2F1	Cluster-1445.24457	0	17.7725	-6.5236	3.6756e-05	0.00027107
GINS2	Cluster-1445.6478	1.71843	28.7749	-4.0517	5.4498e-05	5.4498e-05	E2F1	Cluster-1445.24457	0	17.7725	-6.5236	3.6756e-05	0.00027107
GJB2	Cluster-1445.14009	340.607	1266.17	-1.8937	4.0366e-20	4.0366e-20	E2F1	Cluster-1445.24457	0	17.7725	-6.5236	3.6756e-05	0.00027107
GLRX2	Cluster-1445.15227	7111.24	236.286	4.9112	2.6872e-74	2.6872e-74	E2F1	Cluster-1445.24457	0	17.7725	-6.5236	3.6756e-05	0.00027107
GMNN	Cluster-1445.16648	66.1815	185.983	-1.4933	1.2091e-05	1.2091e-05	E2F1	Cluster-1445.24457	0	17.7725	-6.5236	3.6756e-05	0.00027107
GNA13	Cluster-1445.18461	6128.17	1668.03	1.8773	0.0003044	0.0003044	E2F1	Cluster-1445.24457	0	17.7725	-6.5236	3.6756e-05	0.00027107
GNL3	Cluster-1445.3559	146.568	0	9.7349	5.0878e-14	5.0878e-14	E2F1	Cluster-1445.24457	0	17.7725	-6.5236	3.6756e-05	0.00027107
GPSM2	Cluster-1445.23399	87.3045	265.204	-1.6069	9.3198e-05	9.3198e-05	E2F1	Cluster-1445.24457	0	17.7725	-6.5236	3.6756e-05	0.00027107
GRIA4	Cluster-1445.14079	0	89.3154	-8.8511	1.5102e-11	1.5102e-11	E2F1	Cluster-1445.24457	0	17.7725	-6.5236	3.6756e-05	0.00027107
GRIN1	Cluster-8475.0	0	9.72026	-5.654	0.0017203	0.0017203	E2F1	Cluster-1445.24457	0	17.7725	-6.5236	3.6756e-05	0.00027107
HELLS	Cluster-1445.12063	8.98285	48.8153	-2.4384	0.0003415	0.0003415	E2F1	Cluster-1445.24457	0	17.7725	-6.5236	3.6756e-05	0.00027107
HMGB1	Cluster-2096.1	15.2949	0.599845	4.6298	0.00089716	0.00089716	E2F1	Cluster-1445.24457	0	17.7725	-6.5236	3.6756e-05	0.00027107
HR	Cluster-1445.14707	166.342	643.983	-1.9548	0.0025751	0.0025751	E2F1	Cluster-1445.24457	0	17.7725	-6.5236	3.6756e-05	0.00027107
HSPB6	Cluster-1445.6472	155.651	56.6556	1.4577	0.0017084	0.0017084	E2F1	Cluster-1445.24457	0	17.7725	-6.5236	3.6756e-05	0.00027107
ICA1L	Cluster-8637.0	5.60192	0	5.0236	0.0085182	0.0085182	E2F1	Cluster-1445.24457	0	17.7725	-6.5236	3.6756e-05	0.00027107
ICT1	Cluster-1445.17742	0.334772	249.3	-9.3702	1.9577e-14	1.9577e-14	E2F1	Cluster-1445.24457	0	17.7725	-6.5236	3.6756e-05	0.00027107
IFIH1	Cluster-1445.13684	62.5047	172.79	-1.471	2.741e-06	2.741e-06	E2F1	Cluster-1445.24457	0	17.7725	-6.5236	3.6756e-05	0.00027107
IFIT1	Cluster-1445.6069	26.609	129.94	-2.2856	2.8566e-05	2.8566e-05	E2F1	Cluster-1445.24457	0	17.7725	-6.5236	3.6756e-05	0.00027107
IFT74	Cluster-1445.8067	0	24.6011	-6.9924	1.4565e-06	1.4565e-06	E2F1	Cluster-1445.24457	0	17.7725	-6.5236	3.6756e-05	0.00027107
IGSF8	Cluster-1445.27186	338.627	103.484	1.7104	9.7703e-16	9.7703e-16	E2F1	Cluster-1445.24457	0	17.7725	-6.5236	3.6756e-05	0.00027107
ING5	Cluster-1445.15628	97.9548	218.525	-1.1619	5.1268e-05	5.1268e-05	E2F1	Cluster-1445.24457	0	17.7725	-6.5236	3.6756e-05	0.00027107
ITGA1	Cluster-1445.10527	7.09176	55.3443	-2.9748	4.8192e-07	4.8192e-07	E2F1	Cluster-1445.24457	0	17.7725	-6.5236	3.6756e-05	0.00027107
ITGB5	Cluster-1445.16823	1074.22	4315.26	-2.006	8.7428e-35	8.7428e-35	E2F1	Cluster-1445.24457	0	17.7725	-6.5236	3.6756e-05	0.00027107
ITIH2	Cluster-1445.27089	330.685	20.723	3.9987	3.3023e-23	3.3023e-23	E2F1	Cluster-1445.24457	0	17.7725	-6.5236	3.6756e-05	0.00027107
ITPK1	Cluster-1445.14038	477.676	1040.12	-1.1237	6.3968e-06	6.3968e-06	E2F1	Cluster-1445.24457	0	17.7725	-6.5236	3.6756e-05	0.00027107
ITPR1	Cluster-1445.4040	15.6297	0	6.502	2.2124e-05	2.2124e-05	E2F1	Cluster-1445.24457	0	17.7725	-6.5236	3.6756e-05	0.00027107
JAK3	Cluster-1445.26360	2.10913	52.8712	-4.6529	1.0697e-09	1.0697e-09	E2F1	Cluster-1445.24457	0	17.7725	-6.5236	3.6756e-05	0.00027107
KCNG2	Cluster-1445.4454	5.98127	25.862	-2.1189	0.0027485	0.0027485	E2F1	Cluster-1445.24457	0	17.7725	-6.5236	3.6756e-05	0.00027107
KITLG	Cluster-1445.20397	121.335	615.468	-2.3464	3.5086e-07	3.5086e-07	E2F1	Cluster-1445.24457	0	17.7725	-6.5236	3.6756e-05	0.00027107
KLF5	Cluster-1445.13446	374.462	115.138	1.7013	0.00019785	0.00019785	E2F1	Cluster-1445.24457	0	17.7725	-6.5236	3.6756e-05	0.00027107
KLHL21	Cluster-1445.13872	1664.11	408.753	2.0254	2.7944e-24	2.7944e-24	E2F1	Cluster-1445.24457	0	17.7725	-6.5236	3.6756e-05	0.00027107
KLHL26	Cluster-1445.404	51.2278	15.0184	1.7676	0.0021104	0.0021104	E2F1	Cluster-1445.24457	0	17.7725	-6.5236	3.6756e-05	0.00027107
KNTC1	Cluster-1445.27117	0.663864	23.5684	-5.101	0.00057977	0.00057977	E2F1	Cluster-1445.24457	0	17.7725	-6.5236	3.6756e-05	0.00027107
LAP3	Cluster-1445.17150	5807.96	14584.2	-1.3283	2.5237e-15	2.5237e-15	E2F1	Cluster-1445.24457	0	17.7725	-6.5236	3.6756e-05	0.00027107
LAYN	Cluster-1445.991	17.8101	46.6945	-1.3904	0.0052097	0.0052097	E2F1	Cluster-1445.24457	0	17.7725	-6.5236	3.6756e-05	0.00027107
LGALS1	Cluster-1445.12875	41.2642	92.5624	-1.1598	0.0017712	0.0017712	E2F1	Cluster-1445.24457	0	17.7725	-6.5236	3.6756e-05	0.00027107
LIF	Cluster-1445.1895	24.2793	1.20646	4.3184	0.015638	0.015638	E2F1	Cluster-1445.24457	0	17.7725	-6.5236	3.6756e-05	0.00027107
LIMD1	Cluster-1445.15812	373.063	1232.35	-1.7238	5.6409e-16	5.6409e-16	E2F1	Cluster-1445.24457	0	17.7725	-6.5236	3.6756e-05	0.00027107
LIMK2	Cluster-1445.9273	1361.01	230.156	2.5641	5.5815e-06	5.5815e-06	E2F1	Cluster-1445.24457	0	17.7725	-6.5236	3.6756e-05	0.00027107
LITAF	Cluster-1445.12391	652.062	121.515	2.4239	7.6577e-12	7.6577e-12	E2F1	Cluster-1445.24457	0	17.7725	-6.5236	3.6756e-05	0.00027107
LMNA	Cluster-1445.9450	0	48.0914	-7.9587	7.7722e-10	7.7722e-10	E2F1	Cluster-1445.24457	0	17.7725	-6.5236	3.6756e-05	0.00027107
LPL	Cluster-1445.10829	15.6038	251.632	-4.0275	1.0089e-08	1.0089e-08	E2F1	Cluster-1445.24457	0	17.7725	-6.5236	3.6756e-05	0.00027107
LRP2	Cluster-1445.10033	596.747	0	11.759	4.4141e-22	4.4141e-22	E2F1	Cluster-1445.24457	0	17.7725	-6.5236	3.6756e-05	0.00027107
LRRK1	Cluster-1445.10671	1020.83	303.285	1.7503	4.5335e-09	4.5335e-09	E2F1	Cluster-1445.24457	0	17.7725	-6.5236	3.6756e-05	0.00027107
LYL1	Cluster-1445.5332	6.38333	39.4007	-2.6367	4.9405e-06	4.9405e-06	E2F1	Cluster-1445.24457	0	17.7725	-6.5236	3.6756e-05	0.00027107
LYVE1	Cluster-1445.6259	328.885	29.0265	3.5008	2.8214e-05	2.8214e-05	E2F1	Cluster-1445.24457	0	17.7725	-6.5236	3.6756e-05	0.00027107
MAP3K5	Cluster-1445.19493	422.867	70.0733	2.5923	1.6264e-20	1.6264e-20	E2F1	Cluster-1445.24457	0	17.7725	-6.5236	3.6756e-05	0.00027107
MAP6	Cluster-1445.2231	146.678	24.8218	2.5658	6.4949e-05	6.4949e-05	E2F1	Cluster-1445.24457	0	17.7725	-6.5236	3.6756e-05	0.00027107
MAPK8IP3	Cluster-1445.26782	31.2259	4.24998	2.867	0.00085029	0.00085029	E2F1	Cluster-1445.24457	0	17.7725	-6.5236	3.6756e-05	0.00027107
MCM2	Cluster-1445.11255	9.17817	104.695	-3.5169	3.3637e-07	3.3637e-07	E2F1	Cluster-1445.24457	0	17.7725	-6.5236	3.6756e-05	0.00027107
MCM5	Cluster-1445.6819	22.0372	176.811	-2.9923	1.6527e-10	1.6527e-10	E2F1	Cluster-1445.24457	0	17.7725	-6.5236	3.6756e-05	0.00027107
MCM6	Cluster-1445.11282	26.63	201.264	-2.9107	1.7659e-09	1.7659e-09	E2F1	Cluster-1445.24457	0	17.7725	-6.5236	3.6756e-05	0.00027107
MDC1	Cluster-1445.9390	101.249	211.779	-1.0613	0.000257	0.000257	E2F1	Cluster-1445.24457	0	17.7725	-6.5236	3.6756e-05	0.00027107
MDK	Cluster-1445.12457	5.7689	36.6057	-2.6454	8.6048e-05	8.6048e-05	E2F1	Cluster-1445.24457	0	17.7725	-6.5236	3.6756e-05	0.00027107
MDM1	Cluster-1445.11881	12.8575	43.8464	-1.7836	0.011542	0.011542	E2F1	Cluster-1445.24457	0	17.7725	-6.5236	3.6756e-05	0.00027107
METTL1	Cluster-1445.11959	390.823	132.725	1.5594	0.00012694	0.00012694	E2F1	Cluster-1445.24457	0	17.7725	-6.5236	3.6756e-05	0.00027107
MGAT2	Cluster-1445.6166	3.48143	25.0704	-2.8447	0.00040248	0.00040248	E2F1	Cluster-1445.24457	0	17.7725	-6.5236	3.6756e-05	0.00027107
MGEA5	Cluster-1445.18590	2370.73	1177.36	1.0099	7.9207e-05	7.9207e-05	E2F1	Cluster-1445.24457	0	17.7725	-6.5236	3.6756e-05	0.00027107
MKI67	Cluster-1445.24307	2.33204	129.226	-5.7579	4.8953e-09	4.8953e-09	E2F1	Cluster-1445.24457	0	17.7725	-6.5236	3.6756e-05	0.00027107
MLH1	Cluster-1445.9900	359.239	148.772	1.2697	3.2279e-05	3.2279e-05	E2F1	Cluster-1445.24457	0	17.7725	-6.5236	3.6756e-05	0.00027107
MOCS3	Cluster-1445.13899	629.754	125.479	2.3269	4.8033e-16	4.8033e-16	E2F1	Cluster-1445.24457	0	17.7725	-6.5236	3.6756e-05	0.00027107
MPHOSPH6	Cluster-1445.5703	259.375	82.7762	1.6483	3.275e-08	3.275e-08	E2F1	Cluster-1445.24457	0	17.7725	-6.5236	3.6756e-05	0.00027107
MRGPRF	Cluster-1445.7830	35.2044	126.497	-1.8514	9.7119e-05	9.7119e-05	E2F1	Cluster-1445.24457	0	17.7725	-6.5236	3.6756e-05	0.00027107
MRPL34	Cluster-1445.7946	335.599	46.1749	2.863	5.1352e-12	5.1352e-12	E2F1	Cluster-1445.24457	0	17.7725	-6.5236	3.6756e-05	0.00027107
MRPS6	Cluster-1445.12096	525.778	175.342	1.5859	6.5181e-07	6.5181e-07	E2F1	Cluster-1445.24457	0	17.7725	-6.5236	3.6756e-05	0.00027107
MSH3	Cluster-1445.15192	241.202	620.16	-1.3608	4.2398e-05	4.2398e-05	E2F1	Cluster-1445.24457	0	17.7725	-6.5236	3.6756e-05	0.00027107
MSL3	Cluster-1445.16056	64.2806	911.585	-3.823	1.5585e-60	1.5585e-60	E2F1	Cluster-1445.24457	0	17.7725	-6.5236	3.6756e-05	0.00027107
MTSS1	Cluster-1445.15155	0	175.42	-9.8246	1.2421e-15	1.2421e-15	E2F1	Cluster-1445.24457	0	17.7725	-6.5236	3.6756e-05	0.00027107
MYLK	Cluster-1445.21392	11.0304	90.6993	-3.0289	1.8542e-10	1.8542e-10	E2F1	Cluster-1445.24457	0	17.7725	-6.5236	3.6756e-05	0.00027107
MYO10	Cluster-1445.22233	3734.79	790.079	2.241	1.766e-06	1.766e-06	E2F1	Cluster-1445.24457	0	17.7725	-6.5236	3.6756e-05	0.00027107
MZT1	Cluster-1445.14763	240.219	113.63	1.0782	0.00019374	0.00019374	E2F1	Cluster-1445.24457	0	17.7725	-6.5236	3.6756e-05	0.00027107
NAA40	Cluster-1445.20098	41.8333	336.696	-3.0173	2.3641e-18	2.3641e-18	E2F1	Cluster-1445.24457	0	17.7725	-6.5236	3.6756e-05	0.00027107
NADK	Cluster-1445.17466	1381.09	3533.27	-1.3555	5.4054e-15	5.4054e-15	E2F1	Cluster-1445.24457	0	17.7725	-6.5236	3.6756e-05	0.00027107
NAT8	Cluster-1445.16185	1465.31	5592.48	-1.9326	1.2612e-07	1.2612e-07	E2F1	Cluster-1445.24457	0	17.7725	-6.5236	3.6756e-05	0.00027107
NAT8L	Cluster-1445.12985	9.30876	65.712	-2.8427	0.00014968	0.00014968	E2F1	Cluster-1445.24457	0	17.7725	-6.5236	3.6756e-05	0.00027107
NBAS	Cluster-1445.1016	10.63	0	5.9463	0.00040687	0.00040687	E2F1	Cluster-1445.24457	0	17.7725	-6.5236	3.6756e-05	0.00027107
NCAPG2	Cluster-1445.15847	61.2938	149.319	-1.2864	0.0054434	0.0054434	E2F1	Cluster-1445.24457	0	17.7725	-6.5236	3.6756e-05	0.00027107
NCBP1	Cluster-1445.27676	43.6766	0	7.988	1.1885e-09	1.1885e-09	E2F1	Cluster-1445.24457	0	17.7725	-6.5236	3.6756e-05	0.00027107
NDUFAF3	Cluster-1445.15606	237.558	564.861	-1.2512	0.00085217	0.00085217	E2F1	Cluster-1445.24457	0	17.7725	-6.5236	3.6756e-05	0.00027107
NFATC1	Cluster-1445.8040	288.361	143.571	1.007	4.7563e-05	4.7563e-05	E2F1	Cluster-1445.24457	0	17.7725	-6.5236	3.6756e-05	0.00027107
NFATC4	Cluster-1445.13630	7.94533	24.4665	-1.6174	0.013287	0.013287	E2F1	Cluster-1445.24457	0	17.7725	-6.5236	3.6756e-05	0.00027107
NFIX	Cluster-1445.25508	79.1626	204.628	-1.3664	0.014338	0.014338	E2F1	Cluster-1445.24457	0	17.7725	-6.5236	3.6756e-05	0.00027107
NINL	Cluster-1445.3640	36.9998	0.335763	6.7844	2.8995e-07	2.8995e-07	E2F1	Cluster-1445.24457	0	17.7725	-6.5236	3.6756e-05	0.00027107
NOP14	Cluster-1445.14878	603.625	298.634	1.0156	5.9854e-05	5.9854e-05	E2F1	Cluster-1445.24457	0	17.7725	-6.5236	3.6756e-05	0.00027107
NOP58	Cluster-1445.18325	783.34	214.348	1.87	1.8165e-05	1.8165e-05	E2F1	Cluster-1445.24457	0	17.7725	-6.5236	3.6756e-05	0.00027107
NOTCH2	Cluster-1445.23117	916.289	311.676	1.5563	0.00050271	0.00050271	E2F1	Cluster-1445.24457	0	17.7725	-6.5236	3.6756e-05	0.00027107
NPEPL1	Cluster-1445.15030	258.061	559.427	-1.118	0.0014664	0.0014664	E2F1	Cluster-1445.24457	0	17.7725	-6.5236	3.6756e-05	0.00027107
NPY	Cluster-1445.1083	25.6564	1.54053	4.0542	0.000813	0.000813	E2F1	Cluster-1445.24457	0	17.7725	-6.5236	3.6756e-05	0.00027107
NR1H4	Cluster-1445.17232	219.54	455.221	-1.0545	3.2561e-05	3.2561e-05	E2F1	Cluster-1445.24457	0	17.7725	-6.5236	3.6756e-05	0.00027107
NRF1	Cluster-1445.13766	148.934	69.5854	1.0973	0.0062522	0.0062522	E2F1	Cluster-1445.24457	0	17.7725	-6.5236	3.6756e-05	0.00027107
NTAN1	Cluster-1445.29729	14.0774	0.335763	5.3939	0.00073105	0.00073105	E2F1	Cluster-1445.24457	0	17.7725	-6.5236	3.6756e-05	0.00027107
NUP62	Cluster-1445.28165	122.433	0	9.4735	2.4662e-14	2.4662e-14	E2F1	Cluster-1445.24457	0	17.7725	-6.5236	3.6756e-05	0.00027107
OTUD3	Cluster-1445.24643	233.354	64.9181	1.8438	1.4937e-09	1.4937e-09	E2F1	Cluster-1445.24457	0	17.7725	-6.5236	3.6756e-05	0.00027107
PAK6	Cluster-1445.6297	84.8676	8.34743	3.3598	2.3376e-06	2.3376e-06	E2F1	Cluster-1445.24457	0	17.7725	-6.5236	3.6756e-05	0.00027107
PCGF2	Cluster-1445.15843	127.897	358.016	-1.4854	9.9771e-10	9.9771e-10	E2F1	Cluster-1445.24457	0	17.7725	-6.5236	3.6756e-05	0.00027107
PEX7	Cluster-1445.17486	210.039	718.35	-1.7765	7.9064e-12	7.9064e-12	E2F1	Cluster-1445.24457	0	17.7725	-6.5236	3.6756e-05	0.00027107
PFDN5	Cluster-1445.16126	272.6	731.996	-1.426	1.3516e-05	1.3516e-05	E2F1	Cluster-1445.24457	0	17.7725	-6.5236	3.6756e-05	0.00027107
PFKFB2	Cluster-1445.22885	1705.66	377.475	2.1756	1.6348e-08	1.6348e-08	E2F1	Cluster-1445.24457	0	17.7725	-6.5236	3.6756e-05	0.00027107
PFKFB3	Cluster-1445.23475	919.5	96.8702	3.2468	3.3082e-08	3.3082e-08	E2F1	Cluster-1445.24457	0	17.7725	-6.5236	3.6756e-05	0.00027107
PGM2L1	Cluster-1445.3865	38.3696	4.6182	3.0473	1.4832e-06	1.4832e-06	E2F1	Cluster-1445.24457	0	17.7725	-6.5236	3.6756e-05	0.00027107
PGP	Cluster-1445.16867	200.175	588.123	-1.5531	1.377e-13	1.377e-13	E2F1	Cluster-1445.24457	0	17.7725	-6.5236	3.6756e-05	0.00027107
PIGH	Cluster-1445.14057	136.658	285.018	-1.0622	0.0021897	0.0021897	E2F1	Cluster-1445.24457	0	17.7725	-6.5236	3.6756e-05	0.00027107
PIGQ	Cluster-1445.13377	513.117	1172.89	-1.1937	4.2866e-07	4.2866e-07	E2F1	Cluster-1445.24457	0	17.7725	-6.5236	3.6756e-05	0.00027107
PKHD1	Cluster-1445.2475	87.1909	0	8.985	6.9391e-13	6.9391e-13	E2F1	Cluster-1445.24457	0	17.7725	-6.5236	3.6756e-05	0.00027107
PLEC	Cluster-1445.3484	20.4047	0	6.8878	1.6338e-06	1.6338e-06	E2F1	Cluster-1445.24457	0	17.7725	-6.5236	3.6756e-05	0.00027107
PLG	Cluster-1445.27915	376.726	0	11.096	4.2763e-08	4.2763e-08	E2F1	Cluster-1445.24457	0	17.7725	-6.5236	3.6756e-05	0.00027107
PLK1	Cluster-1445.5148	5.20554	85.1952	-4.0283	2.6793e-11	2.6793e-11	E2F1	Cluster-1445.24457	0	17.7725	-6.5236	3.6756e-05	0.00027107
PLK2	Cluster-1445.14880	304.902	75.2453	2.0202	0.00013235	0.00013235	E2F1	Cluster-1445.24457	0	17.7725	-6.5236	3.6756e-05	0.00027107
PLS3	Cluster-1445.20145	596.973	141.855	2.0741	6.0893e-13	6.0893e-13	E2F1	Cluster-1445.24457	0	17.7725	-6.5236	3.6756e-05	0.00027107
PMVK	Cluster-1445.14622	559.345	211.864	1.4001	9.2737e-06	9.2737e-06	E2F1	Cluster-1445.24457	0	17.7725	-6.5236	3.6756e-05	0.00027107
POLD1	Cluster-1445.25452	82.5812	169.345	-1.0396	0.0020173	0.0020173	E2F1	Cluster-1445.24457	0	17.7725	-6.5236	3.6756e-05	0.00027107
POLR2K	Cluster-1445.15003	302.586	117.019	1.3709	3.2269e-08	3.2269e-08	E2F1	Cluster-1445.24457	0	17.7725	-6.5236	3.6756e-05	0.00027107
POLR3G	Cluster-1445.5201	268.117	23.8667	3.4881	1.8169e-22	1.8169e-22	E2F1	Cluster-1445.24457	0	17.7725	-6.5236	3.6756e-05	0.00027107
PPARD	Cluster-1445.22907	580.839	158.517	1.874	9.8222e-08	9.8222e-08	E2F1	Cluster-1445.24457	0	17.7725	-6.5236	3.6756e-05	0.00027107
PPAT	Cluster-1445.20939	227.327	76.5241	1.5716	2.8198e-08	2.8198e-08	E2F1	Cluster-1445.24457	0	17.7725	-6.5236	3.6756e-05	0.00027107
PPME1	Cluster-1445.12215	700.93	348.67	1.0077	4.0862e-06	4.0862e-06	E2F1	Cluster-1445.24457	0	17.7725	-6.5236	3.6756e-05	0.00027107
PPP1R15B	Cluster-1445.3098	25.411	0	7.2041	3.4965e-07	3.4965e-07	E2F1	Cluster-1445.24457	0	17.7725	-6.5236	3.6756e-05	0.00027107
PPP1R35	Cluster-1445.22651	372.709	175.911	1.0827	0.0012015	0.0012015	E2F1	Cluster-1445.24457	0	17.7725	-6.5236	3.6756e-05	0.00027107
PPRC1	Cluster-1445.24144	447.337	148.996	1.5864	0.0010584	0.0010584	E2F1	Cluster-1445.24457	0	17.7725	-6.5236	3.6756e-05	0.00027107
PRC1	Cluster-1445.12207	6.9475	529.08	-6.2867	8.047e-31	8.047e-31	E2F1	Cluster-1445.24457	0	17.7725	-6.5236	3.6756e-05	0.00027107
PRKCSH	Cluster-1445.27917	28.7496	0	7.3844	3.3935e-07	3.3935e-07	E2F1	Cluster-1445.24457	0	17.7725	-6.5236	3.6756e-05	0.00027107
PROC	Cluster-1445.20577	0.390702	400.078	-10.053	8.759e-17	8.759e-17	E2F1	Cluster-1445.24457	0	17.7725	-6.5236	3.6756e-05	0.00027107
PROCR	Cluster-1445.5550	41.6961	9.68781	2.1015	0.016331	0.016331	E2F1	Cluster-1445.24457	0	17.7725	-6.5236	3.6756e-05	0.00027107
PROM1	Cluster-1445.20543	22.5261	483.724	-4.4289	9.4313e-34	9.4313e-34	E2F1	Cluster-1445.24457	0	17.7725	-6.5236	3.6756e-05	0.00027107
PSD	Cluster-1445.20853	1488.05	428.786	1.795	1.4148e-08	1.4148e-08	E2F1	Cluster-1445.24457	0	17.7725	-6.5236	3.6756e-05	0.00027107
PTGES3	Cluster-7720.0	0	14.0767	-6.1853	0.00024216	0.00024216	E2F1	Cluster-1445.24457	0	17.7725	-6.5236	3.6756e-05	0.00027107
PTK2	Cluster-1445.26468	0	12.0551	-5.963	0.0002339	0.0002339	E2F1	Cluster-1445.24457	0	17.7725	-6.5236	3.6756e-05	0.00027107
PTMA	Cluster-1445.24743	17.7347	0.97314	4.2146	0.0016598	0.0016598	E2F1	Cluster-1445.24457	0	17.7725	-6.5236	3.6756e-05	0.00027107
PTPN1	Cluster-1445.13305	854.608	260.31	1.7152	4.7857e-07	4.7857e-07	E2F1	Cluster-1445.24457	0	17.7725	-6.5236	3.6756e-05	0.00027107
PTPRG	Cluster-1445.17866	1401.29	3050.09	-1.1219	2.7178e-13	2.7178e-13	E2F1	Cluster-1445.24457	0	17.7725	-6.5236	3.6756e-05	0.00027107
PURA	Cluster-1445.17464	339.255	1130.04	-1.737	1.7088e-05	1.7088e-05	E2F1	Cluster-1445.24457	0	17.7725	-6.5236	3.6756e-05	0.00027107
PVRL1	Cluster-1445.17659	385.824	1359.53	-1.8182	0.00013837	0.00013837	E2F1	Cluster-1445.24457	0	17.7725	-6.5236	3.6756e-05	0.00027107
RAB33B	Cluster-1445.22230	426.819	184.27	1.2135	2.8353e-05	2.8353e-05	E2F1	Cluster-1445.24457	0	17.7725	-6.5236	3.6756e-05	0.00027107
RAB3GAP2	Cluster-1445.21251	1511.26	684.085	1.1438	0.00025021	0.00025021	E2F1	Cluster-1445.24457	0	17.7725	-6.5236	3.6756e-05	0.00027107
RAB6B	Cluster-1445.1989	36.0067	3.44589	3.393	1.6708e-05	1.6708e-05	E2F1	Cluster-1445.24457	0	17.7725	-6.5236	3.6756e-05	0.00027107
RAD17	Cluster-1445.24963	165.063	58.4828	1.4973	4.281e-05	4.281e-05	E2F1	Cluster-1445.24457	0	17.7725	-6.5236	3.6756e-05	0.00027107
RAD51	Cluster-1445.8482	2.4439	23.3878	-3.2594	0.00067625	0.00067625	E2F1	Cluster-1445.24457	0	17.7725	-6.5236	3.6756e-05	0.00027107
RAD51C	Cluster-1445.11843	2.09777	36.1821	-4.1108	7.5022e-06	7.5022e-06	E2F1	Cluster-1445.24457	0	17.7725	-6.5236	3.6756e-05	0.00027107
RASAL1	Cluster-1445.7148	90.2192	37.6712	1.2649	0.00048414	0.00048414	E2F1	Cluster-1445.24457	0	17.7725	-6.5236	3.6756e-05	0.00027107
RASD1	Cluster-1445.23847	396.523	105.398	1.9124	0.00061209	0.00061209	E2F1	Cluster-1445.24457	0	17.7725	-6.5236	3.6756e-05	0.00027107
RASSF5	Cluster-1445.24139	34.5633	100.57	-1.5452	0.001555	0.001555	E2F1	Cluster-1445.24457	0	17.7725	-6.5236	3.6756e-05	0.00027107
RDH13	Cluster-1445.24388	150.263	35.0551	2.0992	1.8894e-08	1.8894e-08	E2F1	Cluster-1445.24457	0	17.7725	-6.5236	3.6756e-05	0.00027107
RDH16	Cluster-1445.14260	8.69184	1894.42	-7.7405	1.9063e-42	1.9063e-42	E2F1	Cluster-1445.24457	0	17.7725	-6.5236	3.6756e-05	0.00027107
RECK	Cluster-1445.622	43.6441	0	7.9873	4.2521e-06	4.2521e-06	E2F1	Cluster-1445.24457	0	17.7725	-6.5236	3.6756e-05	0.00027107
RFC1	Cluster-1445.18323	1519.43	3899.53	-1.3601	3.6393e-06	3.6393e-06	E2F1	Cluster-1445.24457	0	17.7725	-6.5236	3.6756e-05	0.00027107
RFT1	Cluster-1445.24961	238.789	78.9286	1.5957	0.00011327	0.00011327	E2F1	Cluster-1445.24457	0	17.7725	-6.5236	3.6756e-05	0.00027107
RGP1	Cluster-1445.14661	901.03	429.933	1.0676	0.00043709	0.00043709	E2F1	Cluster-1445.24457	0	17.7725	-6.5236	3.6756e-05	0.00027107
RIPK1	Cluster-1445.8176	0	20.0901	-6.6998	5.5908e-06	5.5908e-06	E2F1	Cluster-1445.24457	0	17.7725	-6.5236	3.6756e-05	0.00027107
RMI1	Cluster-1445.22921	75.7197	169.527	-1.1675	0.00037904	0.00037904	E2F1	Cluster-1445.24457	0	17.7725	-6.5236	3.6756e-05	0.00027107
RND2	Cluster-1445.13624	80.6982	291.963	-1.8586	8.2132e-05	8.2132e-05	E2F1	Cluster-1445.24457	0	17.7725	-6.5236	3.6756e-05	0.00027107
RNF167	Cluster-1445.24185	0	86.6962	-8.8082	3.4871e-12	3.4871e-12	E2F1	Cluster-1445.24457	0	17.7725	-6.5236	3.6756e-05	0.00027107
ROBO4	Cluster-1445.10209	450.511	214.467	1.0713	0.008883	0.008883	E2F1	Cluster-1445.24457	0	17.7725	-6.5236	3.6756e-05	0.00027107
RPF2	Cluster-1445.9266	479.625	162.802	1.5574	1.8768e-10	1.8768e-10	E2F1	Cluster-1445.24457	0	17.7725	-6.5236	3.6756e-05	0.00027107
RPL3	Cluster-2465.0	14.6229	0.903151	3.9893	0.0013039	0.0013039	E2F1	Cluster-1445.24457	0	17.7725	-6.5236	3.6756e-05	0.00027107
RPL35	Cluster-1445.16603	2482.77	4975.93	-1.0031	0.0013795	0.0013795	E2F1	Cluster-1445.24457	0	17.7725	-6.5236	3.6756e-05	0.00027107
RPP25	Cluster-1445.17597	127.801	35.5508	1.8439	2.0145e-07	2.0145e-07	E2F1	Cluster-1445.24457	0	17.7725	-6.5236	3.6756e-05	0.00027107
RPS28	Cluster-1445.18057	695.893	1420.05	-1.0293	0.0046873	0.0046873	E2F1	Cluster-1445.24457	0	17.7725	-6.5236	3.6756e-05	0.00027107
RPS6KA5	Cluster-1445.12362	205.605	685.834	-1.7357	1.8172e-10	1.8172e-10	E2F1	Cluster-1445.24457	0	17.7725	-6.5236	3.6756e-05	0.00027107
RRM2	Cluster-1445.12730	7.35843	424.091	-5.8132	2.1793e-30	2.1793e-30	E2F1	Cluster-1445.24457	0	17.7725	-6.5236	3.6756e-05	0.00027107
RTN1	Cluster-1445.0	49.6555	0	8.1711	7.7643e-10	7.7643e-10	E2F1	Cluster-1445.24457	0	17.7725	-6.5236	3.6756e-05	0.00027107
SCLY	Cluster-1445.19275	241.6	1073.82	-2.1517	1.447e-10	1.447e-10	E2F1	Cluster-1445.24457	0	17.7725	-6.5236	3.6756e-05	0.00027107
SCOC	Cluster-1445.17504	1699.08	4904.28	-1.5295	2.975e-17	2.975e-17	E2F1	Cluster-1445.24457	0	17.7725	-6.5236	3.6756e-05	0.00027107
SDF4	Cluster-1445.3754	11.8467	0	6.1007	0.0001743	0.0001743	E2F1	Cluster-1445.24457	0	17.7725	-6.5236	3.6756e-05	0.00027107
SELPLG	Cluster-1445.27573	1.31637	17.6227	-3.6965	0.002787	0.002787	E2F1	Cluster-1445.24457	0	17.7725	-6.5236	3.6756e-05	0.00027107
SH3KBP1	Cluster-1445.5982	12.1426	42.2076	-1.8061	0.0033735	0.0033735	E2F1	Cluster-1445.24457	0	17.7725	-6.5236	3.6756e-05	0.00027107
SIK1	Cluster-1445.19030	450.048	178.525	1.3347	0.00066809	0.00066809	E2F1	Cluster-1445.24457	0	17.7725	-6.5236	3.6756e-05	0.00027107
SIK2	Cluster-1445.19944	628.473	1484.47	-1.2393	8.7776e-06	8.7776e-06	E2F1	Cluster-1445.24457	0	17.7725	-6.5236	3.6756e-05	0.00027107
SIRT4	Cluster-1445.17724	41.1241	86.9439	-1.0822	0.011791	0.011791	E2F1	Cluster-1445.24457	0	17.7725	-6.5236	3.6756e-05	0.00027107
SLC10A7	Cluster-1445.7465	170.711	66.9	1.3516	2.6278e-05	2.6278e-05	E2F1	Cluster-1445.24457	0	17.7725	-6.5236	3.6756e-05	0.00027107
SLC19A1	Cluster-1445.18323	1519.43	3899.53	-1.3601	3.6393e-06	3.6393e-06	E2F1	Cluster-1445.24457	0	17.7725	-6.5236	3.6756e-05	0.00027107
SLC22A8	Cluster-1445.17808	17775.6	41293	-1.216	7.2036e-06	7.2036e-06	E2F1	Cluster-1445.24457	0	17.7725	-6.5236	3.6756e-05	0.00027107
SLC25A1	Cluster-1445.18201	1775.87	4922.02	-1.4708	2.1214e-13	2.1214e-13	E2F1	Cluster-1445.24457	0	17.7725	-6.5236	3.6756e-05	0.00027107
SLC2A9	Cluster-1445.26399	633.025	12.3039	5.6734	9.7301e-60	9.7301e-60	E2F1	Cluster-1445.24457	0	17.7725	-6.5236	3.6756e-05	0.00027107
SLC30A4	Cluster-1445.25956	31.5778	6.26117	2.3419	0.00083578	0.00083578	E2F1	Cluster-1445.24457	0	17.7725	-6.5236	3.6756e-05	0.00027107
SLC31A1	Cluster-1445.16642	1154.63	371.938	1.634	4.2317e-13	4.2317e-13	E2F1	Cluster-1445.24457	0	17.7725	-6.5236	3.6756e-05	0.00027107
SLC35B1	Cluster-1445.988	23.5765	0	7.1009	3.7267e-06	3.7267e-06	E2F1	Cluster-1445.24457	0	17.7725	-6.5236	3.6756e-05	0.00027107
SLC38A1	Cluster-1445.22308	711.327	143.083	2.3122	2.714e-08	2.714e-08	E2F1	Cluster-1445.24457	0	17.7725	-6.5236	3.6756e-05	0.00027107
SLC43A3	Cluster-1445.18752	5.54031	210.531	-5.2387	1.0299e-27	1.0299e-27	E2F1	Cluster-1445.24457	0	17.7725	-6.5236	3.6756e-05	0.00027107
SLC5A3	Cluster-1445.23873	1599.13	142.189	3.4914	5.7345e-07	5.7345e-07	E2F1	Cluster-1445.24457	0	17.7725	-6.5236	3.6756e-05	0.00027107
SMPD4	Cluster-1445.12361	616.459	304.577	1.0169	6.214e-07	6.214e-07	E2F1	Cluster-1445.24457	0	17.7725	-6.5236	3.6756e-05	0.00027107
SNAPC5	Cluster-1445.13301	70.1451	235.999	-1.7504	3.8199e-06	3.8199e-06	E2F1	Cluster-1445.24457	0	17.7725	-6.5236	3.6756e-05	0.00027107
SNRPD1	Cluster-1445.20587	369.719	168.579	1.1335	3.6924e-05	3.6924e-05	E2F1	Cluster-1445.24457	0	17.7725	-6.5236	3.6756e-05	0.00027107
SPEG	Cluster-1445.18438	6677.32	2662.34	1.3267	6.9687e-06	6.9687e-06	E2F1	Cluster-1445.24457	0	17.7725	-6.5236	3.6756e-05	0.00027107
SPP1	Cluster-1445.3185	218.055	38.7088	2.4976	8.1649e-05	8.1649e-05	E2F1	Cluster-1445.24457	0	17.7725	-6.5236	3.6756e-05	0.00027107
SPTB	Cluster-1445.25732	10.1347	135.746	-3.771	5.9075e-08	5.9075e-08	E2F1	Cluster-1445.24457	0	17.7725	-6.5236	3.6756e-05	0.00027107
SRC	Cluster-1445.15378	341.755	160.819	1.0871	0.00022898	0.00022898	E2F1	Cluster-1445.24457	0	17.7725	-6.5236	3.6756e-05	0.00027107
STAG3	Cluster-1445.3773	51.3675	14.5586	1.8123	0.0039289	0.0039289	E2F1	Cluster-1445.24457	0	17.7725	-6.5236	3.6756e-05	0.00027107
STEAP3	Cluster-1445.3713	811.075	11.7998	6.1028	9.8769e-06	9.8769e-06	E2F1	Cluster-1445.24457	0	17.7725	-6.5236	3.6756e-05	0.00027107
STK10	Cluster-1445.27003	124.622	60.7254	1.0374	0.013344	0.013344	E2F1	Cluster-1445.24457	0	17.7725	-6.5236	3.6756e-05	0.00027107
SUPV3L1	Cluster-1445.2335	88.8135	0	9.0111	8.1226e-05	8.1226e-05	E2F1	Cluster-1445.24457	0	17.7725	-6.5236	3.6756e-05	0.00027107
SYCE3	Cluster-1445.1606	86.7386	0	8.977	9.316e-13	9.316e-13	E2F1	Cluster-1445.24457	0	17.7725	-6.5236	3.6756e-05	0.00027107
SYNPO	Cluster-1445.2322	14.2889	0	6.3753	3.3746e-05	3.3746e-05	E2F1	Cluster-1445.24457	0	17.7725	-6.5236	3.6756e-05	0.00027107
TADA2B	Cluster-1445.16470	429.598	1005.54	-1.2259	2.3096e-08	2.3096e-08	E2F1	Cluster-1445.24457	0	17.7725	-6.5236	3.6756e-05	0.00027107
TAF1C	Cluster-1445.5772	88.5941	26.7333	1.7305	0.00021858	0.00021858	E2F1	Cluster-1445.24457	0	17.7725	-6.5236	3.6756e-05	0.00027107
TAF1D	Cluster-1445.18265	134.633	367.977	-1.4485	8.9228e-09	8.9228e-09	E2F1	Cluster-1445.24457	0	17.7725	-6.5236	3.6756e-05	0.00027107
TAF9	Cluster-1445.23830	187.764	67.8342	1.4688	1.2923e-05	1.2923e-05	E2F1	Cluster-1445.24457	0	17.7725	-6.5236	3.6756e-05	0.00027107
TBC1D7	Cluster-1445.9686	98.0303	267.181	-1.4508	0.0016581	0.0016581	E2F1	Cluster-1445.24457	0	17.7725	-6.5236	3.6756e-05	0.00027107
TBKBP1	Cluster-1445.8640	9.05095	35.8013	-2.0022	0.0017244	0.0017244	E2F1	Cluster-1445.24457	0	17.7725	-6.5236	3.6756e-05	0.00027107
TC2N	Cluster-1445.23821	470.62	92.9732	2.3407	5.4744e-14	5.4744e-14	E2F1	Cluster-1445.24457	0	17.7725	-6.5236	3.6756e-05	0.00027107
TDP1	Cluster-1445.9267	54.1638	153.34	-1.5048	0.0002432	0.0002432	E2F1	Cluster-1445.24457	0	17.7725	-6.5236	3.6756e-05	0.00027107
TELO2	Cluster-1445.25459	599.399	271.859	1.1398	4.4753e-09	4.4753e-09	E2F1	Cluster-1445.24457	0	17.7725	-6.5236	3.6756e-05	0.00027107
TFAP4	Cluster-1445.21788	17.9608	72.4233	-2.0159	1.4134e-05	1.4134e-05	E2F1	Cluster-1445.24457	0	17.7725	-6.5236	3.6756e-05	0.00027107
TGIF1	Cluster-1445.17102	459.614	197.306	1.2203	0.00036193	0.00036193	E2F1	Cluster-1445.24457	0	17.7725	-6.5236	3.6756e-05	0.00027107
TGIF2	Cluster-1445.11727	16.1135	124.282	-2.9487	1.347e-12	1.347e-12	E2F1	Cluster-1445.24457	0	17.7725	-6.5236	3.6756e-05	0.00027107
TIMP1	Cluster-1445.9694	2191.32	138.798	3.9808	0.00044642	0.00044642	E2F1	Cluster-1445.24457	0	17.7725	-6.5236	3.6756e-05	0.00027107
TJP2	Cluster-1445.24562	1883.99	616.327	1.6123	9.4227e-05	9.4227e-05	E2F1	Cluster-1445.24457	0	17.7725	-6.5236	3.6756e-05	0.00027107
TLR2	Cluster-1445.12365	25.6776	193.297	-2.9089	6.8337e-10	6.8337e-10	E2F1	Cluster-1445.24457	0	17.7725	-6.5236	3.6756e-05	0.00027107
TPX2	Cluster-1445.7657	35.1047	156.545	-2.1617	0.00014875	0.00014875	E2F1	Cluster-1445.24457	0	17.7725	-6.5236	3.6756e-05	0.00027107
TRAPPC2	Cluster-1445.17019	158.85	915.659	-2.5291	1.224e-18	1.224e-18	E2F1	Cluster-1445.24457	0	17.7725	-6.5236	3.6756e-05	0.00027107
TRIM21	Cluster-1445.7006	56.722	125.989	-1.1515	0.00075152	0.00075152	E2F1	Cluster-1445.24457	0	17.7725	-6.5236	3.6756e-05	0.00027107
TRIM47	Cluster-1445.11928	151.033	311.74	-1.0429	0.0054645	0.0054645	E2F1	Cluster-1445.24457	0	17.7725	-6.5236	3.6756e-05	0.00027107
TRPC2	Cluster-1445.5383	9.48542	31.0191	-1.714	0.0018774	0.0018774	E2F1	Cluster-1445.24457	0	17.7725	-6.5236	3.6756e-05	0.00027107
TRPC5	Cluster-9811.0	0.334772	16.3791	-5.4407	0.00018341	0.00018341	E2F1	Cluster-1445.24457	0	17.7725	-6.5236	3.6756e-05	0.00027107
TSPAN2	Cluster-1445.9550	36.2882	113.937	-1.6577	0.00060432	0.00060432	E2F1	Cluster-1445.24457	0	17.7725	-6.5236	3.6756e-05	0.00027107
TSPYL5	Cluster-1445.13535	75.0817	24.1974	1.6349	0.00049274	0.00049274	E2F1	Cluster-1445.24457	0	17.7725	-6.5236	3.6756e-05	0.00027107
TUBGCP4	Cluster-1445.6574	0	7.95488	-5.3645	0.002858	0.002858	E2F1	Cluster-1445.24457	0	17.7725	-6.5236	3.6756e-05	0.00027107
TYMP	Cluster-1445.6690	287.65	37.982	2.9177	4.3471e-10	4.3471e-10	E2F1	Cluster-1445.24457	0	17.7725	-6.5236	3.6756e-05	0.00027107
TYRO3	Cluster-1445.16634	98.2554	264.878	-1.4284	1.9026e-06	1.9026e-06	E2F1	Cluster-1445.24457	0	17.7725	-6.5236	3.6756e-05	0.00027107
UBC	Cluster-1445.27835	231.891	0	10.394	2.225e-16	2.225e-16	E2F1	Cluster-1445.24457	0	17.7725	-6.5236	3.6756e-05	0.00027107
UBR5	Cluster-1445.2091	6.21635	0	5.169	0.013482	0.013482	E2F1	Cluster-1445.24457	0	17.7725	-6.5236	3.6756e-05	0.00027107
UBR7	Cluster-1445.11963	218.324	630.126	-1.5299	8.4251e-13	8.4251e-13	E2F1	Cluster-1445.24457	0	17.7725	-6.5236	3.6756e-05	0.00027107
UHRF1	Cluster-1445.26657	2.23235	34.5093	-3.9925	0.00022034	0.00022034	E2F1	Cluster-1445.24457	0	17.7725	-6.5236	3.6756e-05	0.00027107
URB2	Cluster-1445.24278	324.148	74.1015	2.1288	4.7375e-07	4.7375e-07	E2F1	Cluster-1445.24457	0	17.7725	-6.5236	3.6756e-05	0.00027107
USP6NL	Cluster-1445.5301	0	9.3605	-5.5997	0.00399	0.00399	E2F1	Cluster-1445.24457	0	17.7725	-6.5236	3.6756e-05	0.00027107
VEGFA	Cluster-1445.20252	576.155	1276.63	-1.1488	7.4127e-07	7.4127e-07	E2F1	Cluster-1445.24457	0	17.7725	-6.5236	3.6756e-05	0.00027107
VWF	Cluster-1445.881	7.12416	0.335763	4.414	0.012118	0.012118	E2F1	Cluster-1445.24457	0	17.7725	-6.5236	3.6756e-05	0.00027107
WARS	Cluster-1445.10713	2887.14	911.484	1.6634	2.4936e-06	2.4936e-06	E2F1	Cluster-1445.24457	0	17.7725	-6.5236	3.6756e-05	0.00027107
WASF2	Cluster-1445.24406	34.8103	0.335763	6.6994	0.00027676	0.00027676	E2F1	Cluster-1445.24457	0	17.7725	-6.5236	3.6756e-05	0.00027107
WEE1	Cluster-1445.23330	51.5318	168.221	-1.7056	1.3263e-05	1.3263e-05	E2F1	Cluster-1445.24457	0	17.7725	-6.5236	3.6756e-05	0.00027107
WSB2	Cluster-1445.17478	5102.33	1718.63	1.5699	7.2524e-17	7.2524e-17	E2F1	Cluster-1445.24457	0	17.7725	-6.5236	3.6756e-05	0.00027107
WWOX	Cluster-1445.25466	12.6029	0.335763	5.2359	0.0008294	0.0008294	E2F1	Cluster-1445.24457	0	17.7725	-6.5236	3.6756e-05	0.00027107
XRCC6	Cluster-1445.17054	223.06	474.048	-1.0892	3.4804e-06	3.4804e-06	E2F1	Cluster-1445.24457	0	17.7725	-6.5236	3.6756e-05	0.00027107
ZBTB25	Cluster-1445.14165	45.0667	281.008	-2.6408	1.3631e-23	1.3631e-23	E2F1	Cluster-1445.24457	0	17.7725	-6.5236	3.6756e-05	0.00027107
ZC3H18	Cluster-1445.8179	0	9.18872	-5.5723	0.001545	0.001545	E2F1	Cluster-1445.24457	0	17.7725	-6.5236	3.6756e-05	0.00027107
ZCRB1	Cluster-1445.17846	1447.8	544.873	1.4094	5.8546e-11	5.8546e-11	E2F1	Cluster-1445.24457	0	17.7725	-6.5236	3.6756e-05	0.00027107
ABCA2	Cluster-3100.0	23.2993	0	7.0829	8.6504e-07	8.6504e-07	ELF3	Cluster-1445.20060	996.69	272.174	1.8729	0.00031492	0.0017906
ACACA	Cluster-1445.16664	197.898	83.3551	1.2475	0.00022496	0.00022496	ELF3	Cluster-1445.20060	996.69	272.174	1.8729	0.00031492	0.0017906
ACE	Cluster-1445.18128	43.2138	659.545	-3.9379	1.0095e-12	1.0095e-12	ELF3	Cluster-1445.20060	996.69	272.174	1.8729	0.00031492	0.0017906
ACOT13	Cluster-1445.15632	2167.91	722.125	1.5863	7.2081e-18	7.2081e-18	ELF3	Cluster-1445.20060	996.69	272.174	1.8729	0.00031492	0.0017906
ACP5	Cluster-1445.14564	188.544	1838.15	-3.2878	7.9983e-16	7.9983e-16	ELF3	Cluster-1445.20060	996.69	272.174	1.8729	0.00031492	0.0017906
ACVRL1	Cluster-1445.23668	408.669	102.345	1.9972	1.853e-08	1.853e-08	ELF3	Cluster-1445.20060	996.69	272.174	1.8729	0.00031492	0.0017906
ADAMTS4	Cluster-1445.2197	62.258	11.5881	2.4233	0.0053665	0.0053665	ELF3	Cluster-1445.20060	996.69	272.174	1.8729	0.00031492	0.0017906
ADCYAP1R1	Cluster-1445.9359	586.916	11.321	5.6984	2.0107e-16	2.0107e-16	ELF3	Cluster-1445.20060	996.69	272.174	1.8729	0.00031492	0.0017906
ADSS	Cluster-1445.17464	339.255	1130.04	-1.737	1.7088e-05	1.7088e-05	ELF3	Cluster-1445.20060	996.69	272.174	1.8729	0.00031492	0.0017906
AIF1	Cluster-1445.17007	94.2163	1291.13	-3.7747	7.248e-48	7.248e-48	ELF3	Cluster-1445.20060	996.69	272.174	1.8729	0.00031492	0.0017906
ANGPT4	Cluster-1445.5435	38.261	8.21388	2.2152	0.0078092	0.0078092	ELF3	Cluster-1445.20060	996.69	272.174	1.8729	0.00031492	0.0017906
ANGPTL4	Cluster-1445.22440	11.5776	0.299922	5.1128	0.0027684	0.0027684	ELF3	Cluster-1445.20060	996.69	272.174	1.8729	0.00031492	0.0017906
AOC2	Cluster-1445.19703	173.737	523.881	-1.5909	0.00079541	0.00079541	ELF3	Cluster-1445.20060	996.69	272.174	1.8729	0.00031492	0.0017906
AOC3	Cluster-1445.19703	173.737	523.881	-1.5909	0.00079541	0.00079541	ELF3	Cluster-1445.20060	996.69	272.174	1.8729	0.00031492	0.0017906
APLNR	Cluster-1445.19450	153.35	559.491	-1.8667	3.8307e-12	3.8307e-12	ELF3	Cluster-1445.20060	996.69	272.174	1.8729	0.00031492	0.0017906
APOB	Cluster-1445.13426	0	58.0612	-8.2302	3.2619e-10	3.2619e-10	ELF3	Cluster-1445.20060	996.69	272.174	1.8729	0.00031492	0.0017906
AQP1	Cluster-1445.13691	11015.7	2927.58	1.9118	4.7777e-11	4.7777e-11	ELF3	Cluster-1445.20060	996.69	272.174	1.8729	0.00031492	0.0017906
ATG12	Cluster-1445.21418	764.109	198.082	1.9467	2.2072e-12	2.2072e-12	ELF3	Cluster-1445.20060	996.69	272.174	1.8729	0.00031492	0.0017906
ATP5I	Cluster-1445.16251	188.009	694.577	-1.8867	1.6561e-06	1.6561e-06	ELF3	Cluster-1445.20060	996.69	272.174	1.8729	0.00031492	0.0017906
B4GALT6	Cluster-1445.20866	611.335	255.273	1.2604	0.0034096	0.0034096	ELF3	Cluster-1445.20060	996.69	272.174	1.8729	0.00031492	0.0017906
BAI1	Cluster-1445.2023	83.5698	2.54951	5.0514	7.0969e-08	7.0969e-08	ELF3	Cluster-1445.20060	996.69	272.174	1.8729	0.00031492	0.0017906
BDNF	Cluster-1445.7377	6.77403	51.1119	-2.9293	6.0212e-07	6.0212e-07	ELF3	Cluster-1445.20060	996.69	272.174	1.8729	0.00031492	0.0017906
BGN	Cluster-1445.16886	418.06	967.117	-1.2091	0.00029969	0.00029969	ELF3	Cluster-1445.20060	996.69	272.174	1.8729	0.00031492	0.0017906
BMP7	Cluster-1445.21439	66.8124	1112.79	-4.0635	2.6684e-11	2.6684e-11	ELF3	Cluster-1445.20060	996.69	272.174	1.8729	0.00031492	0.0017906
BTBD9	Cluster-1445.17868	242.489	505.039	-1.0585	1.4573e-07	1.4573e-07	ELF3	Cluster-1445.20060	996.69	272.174	1.8729	0.00031492	0.0017906
C2	Cluster-1445.19437	126.155	330.461	-1.3862	0.00027188	0.00027188	ELF3	Cluster-1445.20060	996.69	272.174	1.8729	0.00031492	0.0017906
C8G	Cluster-1445.4067	641.872	27.8768	4.5308	4.672e-11	4.672e-11	ELF3	Cluster-1445.20060	996.69	272.174	1.8729	0.00031492	0.0017906
CCHCR1	Cluster-1445.11068	26.3885	110.43	-2.0763	1.3704e-05	1.3704e-05	ELF3	Cluster-1445.20060	996.69	272.174	1.8729	0.00031492	0.0017906
CCNF	Cluster-9444.0	0	18.5106	-6.5816	3.3529e-05	3.3529e-05	ELF3	Cluster-1445.20060	996.69	272.174	1.8729	0.00031492	0.0017906
CENPM	Cluster-1445.24724	0	13.5296	-6.1271	6.8012e-05	6.8012e-05	ELF3	Cluster-1445.20060	996.69	272.174	1.8729	0.00031492	0.0017906
CERKL	Cluster-1445.22809	344.327	147.087	1.226	0.0001367	0.0001367	ELF3	Cluster-1445.20060	996.69	272.174	1.8729	0.00031492	0.0017906
CETP	Cluster-9844.0	0	7.15417	-5.2094	0.0056902	0.0056902	ELF3	Cluster-1445.20060	996.69	272.174	1.8729	0.00031492	0.0017906
CHRNA5	Cluster-1445.11939	5.87509	58.1245	-3.2998	6.0066e-08	6.0066e-08	ELF3	Cluster-1445.20060	996.69	272.174	1.8729	0.00031492	0.0017906
CSF2RB	Cluster-1445.11495	5.06128	19.121	-1.9375	0.010763	0.010763	ELF3	Cluster-1445.20060	996.69	272.174	1.8729	0.00031492	0.0017906
CTRC	Cluster-1445.4670	27.5492	1.49961	4.1708	0.00056669	0.00056669	ELF3	Cluster-1445.20060	996.69	272.174	1.8729	0.00031492	0.0017906
CTSH	Cluster-1445.15862	204.639	870.258	-2.0882	6.1617e-17	6.1617e-17	ELF3	Cluster-1445.20060	996.69	272.174	1.8729	0.00031492	0.0017906
CYP24A1	Cluster-1445.28437	884.81	0.899767	9.9207	2.3665e-08	2.3665e-08	ELF3	Cluster-1445.20060	996.69	272.174	1.8729	0.00031492	0.0017906
CYP2C18	Cluster-1445.18502	5256.51	1543.82	1.7674	1.4094e-08	1.4094e-08	ELF3	Cluster-1445.20060	996.69	272.174	1.8729	0.00031492	0.0017906
DAB1	Cluster-1445.26375	36.8807	0.335763	6.7829	5.7554e-07	5.7554e-07	ELF3	Cluster-1445.20060	996.69	272.174	1.8729	0.00031492	0.0017906
DBP	Cluster-1445.19414	160.335	459.18	-1.5188	0.0010594	0.0010594	ELF3	Cluster-1445.20060	996.69	272.174	1.8729	0.00031492	0.0017906
DCTN5	Cluster-1445.23927	724.323	212.901	1.7666	1.2863e-12	1.2863e-12	ELF3	Cluster-1445.20060	996.69	272.174	1.8729	0.00031492	0.0017906
DDX3X	Cluster-1445.17259	10046.6	4737.33	1.0846	0.014108	0.014108	ELF3	Cluster-1445.20060	996.69	272.174	1.8729	0.00031492	0.0017906
DENND3	Cluster-1445.24816	582.655	209.922	1.4732	0.0016203	0.0016203	ELF3	Cluster-1445.20060	996.69	272.174	1.8729	0.00031492	0.0017906
DHRS3	Cluster-1445.16065	429.923	952.92	-1.1494	5.952e-06	5.952e-06	ELF3	Cluster-1445.20060	996.69	272.174	1.8729	0.00031492	0.0017906
DMBT1	Cluster-1445.9937	177.587	24.008	2.886	1.3416e-05	1.3416e-05	ELF3	Cluster-1445.20060	996.69	272.174	1.8729	0.00031492	0.0017906
DNAJC27	Cluster-1445.19084	782.246	145.654	2.4241	2.0381e-25	2.0381e-25	ELF3	Cluster-1445.20060	996.69	272.174	1.8729	0.00031492	0.0017906
DPH5	Cluster-1445.5971	129.977	64.6088	1.0097	0.00028766	0.00028766	ELF3	Cluster-1445.20060	996.69	272.174	1.8729	0.00031492	0.0017906
DPH7	Cluster-1445.21514	1646.17	809.815	1.0237	6.5647e-05	6.5647e-05	ELF3	Cluster-1445.20060	996.69	272.174	1.8729	0.00031492	0.0017906
DUSP3	Cluster-1445.16769	1005.91	305.521	1.7199	6.1387e-09	6.1387e-09	ELF3	Cluster-1445.20060	996.69	272.174	1.8729	0.00031492	0.0017906
EPHB1	Cluster-1445.12142	8.19258	46.8995	-2.5412	0.0017894	0.0017894	ELF3	Cluster-1445.20060	996.69	272.174	1.8729	0.00031492	0.0017906
ERO1LB	Cluster-1445.13175	292.069	47.5077	2.621	2.8254e-15	2.8254e-15	ELF3	Cluster-1445.20060	996.69	272.174	1.8729	0.00031492	0.0017906
ESAM	Cluster-1445.17514	412.919	202.689	1.0265	0.0019144	0.0019144	ELF3	Cluster-1445.20060	996.69	272.174	1.8729	0.00031492	0.0017906
F10	Cluster-1445.304	21.9944	0	6.9931	0.00012642	0.00012642	ELF3	Cluster-1445.20060	996.69	272.174	1.8729	0.00031492	0.0017906
FABP1	Cluster-1445.18162	26.5678	2258.14	-6.4107	0.010391	0.010391	ELF3	Cluster-1445.20060	996.69	272.174	1.8729	0.00031492	0.0017906
FASTKD2	Cluster-1445.14189	482.73	139.782	1.787	5.849e-15	5.849e-15	ELF3	Cluster-1445.20060	996.69	272.174	1.8729	0.00031492	0.0017906
FBXO44	Cluster-1445.13714	104.771	273.795	-1.3833	3.3485e-08	3.3485e-08	ELF3	Cluster-1445.20060	996.69	272.174	1.8729	0.00031492	0.0017906
FBXW5	Cluster-1445.25968	47.4132	3.6809	3.6752	2.5405e-08	2.5405e-08	ELF3	Cluster-1445.20060	996.69	272.174	1.8729	0.00031492	0.0017906
FBXW9	Cluster-1445.17425	136.897	491.838	-1.8478	5.8377e-08	5.8377e-08	ELF3	Cluster-1445.20060	996.69	272.174	1.8729	0.00031492	0.0017906
FGFR4	Cluster-1445.27984	42.2953	0	7.9383	2.5093e-09	2.5093e-09	ELF3	Cluster-1445.20060	996.69	272.174	1.8729	0.00031492	0.0017906
FLT3LG	Cluster-1445.5698	16.8009	48.5043	-1.5365	0.01166	0.01166	ELF3	Cluster-1445.20060	996.69	272.174	1.8729	0.00031492	0.0017906
FOXJ1	Cluster-1445.23538	58.0004	2.48121	4.5435	1.9302e-08	1.9302e-08	ELF3	Cluster-1445.20060	996.69	272.174	1.8729	0.00031492	0.0017906
FUS	Cluster-1445.15900	899.047	372.248	1.2724	0.00060815	0.00060815	ELF3	Cluster-1445.20060	996.69	272.174	1.8729	0.00031492	0.0017906
FXYD2	Cluster-1445.18046	217.569	1567.98	-2.851	1.4954e-10	1.4954e-10	ELF3	Cluster-1445.20060	996.69	272.174	1.8729	0.00031492	0.0017906
GALM	Cluster-1445.15854	1016.4	3160.04	-1.636	1.9739e-06	1.9739e-06	ELF3	Cluster-1445.20060	996.69	272.174	1.8729	0.00031492	0.0017906
GEMIN7	Cluster-1445.10870	387.193	186.278	1.0565	0.00088557	0.00088557	ELF3	Cluster-1445.20060	996.69	272.174	1.8729	0.00031492	0.0017906
GJB2	Cluster-1445.14009	340.607	1266.17	-1.8937	4.0366e-20	4.0366e-20	ELF3	Cluster-1445.20060	996.69	272.174	1.8729	0.00031492	0.0017906
GLRX	Cluster-1445.17141	967.104	3197.42	-1.7249	1.0949e-15	1.0949e-15	ELF3	Cluster-1445.20060	996.69	272.174	1.8729	0.00031492	0.0017906
HSD17B2	Cluster-1445.20561	7.34308	329.201	-5.4873	1.942e-31	1.942e-31	ELF3	Cluster-1445.20060	996.69	272.174	1.8729	0.00031492	0.0017906
IL1R2	Cluster-1445.242	29.0731	0.899767	4.9823	9.032e-05	9.032e-05	ELF3	Cluster-1445.20060	996.69	272.174	1.8729	0.00031492	0.0017906
IL4R	Cluster-1445.6634	656.08	125.099	2.3909	5.3825e-07	5.3825e-07	ELF3	Cluster-1445.20060	996.69	272.174	1.8729	0.00031492	0.0017906
INPP1	Cluster-1445.17216	475.906	1291.5	-1.4404	2.7354e-06	2.7354e-06	ELF3	Cluster-1445.20060	996.69	272.174	1.8729	0.00031492	0.0017906
ITPR1	Cluster-1445.4040	15.6297	0	6.502	2.2124e-05	2.2124e-05	ELF3	Cluster-1445.20060	996.69	272.174	1.8729	0.00031492	0.0017906
KCNMA1	Cluster-1445.24636	51.9794	164.739	-1.6717	5.8983e-05	5.8983e-05	ELF3	Cluster-1445.20060	996.69	272.174	1.8729	0.00031492	0.0017906
KLHL23	Cluster-1445.26220	171.35	31.5862	2.4341	1.7756e-08	1.7756e-08	ELF3	Cluster-1445.20060	996.69	272.174	1.8729	0.00031492	0.0017906
LIMD1	Cluster-1445.15812	373.063	1232.35	-1.7238	5.6409e-16	5.6409e-16	ELF3	Cluster-1445.20060	996.69	272.174	1.8729	0.00031492	0.0017906
LIMK1	Cluster-1445.13517	49.2889	196.742	-1.9969	1.4887e-07	1.4887e-07	ELF3	Cluster-1445.20060	996.69	272.174	1.8729	0.00031492	0.0017906
LITAF	Cluster-1445.12391	652.062	121.515	2.4239	7.6577e-12	7.6577e-12	ELF3	Cluster-1445.20060	996.69	272.174	1.8729	0.00031492	0.0017906
LY75	Cluster-1445.20468	325.644	728.782	-1.1627	1.4999e-08	1.4999e-08	ELF3	Cluster-1445.20060	996.69	272.174	1.8729	0.00031492	0.0017906
MAGED1	Cluster-1445.11390	63.2325	231.192	-1.8706	4.7078e-11	4.7078e-11	ELF3	Cluster-1445.20060	996.69	272.174	1.8729	0.00031492	0.0017906
MCM2	Cluster-1445.11255	9.17817	104.695	-3.5169	3.3637e-07	3.3637e-07	ELF3	Cluster-1445.20060	996.69	272.174	1.8729	0.00031492	0.0017906
MDK	Cluster-1445.12457	5.7689	36.6057	-2.6454	8.6048e-05	8.6048e-05	ELF3	Cluster-1445.20060	996.69	272.174	1.8729	0.00031492	0.0017906
MDM1	Cluster-1445.11881	12.8575	43.8464	-1.7836	0.011542	0.011542	ELF3	Cluster-1445.20060	996.69	272.174	1.8729	0.00031492	0.0017906
MGAT1	Cluster-1445.23757	0	19.8692	-6.6802	0.00041705	0.00041705	ELF3	Cluster-1445.20060	996.69	272.174	1.8729	0.00031492	0.0017906
MLX	Cluster-1445.20868	469.598	1395.73	-1.5722	3.2042e-07	3.2042e-07	ELF3	Cluster-1445.20060	996.69	272.174	1.8729	0.00031492	0.0017906
MMP3	Cluster-1445.30255	28.79	0.601536	5.5549	0.0011286	0.0011286	ELF3	Cluster-1445.20060	996.69	272.174	1.8729	0.00031492	0.0017906
MRPL12	Cluster-1445.13453	2232.14	825.427	1.4352	1.1686e-11	1.1686e-11	ELF3	Cluster-1445.20060	996.69	272.174	1.8729	0.00031492	0.0017906
MSLN	Cluster-1445.1318	23.8384	5.08887	2.2326	0.0066745	0.0066745	ELF3	Cluster-1445.20060	996.69	272.174	1.8729	0.00031492	0.0017906
MTHFS	Cluster-1445.21048	1090.78	540.713	1.0122	0.0009688	0.0009688	ELF3	Cluster-1445.20060	996.69	272.174	1.8729	0.00031492	0.0017906
NADK	Cluster-1445.17466	1381.09	3533.27	-1.3555	5.4054e-15	5.4054e-15	ELF3	Cluster-1445.20060	996.69	272.174	1.8729	0.00031492	0.0017906
NDUFAF3	Cluster-1445.15606	237.558	564.861	-1.2512	0.00085217	0.00085217	ELF3	Cluster-1445.20060	996.69	272.174	1.8729	0.00031492	0.0017906
NEK6	Cluster-1445.16860	4078.64	1212.62	1.7499	4.3881e-18	4.3881e-18	ELF3	Cluster-1445.20060	996.69	272.174	1.8729	0.00031492	0.0017906
NOS3	Cluster-1445.6427	242.382	70.8771	1.774	0.001266	0.001266	ELF3	Cluster-1445.20060	996.69	272.174	1.8729	0.00031492	0.0017906
NPC2	Cluster-1445.16081	4877.25	1726.23	1.4985	8.2667e-15	8.2667e-15	ELF3	Cluster-1445.20060	996.69	272.174	1.8729	0.00031492	0.0017906
NPEPL1	Cluster-1445.15030	258.061	559.427	-1.118	0.0014664	0.0014664	ELF3	Cluster-1445.20060	996.69	272.174	1.8729	0.00031492	0.0017906
NPHP3	Cluster-1445.22314	375.814	69.9746	2.4236	4.2121e-16	4.2121e-16	ELF3	Cluster-1445.20060	996.69	272.174	1.8729	0.00031492	0.0017906
NPHP4	Cluster-1445.10667	68.8104	328.643	-2.2608	9.6411e-07	9.6411e-07	ELF3	Cluster-1445.20060	996.69	272.174	1.8729	0.00031492	0.0017906
ORAI2	Cluster-1445.24734	12.8396	177.094	-3.7999	2.2707e-19	2.2707e-19	ELF3	Cluster-1445.20060	996.69	272.174	1.8729	0.00031492	0.0017906
PARK2	Cluster-1445.15334	97.1277	35.6576	1.4471	0.0029604	0.0029604	ELF3	Cluster-1445.20060	996.69	272.174	1.8729	0.00031492	0.0017906
PCSK5	Cluster-1445.8726	0	12.894	-6.0577	9.6881e-05	9.6881e-05	ELF3	Cluster-1445.20060	996.69	272.174	1.8729	0.00031492	0.0017906
PDE4DIP	Cluster-1445.6926	81.1571	29.0992	1.4807	0.0037381	0.0037381	ELF3	Cluster-1445.20060	996.69	272.174	1.8729	0.00031492	0.0017906
PDE6G	Cluster-4560.0	0	5.62211	-4.8611	0.010702	0.010702	ELF3	Cluster-1445.20060	996.69	272.174	1.8729	0.00031492	0.0017906
PDK1	Cluster-1445.19146	467.126	1481.68	-1.6661	3.0886e-09	3.0886e-09	ELF3	Cluster-1445.20060	996.69	272.174	1.8729	0.00031492	0.0017906
PFKFB3	Cluster-1445.23475	919.5	96.8702	3.2468	3.3082e-08	3.3082e-08	ELF3	Cluster-1445.20060	996.69	272.174	1.8729	0.00031492	0.0017906
PGF	Cluster-1445.1504	18.8768	56.3593	-1.586	0.00078861	0.00078861	ELF3	Cluster-1445.20060	996.69	272.174	1.8729	0.00031492	0.0017906
PIGX	Cluster-1445.15399	130.129	366.628	-1.4978	4.9323e-05	4.9323e-05	ELF3	Cluster-1445.20060	996.69	272.174	1.8729	0.00031492	0.0017906
PIP5KL1	Cluster-1445.1730	16.4645	1.91044	3.1291	0.0011475	0.0011475	ELF3	Cluster-1445.20060	996.69	272.174	1.8729	0.00031492	0.0017906
PLA2G7	Cluster-1445.17733	1686.5	829.874	1.0227	1.0857e-06	1.0857e-06	ELF3	Cluster-1445.20060	996.69	272.174	1.8729	0.00031492	0.0017906
PLEC	Cluster-1445.3484	20.4047	0	6.8878	1.6338e-06	1.6338e-06	ELF3	Cluster-1445.20060	996.69	272.174	1.8729	0.00031492	0.0017906
PLS3	Cluster-1445.20145	596.973	141.855	2.0741	6.0893e-13	6.0893e-13	ELF3	Cluster-1445.20060	996.69	272.174	1.8729	0.00031492	0.0017906
PPARGC1B	Cluster-1445.850	16.8998	43.1932	-1.3497	0.0063665	0.0063665	ELF3	Cluster-1445.20060	996.69	272.174	1.8729	0.00031492	0.0017906
PRDM2	Cluster-1445.11951	16.8123	45.3931	-1.4398	0.012494	0.012494	ELF3	Cluster-1445.20060	996.69	272.174	1.8729	0.00031492	0.0017906
PRLR	Cluster-1445.10303	0.390702	21.0138	-5.8032	3.3122e-05	3.3122e-05	ELF3	Cluster-1445.20060	996.69	272.174	1.8729	0.00031492	0.0017906
PROC	Cluster-1445.20577	0.390702	400.078	-10.053	8.759e-17	8.759e-17	ELF3	Cluster-1445.20060	996.69	272.174	1.8729	0.00031492	0.0017906
PTGS1	Cluster-1445.21711	1068.61	293.942	1.8616	1.7973e-08	1.7973e-08	ELF3	Cluster-1445.20060	996.69	272.174	1.8729	0.00031492	0.0017906
PTPRG	Cluster-1445.17866	1401.29	3050.09	-1.1219	2.7178e-13	2.7178e-13	ELF3	Cluster-1445.20060	996.69	272.174	1.8729	0.00031492	0.0017906
PVR	Cluster-1445.9867	402.848	7.93257	5.6591	2.1572e-13	2.1572e-13	ELF3	Cluster-1445.20060	996.69	272.174	1.8729	0.00031492	0.0017906
RAC2	Cluster-1445.10223	10.7572	45.8607	-2.0886	4.8282e-05	4.8282e-05	ELF3	Cluster-1445.20060	996.69	272.174	1.8729	0.00031492	0.0017906
RALY	Cluster-1445.22196	1104.75	477.042	1.2115	1.283e-08	1.283e-08	ELF3	Cluster-1445.20060	996.69	272.174	1.8729	0.00031492	0.0017906
RASGRP2	Cluster-1445.6812	25.1111	64.8765	-1.3763	0.012598	0.012598	ELF3	Cluster-1445.20060	996.69	272.174	1.8729	0.00031492	0.0017906
RCAN1	Cluster-1445.20541	9773.24	2324.84	2.0717	2.2108e-05	2.2108e-05	ELF3	Cluster-1445.20060	996.69	272.174	1.8729	0.00031492	0.0017906
RNF169	Cluster-1445.15014	73.8472	186.415	-1.3386	1.7184e-06	1.7184e-06	ELF3	Cluster-1445.20060	996.69	272.174	1.8729	0.00031492	0.0017906
RTN2	Cluster-1445.7257	47.7042	6.61521	2.8367	0.00052547	0.00052547	ELF3	Cluster-1445.20060	996.69	272.174	1.8729	0.00031492	0.0017906
RTN4	Cluster-1445.12721	5683.61	2376.75	1.2579	2.8496e-13	2.8496e-13	ELF3	Cluster-1445.20060	996.69	272.174	1.8729	0.00031492	0.0017906
S100A9	Cluster-1445.8494	202.736	70.0185	1.5339	6.432e-05	6.432e-05	ELF3	Cluster-1445.20060	996.69	272.174	1.8729	0.00031492	0.0017906
SDC1	Cluster-1445.12380	68.0352	174.595	-1.3568	2.2384e-05	2.2384e-05	ELF3	Cluster-1445.20060	996.69	272.174	1.8729	0.00031492	0.0017906
SENP7	Cluster-1445.14088	143.75	317.734	-1.147	0.0034629	0.0034629	ELF3	Cluster-1445.20060	996.69	272.174	1.8729	0.00031492	0.0017906
SERPINA1	Cluster-1445.18922	68.7285	7895.29	-6.8452	8.7299e-10	8.7299e-10	ELF3	Cluster-1445.20060	996.69	272.174	1.8729	0.00031492	0.0017906
SGK1	Cluster-1445.11148	0.658184	13.6044	-4.3109	0.0031907	0.0031907	ELF3	Cluster-1445.20060	996.69	272.174	1.8729	0.00031492	0.0017906
SLC19A1	Cluster-1445.18323	1519.43	3899.53	-1.3601	3.6393e-06	3.6393e-06	ELF3	Cluster-1445.20060	996.69	272.174	1.8729	0.00031492	0.0017906
SLC26A11	Cluster-1445.16284	383.714	1038.59	-1.4374	2.2194e-06	2.2194e-06	ELF3	Cluster-1445.20060	996.69	272.174	1.8729	0.00031492	0.0017906
SLC31A1	Cluster-1445.16642	1154.63	371.938	1.634	4.2317e-13	4.2317e-13	ELF3	Cluster-1445.20060	996.69	272.174	1.8729	0.00031492	0.0017906
SLC38A1	Cluster-1445.22308	711.327	143.083	2.3122	2.714e-08	2.714e-08	ELF3	Cluster-1445.20060	996.69	272.174	1.8729	0.00031492	0.0017906
SLC38A4	Cluster-1445.8851	157.732	29.1561	2.4317	0.00035913	0.00035913	ELF3	Cluster-1445.20060	996.69	272.174	1.8729	0.00031492	0.0017906
SLC4A5	Cluster-1445.1511	8.29876	0	5.5838	0.0056195	0.0056195	ELF3	Cluster-1445.20060	996.69	272.174	1.8729	0.00031492	0.0017906
SNAPC5	Cluster-1445.13301	70.1451	235.999	-1.7504	3.8199e-06	3.8199e-06	ELF3	Cluster-1445.20060	996.69	272.174	1.8729	0.00031492	0.0017906
SORBS1	Cluster-1445.21807	1871.72	596.776	1.6493	0.00089185	0.00089185	ELF3	Cluster-1445.20060	996.69	272.174	1.8729	0.00031492	0.0017906
SUCNR1	Cluster-1445.2722	44.0908	1.20646	5.1568	1.005e-07	1.005e-07	ELF3	Cluster-1445.20060	996.69	272.174	1.8729	0.00031492	0.0017906
SYS1	Cluster-1445.19480	869.595	278.992	1.6411	1.2971e-08	1.2971e-08	ELF3	Cluster-1445.20060	996.69	272.174	1.8729	0.00031492	0.0017906
TACC2	Cluster-1445.4483	54.2911	18.6966	1.5412	0.014912	0.014912	ELF3	Cluster-1445.20060	996.69	272.174	1.8729	0.00031492	0.0017906
TARS	Cluster-1445.3402	36.5306	0	7.7254	2.3043e-07	2.3043e-07	ELF3	Cluster-1445.20060	996.69	272.174	1.8729	0.00031492	0.0017906
TBC1D7	Cluster-1445.9686	98.0303	267.181	-1.4508	0.0016581	0.0016581	ELF3	Cluster-1445.20060	996.69	272.174	1.8729	0.00031492	0.0017906
TDP1	Cluster-1445.9267	54.1638	153.34	-1.5048	0.0002432	0.0002432	ELF3	Cluster-1445.20060	996.69	272.174	1.8729	0.00031492	0.0017906
TDRD12	Cluster-1445.25283	13.6421	165.319	-3.6006	1.3321e-21	1.3321e-21	ELF3	Cluster-1445.20060	996.69	272.174	1.8729	0.00031492	0.0017906
TEP1	Cluster-1445.22556	462.905	171.863	1.4302	0.00090655	0.00090655	ELF3	Cluster-1445.20060	996.69	272.174	1.8729	0.00031492	0.0017906
TF	Cluster-1445.4256	903.321	8.52227	6.7187	2.5942e-20	2.5942e-20	ELF3	Cluster-1445.20060	996.69	272.174	1.8729	0.00031492	0.0017906
TGFBI	Cluster-1445.23066	977.061	164.437	2.571	2.2197e-06	2.2197e-06	ELF3	Cluster-1445.20060	996.69	272.174	1.8729	0.00031492	0.0017906
TGIF2	Cluster-1445.11727	16.1135	124.282	-2.9487	1.347e-12	1.347e-12	ELF3	Cluster-1445.20060	996.69	272.174	1.8729	0.00031492	0.0017906
TNFRSF14	Cluster-1445.2647	84.2839	0.601536	7.0927	5.6565e-08	5.6565e-08	ELF3	Cluster-1445.20060	996.69	272.174	1.8729	0.00031492	0.0017906
TNFSF10	Cluster-1445.18208	5691.66	2231.64	1.3509	1.2364e-05	1.2364e-05	ELF3	Cluster-1445.20060	996.69	272.174	1.8729	0.00031492	0.0017906
TPM4	Cluster-1445.16556	2427.15	853.634	1.5078	0.00059196	0.00059196	ELF3	Cluster-1445.20060	996.69	272.174	1.8729	0.00031492	0.0017906
TRAF2	Cluster-1445.13110	534.92	195.636	1.4511	5.2403e-06	5.2403e-06	ELF3	Cluster-1445.20060	996.69	272.174	1.8729	0.00031492	0.0017906
TRAF5	Cluster-1445.7722	202.017	65.2857	1.629	0.0036693	0.0036693	ELF3	Cluster-1445.20060	996.69	272.174	1.8729	0.00031492	0.0017906
TRIP12	Cluster-1445.25609	0	30.1167	-7.2821	1.1486e-05	1.1486e-05	ELF3	Cluster-1445.20060	996.69	272.174	1.8729	0.00031492	0.0017906
TRPC5	Cluster-9811.0	0.334772	16.3791	-5.4407	0.00018341	0.00018341	ELF3	Cluster-1445.20060	996.69	272.174	1.8729	0.00031492	0.0017906
TSPAN11	Cluster-1445.18807	96.0918	564.119	-2.5497	3.3224e-18	3.3224e-18	ELF3	Cluster-1445.20060	996.69	272.174	1.8729	0.00031492	0.0017906
TUBGCP4	Cluster-1445.6574	0	7.95488	-5.3645	0.002858	0.002858	ELF3	Cluster-1445.20060	996.69	272.174	1.8729	0.00031492	0.0017906
UMOD	Cluster-1445.18202	453119	126172	1.8445	3.8105e-10	3.8105e-10	ELF3	Cluster-1445.20060	996.69	272.174	1.8729	0.00031492	0.0017906
USP6NL	Cluster-1445.5301	0	9.3605	-5.5997	0.00399	0.00399	ELF3	Cluster-1445.20060	996.69	272.174	1.8729	0.00031492	0.0017906
UTP15	Cluster-1445.26209	344.306	157.658	1.1272	0.0017815	0.0017815	ELF3	Cluster-1445.20060	996.69	272.174	1.8729	0.00031492	0.0017906
ABL1	Cluster-1445.14950	594.484	280.962	1.0813	1.591e-06	1.591e-06	ESR1	Cluster-1445.20976	107.349	1181.88	-3.4651	9.7094e-24	1.3098e-21
AOC2	Cluster-1445.19703	173.737	523.881	-1.5909	0.00079541	0.00079541	ESR1	Cluster-1445.20976	107.349	1181.88	-3.4651	9.7094e-24	1.3098e-21
ARHGEF37	Cluster-1445.15894	142.079	536.78	-1.9199	5.5162e-08	5.5162e-08	ESR1	Cluster-1445.20976	107.349	1181.88	-3.4651	9.7094e-24	1.3098e-21
B4GALT2	Cluster-1445.7684	28.3898	73.8577	-1.382	0.00083865	0.00083865	ESR1	Cluster-1445.20976	107.349	1181.88	-3.4651	9.7094e-24	1.3098e-21
BDNF	Cluster-1445.7377	6.77403	51.1119	-2.9293	6.0212e-07	6.0212e-07	ESR1	Cluster-1445.20976	107.349	1181.88	-3.4651	9.7094e-24	1.3098e-21
CAMKK2	Cluster-1445.23543	443.788	159.441	1.4764	2.3432e-10	2.3432e-10	ESR1	Cluster-1445.20976	107.349	1181.88	-3.4651	9.7094e-24	1.3098e-21
CDHR5	Cluster-1445.18384	2044.87	6766.22	-1.7265	2.437e-08	2.437e-08	ESR1	Cluster-1445.20976	107.349	1181.88	-3.4651	9.7094e-24	1.3098e-21
CDK14	Cluster-1445.11343	233.137	78.9736	1.5629	7.9582e-07	7.9582e-07	ESR1	Cluster-1445.20976	107.349	1181.88	-3.4651	9.7094e-24	1.3098e-21
CLOCK	Cluster-1445.11797	584.326	62.1945	3.2293	1.6445e-21	1.6445e-21	ESR1	Cluster-1445.20976	107.349	1181.88	-3.4651	9.7094e-24	1.3098e-21
CREB3	Cluster-1445.10450	100.874	4.22156	4.6079	4.2788e-11	4.2788e-11	ESR1	Cluster-1445.20976	107.349	1181.88	-3.4651	9.7094e-24	1.3098e-21
CUTA	Cluster-1445.26450	192.659	41.2662	2.2196	2.8694e-10	2.8694e-10	ESR1	Cluster-1445.20976	107.349	1181.88	-3.4651	9.7094e-24	1.3098e-21
CYP39A1	Cluster-1445.5309	538.884	93.8615	2.5216	1.5196e-19	1.5196e-19	ESR1	Cluster-1445.20976	107.349	1181.88	-3.4651	9.7094e-24	1.3098e-21
DAB2	Cluster-1445.18937	19247.5	9167.8	1.07	4.6539e-05	4.6539e-05	ESR1	Cluster-1445.20976	107.349	1181.88	-3.4651	9.7094e-24	1.3098e-21
DOCK4	Cluster-1445.16589	70.2077	161.204	-1.1982	0.00016293	0.00016293	ESR1	Cluster-1445.20976	107.349	1181.88	-3.4651	9.7094e-24	1.3098e-21
DUSP3	Cluster-1445.16769	1005.91	305.521	1.7199	6.1387e-09	6.1387e-09	ESR1	Cluster-1445.20976	107.349	1181.88	-3.4651	9.7094e-24	1.3098e-21
EPHA7	Cluster-1445.21588	5.51927	120.708	-4.4895	1.5539e-12	1.5539e-12	ESR1	Cluster-1445.20976	107.349	1181.88	-3.4651	9.7094e-24	1.3098e-21
F13A1	Cluster-1445.6206	4.55872	49.4128	-3.4421	1.0231e-05	1.0231e-05	ESR1	Cluster-1445.20976	107.349	1181.88	-3.4651	9.7094e-24	1.3098e-21
GFAP	Cluster-1445.14618	3.09073	899.777	-8.1667	5.8388e-39	5.8388e-39	ESR1	Cluster-1445.20976	107.349	1181.88	-3.4651	9.7094e-24	1.3098e-21
HMGB3	Cluster-1445.19627	67.6398	197.816	-1.553	6.6054e-06	6.6054e-06	ESR1	Cluster-1445.20976	107.349	1181.88	-3.4651	9.7094e-24	1.3098e-21
LPL	Cluster-1445.10829	15.6038	251.632	-4.0275	1.0089e-08	1.0089e-08	ESR1	Cluster-1445.20976	107.349	1181.88	-3.4651	9.7094e-24	1.3098e-21
MASP1	Cluster-1445.9248	68.8337	13.0891	2.3882	0.00026943	0.00026943	ESR1	Cluster-1445.20976	107.349	1181.88	-3.4651	9.7094e-24	1.3098e-21
MICALL1	Cluster-1445.24598	990.091	263.135	1.9117	1.5834e-14	1.5834e-14	ESR1	Cluster-1445.20976	107.349	1181.88	-3.4651	9.7094e-24	1.3098e-21
MMEL1	Cluster-1445.6580	1.11618	17.7796	-4.0575	0.00035586	0.00035586	ESR1	Cluster-1445.20976	107.349	1181.88	-3.4651	9.7094e-24	1.3098e-21
PGF	Cluster-1445.1504	18.8768	56.3593	-1.586	0.00078861	0.00078861	ESR1	Cluster-1445.20976	107.349	1181.88	-3.4651	9.7094e-24	1.3098e-21
PLEC	Cluster-1445.3484	20.4047	0	6.8878	1.6338e-06	1.6338e-06	ESR1	Cluster-1445.20976	107.349	1181.88	-3.4651	9.7094e-24	1.3098e-21
PMP22	Cluster-1445.25088	339.106	163.113	1.0561	0.0052201	0.0052201	ESR1	Cluster-1445.20976	107.349	1181.88	-3.4651	9.7094e-24	1.3098e-21
PNPLA2	Cluster-1445.16797	4459.93	1965.75	1.182	4.577e-05	4.577e-05	ESR1	Cluster-1445.20976	107.349	1181.88	-3.4651	9.7094e-24	1.3098e-21
PRUNE	Cluster-1445.8312	457.479	131.738	1.7943	1.1853e-07	1.1853e-07	ESR1	Cluster-1445.20976	107.349	1181.88	-3.4651	9.7094e-24	1.3098e-21
SLC10A2	Cluster-1445.26329	668.544	100.132	2.7385	1.3862e-07	1.3862e-07	ESR1	Cluster-1445.20976	107.349	1181.88	-3.4651	9.7094e-24	1.3098e-21
SLC16A13	Cluster-1445.21136	28.0452	625.148	-4.4675	6.2224e-22	6.2224e-22	ESR1	Cluster-1445.20976	107.349	1181.88	-3.4651	9.7094e-24	1.3098e-21
SLC25A1	Cluster-1445.18201	1775.87	4922.02	-1.4708	2.1214e-13	2.1214e-13	ESR1	Cluster-1445.20976	107.349	1181.88	-3.4651	9.7094e-24	1.3098e-21
SLC35B1	Cluster-1445.988	23.5765	0	7.1009	3.7267e-06	3.7267e-06	ESR1	Cluster-1445.20976	107.349	1181.88	-3.4651	9.7094e-24	1.3098e-21
TEF	Cluster-1445.19461	626.598	1662.04	-1.4082	0.00044644	0.00044644	ESR1	Cluster-1445.20976	107.349	1181.88	-3.4651	9.7094e-24	1.3098e-21
VEGFA	Cluster-1445.20252	576.155	1276.63	-1.1488	7.4127e-07	7.4127e-07	ESR1	Cluster-1445.20976	107.349	1181.88	-3.4651	9.7094e-24	1.3098e-21
WNT4	Cluster-1445.5222	6.5852	38.3674	-2.5606	0.0034577	0.0034577	ESR1	Cluster-1445.20976	107.349	1181.88	-3.4651	9.7094e-24	1.3098e-21
ABCA5	Cluster-1445.20100	356.295	867.328	-1.2833	5.5395e-08	5.5395e-08	FOXJ1	Cluster-1445.23538	58.0004	2.48121	4.5435	1.9302e-08	2.9996e-07
ABCB1	Cluster-1445.2404	379.377	18.795	4.3326	8.9007e-15	8.9007e-15	FOXJ1	Cluster-1445.23538	58.0004	2.48121	4.5435	1.9302e-08	2.9996e-07
ACACA	Cluster-1445.16664	197.898	83.3551	1.2475	0.00022496	0.00022496	FOXJ1	Cluster-1445.23538	58.0004	2.48121	4.5435	1.9302e-08	2.9996e-07
ACOT6	Cluster-1445.5803	16.7183	0	6.5971	3.3331e-05	3.3331e-05	FOXJ1	Cluster-1445.23538	58.0004	2.48121	4.5435	1.9302e-08	2.9996e-07
ACP5	Cluster-1445.14564	188.544	1838.15	-3.2878	7.9983e-16	7.9983e-16	FOXJ1	Cluster-1445.23538	58.0004	2.48121	4.5435	1.9302e-08	2.9996e-07
ACPP	Cluster-1445.5041	507.382	22.248	4.5133	1.3255e-16	1.3255e-16	FOXJ1	Cluster-1445.23538	58.0004	2.48121	4.5435	1.9302e-08	2.9996e-07
ADAM11	Cluster-1445.27488	0	7.53931	-5.2838	0.0035639	0.0035639	FOXJ1	Cluster-1445.23538	58.0004	2.48121	4.5435	1.9302e-08	2.9996e-07
ADAM2	Cluster-9103.0	0	6.50698	-5.068	0.013111	0.013111	FOXJ1	Cluster-1445.23538	58.0004	2.48121	4.5435	1.9302e-08	2.9996e-07
ADAMTS7	Cluster-1445.5770	22.8875	58.823	-1.3662	0.011954	0.011954	FOXJ1	Cluster-1445.23538	58.0004	2.48121	4.5435	1.9302e-08	2.9996e-07
AK3	Cluster-1445.19266	10382.4	4273.21	1.2807	9.7072e-09	9.7072e-09	FOXJ1	Cluster-1445.23538	58.0004	2.48121	4.5435	1.9302e-08	2.9996e-07
ALKBH2	Cluster-1445.12882	18.8306	66.6278	-1.8223	5.656e-05	5.656e-05	FOXJ1	Cluster-1445.23538	58.0004	2.48121	4.5435	1.9302e-08	2.9996e-07
ANGPT2	Cluster-1445.6483	144.921	42.6539	1.7661	0.0031302	0.0031302	FOXJ1	Cluster-1445.23538	58.0004	2.48121	4.5435	1.9302e-08	2.9996e-07
ANO8	Cluster-1445.11866	13.7443	38.6666	-1.5047	0.012109	0.012109	FOXJ1	Cluster-1445.23538	58.0004	2.48121	4.5435	1.9302e-08	2.9996e-07
ANPEP	Cluster-1445.18096	3194.8	18942.9	-2.568	5.4465e-08	5.4465e-08	FOXJ1	Cluster-1445.23538	58.0004	2.48121	4.5435	1.9302e-08	2.9996e-07
APC	Cluster-1445.2478	205.27	1.57468	7.0368	5.1111e-18	5.1111e-18	FOXJ1	Cluster-1445.23538	58.0004	2.48121	4.5435	1.9302e-08	2.9996e-07
ARL14	Cluster-1445.10478	2.66114	109.69	-5.3148	1.921e-13	1.921e-13	FOXJ1	Cluster-1445.23538	58.0004	2.48121	4.5435	1.9302e-08	2.9996e-07
ASB4	Cluster-1445.27966	250.875	3.11351	6.3303	4.2802e-30	4.2802e-30	FOXJ1	Cluster-1445.23538	58.0004	2.48121	4.5435	1.9302e-08	2.9996e-07
ATF7	Cluster-1445.20779	177.062	442.896	-1.3229	2.1247e-10	2.1247e-10	FOXJ1	Cluster-1445.23538	58.0004	2.48121	4.5435	1.9302e-08	2.9996e-07
ATXN10	Cluster-1445.3653	45.056	0	8.0344	7.9024e-09	7.9024e-09	FOXJ1	Cluster-1445.23538	58.0004	2.48121	4.5435	1.9302e-08	2.9996e-07
AZI2	Cluster-1445.25420	0	6.132	-4.9829	0.013992	0.013992	FOXJ1	Cluster-1445.23538	58.0004	2.48121	4.5435	1.9302e-08	2.9996e-07
BDNF	Cluster-1445.7377	6.77403	51.1119	-2.9293	6.0212e-07	6.0212e-07	FOXJ1	Cluster-1445.23538	58.0004	2.48121	4.5435	1.9302e-08	2.9996e-07
BMP7	Cluster-1445.21439	66.8124	1112.79	-4.0635	2.6684e-11	2.6684e-11	FOXJ1	Cluster-1445.23538	58.0004	2.48121	4.5435	1.9302e-08	2.9996e-07
BOK	Cluster-1445.16220	42.7467	3481.05	-6.338	4.1981e-63	4.1981e-63	FOXJ1	Cluster-1445.23538	58.0004	2.48121	4.5435	1.9302e-08	2.9996e-07
BSG	Cluster-2748.0	5.15529	0	4.9068	0.013047	0.013047	FOXJ1	Cluster-1445.23538	58.0004	2.48121	4.5435	1.9302e-08	2.9996e-07
BUB1	Cluster-5261.0	0	15.2473	-6.301	6.2521e-05	6.2521e-05	FOXJ1	Cluster-1445.23538	58.0004	2.48121	4.5435	1.9302e-08	2.9996e-07
BUB1B	Cluster-1445.27522	0.334772	37.7368	-6.6474	8.603e-06	8.603e-06	FOXJ1	Cluster-1445.23538	58.0004	2.48121	4.5435	1.9302e-08	2.9996e-07
BUB3	Cluster-1445.4130	45.9283	0	8.0617	1.3916e-09	1.3916e-09	FOXJ1	Cluster-1445.23538	58.0004	2.48121	4.5435	1.9302e-08	2.9996e-07
BYSL	Cluster-1445.5436	223.414	53.1343	2.0728	4.752e-09	4.752e-09	FOXJ1	Cluster-1445.23538	58.0004	2.48121	4.5435	1.9302e-08	2.9996e-07
C1S	Cluster-1445.24456	358.462	148.63	1.2707	6.6098e-05	6.6098e-05	FOXJ1	Cluster-1445.23538	58.0004	2.48121	4.5435	1.9302e-08	2.9996e-07
C4BPA	Cluster-1445.8858	179.891	411.771	-1.1922	0.00033295	0.00033295	FOXJ1	Cluster-1445.23538	58.0004	2.48121	4.5435	1.9302e-08	2.9996e-07
CACNA1D	Cluster-1445.28256	24.9846	0.599845	5.3392	0.00034487	0.00034487	FOXJ1	Cluster-1445.23538	58.0004	2.48121	4.5435	1.9302e-08	2.9996e-07
CAMKK2	Cluster-1445.23543	443.788	159.441	1.4764	2.3432e-10	2.3432e-10	FOXJ1	Cluster-1445.23538	58.0004	2.48121	4.5435	1.9302e-08	2.9996e-07
CAPG	Cluster-1445.7859	794.39	118.783	2.7417	1.5712e-26	1.5712e-26	FOXJ1	Cluster-1445.23538	58.0004	2.48121	4.5435	1.9302e-08	2.9996e-07
CBS	Cluster-1445.16370	609.261	253.772	1.2628	0.0097108	0.0097108	FOXJ1	Cluster-1445.23538	58.0004	2.48121	4.5435	1.9302e-08	2.9996e-07
CCR9	Cluster-1445.27456	0.329092	45.6433	-6.9205	1.1606e-07	1.1606e-07	FOXJ1	Cluster-1445.23538	58.0004	2.48121	4.5435	1.9302e-08	2.9996e-07
CD36	Cluster-1445.14947	1020.08	52.8039	4.2729	1.056e-29	1.056e-29	FOXJ1	Cluster-1445.23538	58.0004	2.48121	4.5435	1.9302e-08	2.9996e-07
CENPH	Cluster-1445.6932	13.5813	87.1087	-2.6794	3.5626e-07	3.5626e-07	FOXJ1	Cluster-1445.23538	58.0004	2.48121	4.5435	1.9302e-08	2.9996e-07
CKAP2	Cluster-1445.20865	49.8086	324.601	-2.7035	1.4061e-13	1.4061e-13	FOXJ1	Cluster-1445.23538	58.0004	2.48121	4.5435	1.9302e-08	2.9996e-07
CMPK2	Cluster-1445.9691	49.0782	12.0706	2.0252	0.0074759	0.0074759	FOXJ1	Cluster-1445.23538	58.0004	2.48121	4.5435	1.9302e-08	2.9996e-07
COQ6	Cluster-1445.21283	1379.62	603.709	1.1921	2.1523e-11	2.1523e-11	FOXJ1	Cluster-1445.23538	58.0004	2.48121	4.5435	1.9302e-08	2.9996e-07
CPN1	Cluster-1445.17907	247.448	2465.66	-3.3158	3.5617e-33	3.5617e-33	FOXJ1	Cluster-1445.23538	58.0004	2.48121	4.5435	1.9302e-08	2.9996e-07
CREM	Cluster-1445.11094	3.48711	28.5292	-3.0316	8.8318e-05	8.8318e-05	FOXJ1	Cluster-1445.23538	58.0004	2.48121	4.5435	1.9302e-08	2.9996e-07
CUTA	Cluster-1445.26450	192.659	41.2662	2.2196	2.8694e-10	2.8694e-10	FOXJ1	Cluster-1445.23538	58.0004	2.48121	4.5435	1.9302e-08	2.9996e-07
CYBRD1	Cluster-1445.20560	2053.06	996.285	1.0432	0.00019471	0.00019471	FOXJ1	Cluster-1445.23538	58.0004	2.48121	4.5435	1.9302e-08	2.9996e-07
CYP24A1	Cluster-1445.28437	884.81	0.899767	9.9207	2.3665e-08	2.3665e-08	FOXJ1	Cluster-1445.23538	58.0004	2.48121	4.5435	1.9302e-08	2.9996e-07
CYP2E1	Cluster-1445.17952	82313.9	29192.1	1.4955	0.0023894	0.0023894	FOXJ1	Cluster-1445.23538	58.0004	2.48121	4.5435	1.9302e-08	2.9996e-07
CYR61	Cluster-1445.19864	95.3321	345.03	-1.8539	0.0037528	0.0037528	FOXJ1	Cluster-1445.23538	58.0004	2.48121	4.5435	1.9302e-08	2.9996e-07
DCTN5	Cluster-1445.23927	724.323	212.901	1.7666	1.2863e-12	1.2863e-12	FOXJ1	Cluster-1445.23538	58.0004	2.48121	4.5435	1.9302e-08	2.9996e-07
DECR2	Cluster-1445.17638	2269.42	4590.07	-1.0164	2.4364e-05	2.4364e-05	FOXJ1	Cluster-1445.23538	58.0004	2.48121	4.5435	1.9302e-08	2.9996e-07
DNAJC18	Cluster-1445.14078	216.284	91.5781	1.2413	1.6201e-06	1.6201e-06	FOXJ1	Cluster-1445.23538	58.0004	2.48121	4.5435	1.9302e-08	2.9996e-07
DPH5	Cluster-1445.5971	129.977	64.6088	1.0097	0.00028766	0.00028766	FOXJ1	Cluster-1445.23538	58.0004	2.48121	4.5435	1.9302e-08	2.9996e-07
DPH7	Cluster-1445.21514	1646.17	809.815	1.0237	6.5647e-05	6.5647e-05	FOXJ1	Cluster-1445.23538	58.0004	2.48121	4.5435	1.9302e-08	2.9996e-07
DTYMK	Cluster-1445.16005	78.6758	158.567	-1.0153	0.0055869	0.0055869	FOXJ1	Cluster-1445.23538	58.0004	2.48121	4.5435	1.9302e-08	2.9996e-07
ECH1	Cluster-1445.17006	2281.6	5688.96	-1.3182	2.409e-08	2.409e-08	FOXJ1	Cluster-1445.23538	58.0004	2.48121	4.5435	1.9302e-08	2.9996e-07
ECHDC1	Cluster-1445.17341	737.889	1619.7	-1.135	2.1448e-05	2.1448e-05	FOXJ1	Cluster-1445.23538	58.0004	2.48121	4.5435	1.9302e-08	2.9996e-07
ELF3	Cluster-1445.20060	996.69	272.174	1.8729	0.00031492	0.00031492	FOXJ1	Cluster-1445.23538	58.0004	2.48121	4.5435	1.9302e-08	2.9996e-07
ELL	Cluster-1445.23665	1160	517.929	1.1637	0.0016436	0.0016436	FOXJ1	Cluster-1445.23538	58.0004	2.48121	4.5435	1.9302e-08	2.9996e-07
EMCN	Cluster-1445.15788	315.205	991.533	-1.6546	0.0053584	0.0053584	FOXJ1	Cluster-1445.23538	58.0004	2.48121	4.5435	1.9302e-08	2.9996e-07
EPHB1	Cluster-1445.12142	8.19258	46.8995	-2.5412	0.0017894	0.0017894	FOXJ1	Cluster-1445.23538	58.0004	2.48121	4.5435	1.9302e-08	2.9996e-07
ETV1	Cluster-1445.16075	127.465	650.314	-2.3514	3.9533e-16	3.9533e-16	FOXJ1	Cluster-1445.23538	58.0004	2.48121	4.5435	1.9302e-08	2.9996e-07
F7	Cluster-1445.5472	794.864	77.162	3.364	4.9607e-08	4.9607e-08	FOXJ1	Cluster-1445.23538	58.0004	2.48121	4.5435	1.9302e-08	2.9996e-07
FBLN5	Cluster-1445.17460	306.943	1413.13	-2.203	1.4367e-06	1.4367e-06	FOXJ1	Cluster-1445.23538	58.0004	2.48121	4.5435	1.9302e-08	2.9996e-07
FGFR4	Cluster-1445.27984	42.2953	0	7.9383	2.5093e-09	2.5093e-09	FOXJ1	Cluster-1445.23538	58.0004	2.48121	4.5435	1.9302e-08	2.9996e-07
FN3K	Cluster-1445.13942	93.8922	382.248	-2.0298	3.8462e-06	3.8462e-06	FOXJ1	Cluster-1445.23538	58.0004	2.48121	4.5435	1.9302e-08	2.9996e-07
FTSJ1	Cluster-1445.11296	130.975	40.9602	1.6767	1.6556e-06	1.6556e-06	FOXJ1	Cluster-1445.23538	58.0004	2.48121	4.5435	1.9302e-08	2.9996e-07
GALK2	Cluster-1445.16246	293.52	872.659	-1.5739	1.2264e-09	1.2264e-09	FOXJ1	Cluster-1445.23538	58.0004	2.48121	4.5435	1.9302e-08	2.9996e-07
GATA6	Cluster-1445.27259	94.9934	24.2004	1.9716	0.0015687	0.0015687	FOXJ1	Cluster-1445.23538	58.0004	2.48121	4.5435	1.9302e-08	2.9996e-07
GNPTAB	Cluster-1445.18417	1302.63	2833.1	-1.1209	1.2222e-14	1.2222e-14	FOXJ1	Cluster-1445.23538	58.0004	2.48121	4.5435	1.9302e-08	2.9996e-07
GPC6	Cluster-1445.12685	40.3702	191.623	-2.2538	9.8617e-13	9.8617e-13	FOXJ1	Cluster-1445.23538	58.0004	2.48121	4.5435	1.9302e-08	2.9996e-07
GPSM2	Cluster-1445.23399	87.3045	265.204	-1.6069	9.3198e-05	9.3198e-05	FOXJ1	Cluster-1445.23538	58.0004	2.48121	4.5435	1.9302e-08	2.9996e-07
GRIK3	Cluster-1445.12948	10.2166	58.1027	-2.5119	1.068e-05	1.068e-05	FOXJ1	Cluster-1445.23538	58.0004	2.48121	4.5435	1.9302e-08	2.9996e-07
HAUS4	Cluster-1445.15089	494.99	188.983	1.3902	3.4362e-08	3.4362e-08	FOXJ1	Cluster-1445.23538	58.0004	2.48121	4.5435	1.9302e-08	2.9996e-07
HAVCR1	Cluster-1445.19766	9006.8	575.598	3.9679	1.5231e-11	1.5231e-11	FOXJ1	Cluster-1445.23538	58.0004	2.48121	4.5435	1.9302e-08	2.9996e-07
HDAC9	Cluster-1445.16249	59.5128	1551.84	-4.7064	2.3426e-35	2.3426e-35	FOXJ1	Cluster-1445.23538	58.0004	2.48121	4.5435	1.9302e-08	2.9996e-07
HPS5	Cluster-1445.23774	1811.04	252.344	2.8434	2.3745e-06	2.3745e-06	FOXJ1	Cluster-1445.23538	58.0004	2.48121	4.5435	1.9302e-08	2.9996e-07
HR	Cluster-1445.14707	166.342	643.983	-1.9548	0.0025751	0.0025751	FOXJ1	Cluster-1445.23538	58.0004	2.48121	4.5435	1.9302e-08	2.9996e-07
ICA1L	Cluster-8637.0	5.60192	0	5.0236	0.0085182	0.0085182	FOXJ1	Cluster-1445.23538	58.0004	2.48121	4.5435	1.9302e-08	2.9996e-07
ID4	Cluster-1445.14518	297.171	626.449	-1.077	0.0080461	0.0080461	FOXJ1	Cluster-1445.23538	58.0004	2.48121	4.5435	1.9302e-08	2.9996e-07
INMT	Cluster-1445.1762	17.1235	1.503	3.479	0.0007422	0.0007422	FOXJ1	Cluster-1445.23538	58.0004	2.48121	4.5435	1.9302e-08	2.9996e-07
ISYNA1	Cluster-1445.3134	14.7915	0	6.4236	3.5642e-05	3.5642e-05	FOXJ1	Cluster-1445.23538	58.0004	2.48121	4.5435	1.9302e-08	2.9996e-07
ITGAL	Cluster-1445.7435	5.17233	38.9199	-2.9015	9.4953e-06	9.4953e-06	FOXJ1	Cluster-1445.23538	58.0004	2.48121	4.5435	1.9302e-08	2.9996e-07
LIMK2	Cluster-1445.9273	1361.01	230.156	2.5641	5.5815e-06	5.5815e-06	FOXJ1	Cluster-1445.23538	58.0004	2.48121	4.5435	1.9302e-08	2.9996e-07
LMNA	Cluster-1445.9450	0	48.0914	-7.9587	7.7722e-10	7.7722e-10	FOXJ1	Cluster-1445.23538	58.0004	2.48121	4.5435	1.9302e-08	2.9996e-07
LSM1	Cluster-1445.13203	411.299	133.6	1.6216	1.3287e-12	1.3287e-12	FOXJ1	Cluster-1445.23538	58.0004	2.48121	4.5435	1.9302e-08	2.9996e-07
MAP4K4	Cluster-1445.15265	1288.98	443.931	1.538	0.00012498	0.00012498	FOXJ1	Cluster-1445.23538	58.0004	2.48121	4.5435	1.9302e-08	2.9996e-07
MARVELD2	Cluster-1445.14135	156.791	335.136	-1.0961	4.315e-07	4.315e-07	FOXJ1	Cluster-1445.23538	58.0004	2.48121	4.5435	1.9302e-08	2.9996e-07
MASP1	Cluster-1445.9248	68.8337	13.0891	2.3882	0.00026943	0.00026943	FOXJ1	Cluster-1445.23538	58.0004	2.48121	4.5435	1.9302e-08	2.9996e-07
MED15	Cluster-1445.14708	558.383	194.904	1.5192	1.0735e-05	1.0735e-05	FOXJ1	Cluster-1445.23538	58.0004	2.48121	4.5435	1.9302e-08	2.9996e-07
MED25	Cluster-1445.23698	274.95	43.4498	2.6643	1.5019e-18	1.5019e-18	FOXJ1	Cluster-1445.23538	58.0004	2.48121	4.5435	1.9302e-08	2.9996e-07
METTL1	Cluster-1445.11959	390.823	132.725	1.5594	0.00012694	0.00012694	FOXJ1	Cluster-1445.23538	58.0004	2.48121	4.5435	1.9302e-08	2.9996e-07
MGAT3	Cluster-1445.18482	24.0086	365.032	-3.918	3.0573e-20	3.0573e-20	FOXJ1	Cluster-1445.23538	58.0004	2.48121	4.5435	1.9302e-08	2.9996e-07
MMP3	Cluster-1445.30255	28.79	0.601536	5.5549	0.0011286	0.0011286	FOXJ1	Cluster-1445.23538	58.0004	2.48121	4.5435	1.9302e-08	2.9996e-07
MSL3	Cluster-1445.16056	64.2806	911.585	-3.823	1.5585e-60	1.5585e-60	FOXJ1	Cluster-1445.23538	58.0004	2.48121	4.5435	1.9302e-08	2.9996e-07
MYO10	Cluster-1445.22233	3734.79	790.079	2.241	1.766e-06	1.766e-06	FOXJ1	Cluster-1445.23538	58.0004	2.48121	4.5435	1.9302e-08	2.9996e-07
NAGLU	Cluster-1445.11074	0.719794	26.3533	-5.2302	2.2497e-05	2.2497e-05	FOXJ1	Cluster-1445.23538	58.0004	2.48121	4.5435	1.9302e-08	2.9996e-07
NANS	Cluster-1445.21459	507.008	203.967	1.3147	1.114e-08	1.114e-08	FOXJ1	Cluster-1445.23538	58.0004	2.48121	4.5435	1.9302e-08	2.9996e-07
NDRG1	Cluster-1445.19512	16.8666	0.671526	4.7131	0.0039411	0.0039411	FOXJ1	Cluster-1445.23538	58.0004	2.48121	4.5435	1.9302e-08	2.9996e-07
NEO1	Cluster-1445.18732	2177.09	5924.32	-1.4444	2.2991e-08	2.2991e-08	FOXJ1	Cluster-1445.23538	58.0004	2.48121	4.5435	1.9302e-08	2.9996e-07
NFIX	Cluster-1445.25508	79.1626	204.628	-1.3664	0.014338	0.014338	FOXJ1	Cluster-1445.23538	58.0004	2.48121	4.5435	1.9302e-08	2.9996e-07
NME9	Cluster-1445.7265	42.9624	14.6052	1.5648	0.0029681	0.0029681	FOXJ1	Cluster-1445.23538	58.0004	2.48121	4.5435	1.9302e-08	2.9996e-07
NOS1AP	Cluster-1445.20570	617.596	118.516	2.3817	5.4304e-12	5.4304e-12	FOXJ1	Cluster-1445.23538	58.0004	2.48121	4.5435	1.9302e-08	2.9996e-07
NOTCH3	Cluster-1445.22366	88.069	223.938	-1.3507	2.6913e-05	2.6913e-05	FOXJ1	Cluster-1445.23538	58.0004	2.48121	4.5435	1.9302e-08	2.9996e-07
NRG1	Cluster-1445.3089	23.2199	3.55511	2.728	0.0075292	0.0075292	FOXJ1	Cluster-1445.23538	58.0004	2.48121	4.5435	1.9302e-08	2.9996e-07
NUF2	Cluster-1445.5966	0.390702	43.3873	-6.8491	1.696e-06	1.696e-06	FOXJ1	Cluster-1445.23538	58.0004	2.48121	4.5435	1.9302e-08	2.9996e-07
ORAI2	Cluster-1445.24734	12.8396	177.094	-3.7999	2.2707e-19	2.2707e-19	FOXJ1	Cluster-1445.23538	58.0004	2.48121	4.5435	1.9302e-08	2.9996e-07
ORM1	Cluster-1445.23571	0.658184	224.085	-8.3382	8.4942e-12	8.4942e-12	FOXJ1	Cluster-1445.23538	58.0004	2.48121	4.5435	1.9302e-08	2.9996e-07
OTUD3	Cluster-1445.24643	233.354	64.9181	1.8438	1.4937e-09	1.4937e-09	FOXJ1	Cluster-1445.23538	58.0004	2.48121	4.5435	1.9302e-08	2.9996e-07
PAK6	Cluster-1445.6297	84.8676	8.34743	3.3598	2.3376e-06	2.3376e-06	FOXJ1	Cluster-1445.23538	58.0004	2.48121	4.5435	1.9302e-08	2.9996e-07
PDCD6IP	Cluster-1445.24832	21.289	4.45318	2.2723	0.010497	0.010497	FOXJ1	Cluster-1445.23538	58.0004	2.48121	4.5435	1.9302e-08	2.9996e-07
PDXP	Cluster-1445.12998	45.5036	177.099	-1.9667	2.6977e-08	2.6977e-08	FOXJ1	Cluster-1445.23538	58.0004	2.48121	4.5435	1.9302e-08	2.9996e-07
PHEX	Cluster-1445.10521	344.388	7.00912	5.6103	4.2893e-13	4.2893e-13	FOXJ1	Cluster-1445.23538	58.0004	2.48121	4.5435	1.9302e-08	2.9996e-07
PIGO	Cluster-1445.20262	96.718	217.393	-1.1707	0.0054695	0.0054695	FOXJ1	Cluster-1445.23538	58.0004	2.48121	4.5435	1.9302e-08	2.9996e-07
PIP5KL1	Cluster-1445.1730	16.4645	1.91044	3.1291	0.0011475	0.0011475	FOXJ1	Cluster-1445.23538	58.0004	2.48121	4.5435	1.9302e-08	2.9996e-07
PLA2G16	Cluster-1445.13029	114.185	694.833	-2.609	1.2619e-11	1.2619e-11	FOXJ1	Cluster-1445.23538	58.0004	2.48121	4.5435	1.9302e-08	2.9996e-07
PLAUR	Cluster-1445.25787	150.475	9.82609	3.9342	3.9536e-06	3.9536e-06	FOXJ1	Cluster-1445.23538	58.0004	2.48121	4.5435	1.9302e-08	2.9996e-07
PLEKHG5	Cluster-1445.23959	39.8992	179.212	-2.1674	1.6879e-10	1.6879e-10	FOXJ1	Cluster-1445.23538	58.0004	2.48121	4.5435	1.9302e-08	2.9996e-07
PLIN2	Cluster-1445.17570	10253.1	964.841	3.4096	0.00089703	0.00089703	FOXJ1	Cluster-1445.23538	58.0004	2.48121	4.5435	1.9302e-08	2.9996e-07
PMVK	Cluster-1445.14622	559.345	211.864	1.4001	9.2737e-06	9.2737e-06	FOXJ1	Cluster-1445.23538	58.0004	2.48121	4.5435	1.9302e-08	2.9996e-07
POMC	Cluster-1445.8068	479.052	24.2325	4.3148	8.0471e-26	8.0471e-26	FOXJ1	Cluster-1445.23538	58.0004	2.48121	4.5435	1.9302e-08	2.9996e-07
PRKCSH	Cluster-1445.27917	28.7496	0	7.3844	3.3935e-07	3.3935e-07	FOXJ1	Cluster-1445.23538	58.0004	2.48121	4.5435	1.9302e-08	2.9996e-07
PRLR	Cluster-1445.10303	0.390702	21.0138	-5.8032	3.3122e-05	3.3122e-05	FOXJ1	Cluster-1445.23538	58.0004	2.48121	4.5435	1.9302e-08	2.9996e-07
PRSS8	Cluster-1445.16675	5512	1756.15	1.6502	2.5196e-10	2.5196e-10	FOXJ1	Cluster-1445.23538	58.0004	2.48121	4.5435	1.9302e-08	2.9996e-07
PRUNE	Cluster-1445.8312	457.479	131.738	1.7943	1.1853e-07	1.1853e-07	FOXJ1	Cluster-1445.23538	58.0004	2.48121	4.5435	1.9302e-08	2.9996e-07
PTPRG	Cluster-1445.17866	1401.29	3050.09	-1.1219	2.7178e-13	2.7178e-13	FOXJ1	Cluster-1445.23538	58.0004	2.48121	4.5435	1.9302e-08	2.9996e-07
PURA	Cluster-1445.17464	339.255	1130.04	-1.737	1.7088e-05	1.7088e-05	FOXJ1	Cluster-1445.23538	58.0004	2.48121	4.5435	1.9302e-08	2.9996e-07
RAB3GAP2	Cluster-1445.21251	1511.26	684.085	1.1438	0.00025021	0.00025021	FOXJ1	Cluster-1445.23538	58.0004	2.48121	4.5435	1.9302e-08	2.9996e-07
RABGAP1	Cluster-1445.21983	0	14.1291	-6.1923	0.00023059	0.00023059	FOXJ1	Cluster-1445.23538	58.0004	2.48121	4.5435	1.9302e-08	2.9996e-07
RACGAP1	Cluster-1445.12532	22.8722	125.23	-2.4598	7.8766e-06	7.8766e-06	FOXJ1	Cluster-1445.23538	58.0004	2.48121	4.5435	1.9302e-08	2.9996e-07
RAD17	Cluster-1445.24963	165.063	58.4828	1.4973	4.281e-05	4.281e-05	FOXJ1	Cluster-1445.23538	58.0004	2.48121	4.5435	1.9302e-08	2.9996e-07
RAD51B	Cluster-1445.13897	588.883	27.2399	4.4315	5.1197e-10	5.1197e-10	FOXJ1	Cluster-1445.23538	58.0004	2.48121	4.5435	1.9302e-08	2.9996e-07
RAD9A	Cluster-1445.25879	8.63104	0.335763	4.688	0.0042411	0.0042411	FOXJ1	Cluster-1445.23538	58.0004	2.48121	4.5435	1.9302e-08	2.9996e-07
RASD1	Cluster-1445.23847	396.523	105.398	1.9124	0.00061209	0.00061209	FOXJ1	Cluster-1445.23538	58.0004	2.48121	4.5435	1.9302e-08	2.9996e-07
RDH13	Cluster-1445.24388	150.263	35.0551	2.0992	1.8894e-08	1.8894e-08	FOXJ1	Cluster-1445.23538	58.0004	2.48121	4.5435	1.9302e-08	2.9996e-07
RFC1	Cluster-1445.18323	1519.43	3899.53	-1.3601	3.6393e-06	3.6393e-06	FOXJ1	Cluster-1445.23538	58.0004	2.48121	4.5435	1.9302e-08	2.9996e-07
RGN	Cluster-1445.10453	11.6124	45.814	-1.9953	0.0015111	0.0015111	FOXJ1	Cluster-1445.23538	58.0004	2.48121	4.5435	1.9302e-08	2.9996e-07
RHBG	Cluster-1445.10821	46.6765	470.827	-3.3289	3.1784e-20	3.1784e-20	FOXJ1	Cluster-1445.23538	58.0004	2.48121	4.5435	1.9302e-08	2.9996e-07
RHOV	Cluster-1445.1407	49.4436	5.99371	3.0521	0.00040906	0.00040906	FOXJ1	Cluster-1445.23538	58.0004	2.48121	4.5435	1.9302e-08	2.9996e-07
RIOK1	Cluster-1445.10225	163.322	69.5154	1.2331	0.009384	0.009384	FOXJ1	Cluster-1445.23538	58.0004	2.48121	4.5435	1.9302e-08	2.9996e-07
RNASE4	Cluster-1445.15227	7111.24	236.286	4.9112	2.6872e-74	2.6872e-74	FOXJ1	Cluster-1445.23538	58.0004	2.48121	4.5435	1.9302e-08	2.9996e-07
RNF125	Cluster-1445.12771	368.923	65.2029	2.5006	6.6752e-09	6.6752e-09	FOXJ1	Cluster-1445.23538	58.0004	2.48121	4.5435	1.9302e-08	2.9996e-07
RORA	Cluster-1445.10619	42.8149	152.283	-1.8251	0.00019287	0.00019287	FOXJ1	Cluster-1445.23538	58.0004	2.48121	4.5435	1.9302e-08	2.9996e-07
RRN3	Cluster-1445.22690	846.298	277.638	1.6075	4.8622e-10	4.8622e-10	FOXJ1	Cluster-1445.23538	58.0004	2.48121	4.5435	1.9302e-08	2.9996e-07
RRP36	Cluster-1445.10803	333.164	144.109	1.2107	2.851e-05	2.851e-05	FOXJ1	Cluster-1445.23538	58.0004	2.48121	4.5435	1.9302e-08	2.9996e-07
SERPINE1	Cluster-1445.22614	2409.93	82.8453	4.8622	0.00094832	0.00094832	FOXJ1	Cluster-1445.23538	58.0004	2.48121	4.5435	1.9302e-08	2.9996e-07
SGK1	Cluster-1445.11148	0.658184	13.6044	-4.3109	0.0031907	0.0031907	FOXJ1	Cluster-1445.23538	58.0004	2.48121	4.5435	1.9302e-08	2.9996e-07
SHPK	Cluster-1445.14958	481.374	1267.55	-1.3976	0.0016036	0.0016036	FOXJ1	Cluster-1445.23538	58.0004	2.48121	4.5435	1.9302e-08	2.9996e-07
SIPA1L1	Cluster-1445.22879	0	22.272	-6.8467	1.376e-06	1.376e-06	FOXJ1	Cluster-1445.23538	58.0004	2.48121	4.5435	1.9302e-08	2.9996e-07
SIRT2	Cluster-1445.19091	694.135	1460.95	-1.074	3.5565e-08	3.5565e-08	FOXJ1	Cluster-1445.23538	58.0004	2.48121	4.5435	1.9302e-08	2.9996e-07
SIRT4	Cluster-1445.17724	41.1241	86.9439	-1.0822	0.011791	0.011791	FOXJ1	Cluster-1445.23538	58.0004	2.48121	4.5435	1.9302e-08	2.9996e-07
SLC10A7	Cluster-1445.7465	170.711	66.9	1.3516	2.6278e-05	2.6278e-05	FOXJ1	Cluster-1445.23538	58.0004	2.48121	4.5435	1.9302e-08	2.9996e-07
SLC44A1	Cluster-1445.17214	403.553	1264.04	-1.6476	1.7106e-16	1.7106e-16	FOXJ1	Cluster-1445.23538	58.0004	2.48121	4.5435	1.9302e-08	2.9996e-07
SLC4A8	Cluster-1445.11968	48.7622	168.313	-1.7921	1.1733e-09	1.1733e-09	FOXJ1	Cluster-1445.23538	58.0004	2.48121	4.5435	1.9302e-08	2.9996e-07
SNW1	Cluster-1445.26457	42.9649	8.89725	2.2601	8.5088e-05	8.5088e-05	FOXJ1	Cluster-1445.23538	58.0004	2.48121	4.5435	1.9302e-08	2.9996e-07
SPP1	Cluster-1445.3185	218.055	38.7088	2.4976	8.1649e-05	8.1649e-05	FOXJ1	Cluster-1445.23538	58.0004	2.48121	4.5435	1.9302e-08	2.9996e-07
SULT2B1	Cluster-1445.4243	409.487	1.23553	8.3632	1.0337e-16	1.0337e-16	FOXJ1	Cluster-1445.23538	58.0004	2.48121	4.5435	1.9302e-08	2.9996e-07
SULT4A1	Cluster-1445.2922	38.7798	5.6238	2.7913	0.00026963	0.00026963	FOXJ1	Cluster-1445.23538	58.0004	2.48121	4.5435	1.9302e-08	2.9996e-07
SYNPO	Cluster-1445.2322	14.2889	0	6.3753	3.3746e-05	3.3746e-05	FOXJ1	Cluster-1445.23538	58.0004	2.48121	4.5435	1.9302e-08	2.9996e-07
TACSTD2	Cluster-1445.15541	4032.34	1641.95	1.2963	0.013196	0.013196	FOXJ1	Cluster-1445.23538	58.0004	2.48121	4.5435	1.9302e-08	2.9996e-07
TAF1C	Cluster-1445.5772	88.5941	26.7333	1.7305	0.00021858	0.00021858	FOXJ1	Cluster-1445.23538	58.0004	2.48121	4.5435	1.9302e-08	2.9996e-07
TAF9	Cluster-1445.23830	187.764	67.8342	1.4688	1.2923e-05	1.2923e-05	FOXJ1	Cluster-1445.23538	58.0004	2.48121	4.5435	1.9302e-08	2.9996e-07
TFAP4	Cluster-1445.21788	17.9608	72.4233	-2.0159	1.4134e-05	1.4134e-05	FOXJ1	Cluster-1445.23538	58.0004	2.48121	4.5435	1.9302e-08	2.9996e-07
TGIF1	Cluster-1445.17102	459.614	197.306	1.2203	0.00036193	0.00036193	FOXJ1	Cluster-1445.23538	58.0004	2.48121	4.5435	1.9302e-08	2.9996e-07
TMED2	Cluster-1445.17790	4276.08	1800.83	1.2476	8.0183e-10	8.0183e-10	FOXJ1	Cluster-1445.23538	58.0004	2.48121	4.5435	1.9302e-08	2.9996e-07
TSPAN15	Cluster-1445.16463	356.49	152.387	1.2257	7.8215e-07	7.8215e-07	FOXJ1	Cluster-1445.23538	58.0004	2.48121	4.5435	1.9302e-08	2.9996e-07
TSPYL4	Cluster-1445.22673	141.839	52.008	1.4494	8.5385e-05	8.5385e-05	FOXJ1	Cluster-1445.23538	58.0004	2.48121	4.5435	1.9302e-08	2.9996e-07
TTR	Cluster-1445.4802	291.393	6.04105	5.5802	3.6735e-10	3.6735e-10	FOXJ1	Cluster-1445.23538	58.0004	2.48121	4.5435	1.9302e-08	2.9996e-07
UNC13D	Cluster-1445.11487	340.231	146.42	1.2153	0.0031049	0.0031049	FOXJ1	Cluster-1445.23538	58.0004	2.48121	4.5435	1.9302e-08	2.9996e-07
UTP3	Cluster-1445.17412	270.805	123.749	1.1314	5.1157e-06	5.1157e-06	FOXJ1	Cluster-1445.23538	58.0004	2.48121	4.5435	1.9302e-08	2.9996e-07
VTCN1	Cluster-1445.3670	137.646	15.086	3.1996	1.881e-07	1.881e-07	FOXJ1	Cluster-1445.23538	58.0004	2.48121	4.5435	1.9302e-08	2.9996e-07
WASF2	Cluster-1445.24406	34.8103	0.335763	6.6994	0.00027676	0.00027676	FOXJ1	Cluster-1445.23538	58.0004	2.48121	4.5435	1.9302e-08	2.9996e-07
ZBTB37	Cluster-1445.6291	106.304	31.3701	1.7614	3.4041e-06	3.4041e-06	FOXJ1	Cluster-1445.23538	58.0004	2.48121	4.5435	1.9302e-08	2.9996e-07
AADAC	Cluster-1445.16359	539.174	5533.1	-3.3602	6.8251e-40	6.8251e-40	GATA6	Cluster-1445.27259	94.9934	24.2004	1.9716	0.0015687	0.0071392
ABCA5	Cluster-1445.20100	356.295	867.328	-1.2833	5.5395e-08	5.5395e-08	GATA6	Cluster-1445.27259	94.9934	24.2004	1.9716	0.0015687	0.0071392
ACACA	Cluster-1445.16664	197.898	83.3551	1.2475	0.00022496	0.00022496	GATA6	Cluster-1445.27259	94.9934	24.2004	1.9716	0.0015687	0.0071392
ADH6	Cluster-1445.17852	3665.32	25256.4	-2.7847	0.0056412	0.0056412	GATA6	Cluster-1445.27259	94.9934	24.2004	1.9716	0.0015687	0.0071392
AGTR1	Cluster-1445.12320	84.8429	243.157	-1.5239	0.00060891	0.00060891	GATA6	Cluster-1445.27259	94.9934	24.2004	1.9716	0.0015687	0.0071392
ANGPT2	Cluster-1445.6483	144.921	42.6539	1.7661	0.0031302	0.0031302	GATA6	Cluster-1445.27259	94.9934	24.2004	1.9716	0.0015687	0.0071392
AQP1	Cluster-1445.13691	11015.7	2927.58	1.9118	4.7777e-11	4.7777e-11	GATA6	Cluster-1445.27259	94.9934	24.2004	1.9716	0.0015687	0.0071392
AQP2	Cluster-1445.18746	2940.09	1311.46	1.1646	6.4293e-05	6.4293e-05	GATA6	Cluster-1445.27259	94.9934	24.2004	1.9716	0.0015687	0.0071392
ARHGEF9	Cluster-1445.25282	29.0423	81.0402	-1.4791	0.00028097	0.00028097	GATA6	Cluster-1445.27259	94.9934	24.2004	1.9716	0.0015687	0.0071392
ARL14	Cluster-1445.10478	2.66114	109.69	-5.3148	1.921e-13	1.921e-13	GATA6	Cluster-1445.27259	94.9934	24.2004	1.9716	0.0015687	0.0071392
AS3MT	Cluster-1445.11601	710.883	279.565	1.3457	4.3139e-06	4.3139e-06	GATA6	Cluster-1445.27259	94.9934	24.2004	1.9716	0.0015687	0.0071392
ASB14	Cluster-1445.30502	20.1827	0	6.8713	2.3695e-06	2.3695e-06	GATA6	Cluster-1445.27259	94.9934	24.2004	1.9716	0.0015687	0.0071392
ASPM	Cluster-1445.19829	3.41414	34.5715	-3.3326	0.0062504	0.0062504	GATA6	Cluster-1445.27259	94.9934	24.2004	1.9716	0.0015687	0.0071392
ASRGL1	Cluster-1445.26003	1526.73	143.796	3.4091	1.2745e-07	1.2745e-07	GATA6	Cluster-1445.27259	94.9934	24.2004	1.9716	0.0015687	0.0071392
ATP12A	Cluster-1445.5196	0	26.6113	-7.1061	1.1357e-05	1.1357e-05	GATA6	Cluster-1445.27259	94.9934	24.2004	1.9716	0.0015687	0.0071392
AZI2	Cluster-1445.25420	0	6.132	-4.9829	0.013992	0.013992	GATA6	Cluster-1445.27259	94.9934	24.2004	1.9716	0.0015687	0.0071392
BACE1	Cluster-1445.9196	3.22531	38.1872	-3.5867	1.8913e-06	1.8913e-06	GATA6	Cluster-1445.27259	94.9934	24.2004	1.9716	0.0015687	0.0071392
BATF	Cluster-1445.11718	8.12848	58.9968	-2.8386	5.5866e-07	5.5866e-07	GATA6	Cluster-1445.27259	94.9934	24.2004	1.9716	0.0015687	0.0071392
BDNF	Cluster-1445.7377	6.77403	51.1119	-2.9293	6.0212e-07	6.0212e-07	GATA6	Cluster-1445.27259	94.9934	24.2004	1.9716	0.0015687	0.0071392
BHMT2	Cluster-1445.18509	19362.4	9237.11	1.0677	0.010106	0.010106	GATA6	Cluster-1445.27259	94.9934	24.2004	1.9716	0.0015687	0.0071392
BRIX1	Cluster-1445.12608	352.413	159.218	1.1474	1.7614e-06	1.7614e-06	GATA6	Cluster-1445.27259	94.9934	24.2004	1.9716	0.0015687	0.0071392
BTBD9	Cluster-1445.17868	242.489	505.039	-1.0585	1.4573e-07	1.4573e-07	GATA6	Cluster-1445.27259	94.9934	24.2004	1.9716	0.0015687	0.0071392
BUB3	Cluster-1445.4130	45.9283	0	8.0617	1.3916e-09	1.3916e-09	GATA6	Cluster-1445.27259	94.9934	24.2004	1.9716	0.0015687	0.0071392
C9ORF3	Cluster-1445.19617	524.58	202.402	1.375	0.00024855	0.00024855	GATA6	Cluster-1445.27259	94.9934	24.2004	1.9716	0.0015687	0.0071392
CALCR	Cluster-1445.4168	87.4352	27.6354	1.6616	0.0045996	0.0045996	GATA6	Cluster-1445.27259	94.9934	24.2004	1.9716	0.0015687	0.0071392
CARD6	Cluster-1445.24450	22.0875	3.81919	2.5498	0.0022018	0.0022018	GATA6	Cluster-1445.27259	94.9934	24.2004	1.9716	0.0015687	0.0071392
CCP110	Cluster-10750.0	0	13.7745	-6.1565	0.00010323	0.00010323	GATA6	Cluster-1445.27259	94.9934	24.2004	1.9716	0.0015687	0.0071392
CD53	Cluster-1445.659	15.7131	41.8542	-1.4249	0.0051436	0.0051436	GATA6	Cluster-1445.27259	94.9934	24.2004	1.9716	0.0015687	0.0071392
CENPF	Cluster-1445.25432	3.10209	101.52	-5.0238	1.5622e-08	1.5622e-08	GATA6	Cluster-1445.27259	94.9934	24.2004	1.9716	0.0015687	0.0071392
CEP164	Cluster-1445.9810	83.0634	166.479	-1.004	0.00026387	0.00026387	GATA6	Cluster-1445.27259	94.9934	24.2004	1.9716	0.0015687	0.0071392
CETP	Cluster-9844.0	0	7.15417	-5.2094	0.0056902	0.0056902	GATA6	Cluster-1445.27259	94.9934	24.2004	1.9716	0.0015687	0.0071392
CHL1	Cluster-1445.9040	337.136	38.3833	3.1362	1.7684e-13	1.7684e-13	GATA6	Cluster-1445.27259	94.9934	24.2004	1.9716	0.0015687	0.0071392
CHRNA5	Cluster-1445.11939	5.87509	58.1245	-3.2998	6.0066e-08	6.0066e-08	GATA6	Cluster-1445.27259	94.9934	24.2004	1.9716	0.0015687	0.0071392
CLOCK	Cluster-1445.11797	584.326	62.1945	3.2293	1.6445e-21	1.6445e-21	GATA6	Cluster-1445.27259	94.9934	24.2004	1.9716	0.0015687	0.0071392
CLTC	Cluster-1445.19884	25.8713	170.202	-2.7156	5.3751e-05	5.3751e-05	GATA6	Cluster-1445.27259	94.9934	24.2004	1.9716	0.0015687	0.0071392
CPQ	Cluster-1445.17961	250.57	2083.8	-3.055	1.3462e-64	1.3462e-64	GATA6	Cluster-1445.27259	94.9934	24.2004	1.9716	0.0015687	0.0071392
CREM	Cluster-1445.11094	3.48711	28.5292	-3.0316	8.8318e-05	8.8318e-05	GATA6	Cluster-1445.27259	94.9934	24.2004	1.9716	0.0015687	0.0071392
DBF4	Cluster-1445.22536	111.624	372.549	-1.7353	3.0088e-07	3.0088e-07	GATA6	Cluster-1445.27259	94.9934	24.2004	1.9716	0.0015687	0.0071392
DCP2	Cluster-1445.14872	275.767	725.49	-1.397	3.2027e-05	3.2027e-05	GATA6	Cluster-1445.27259	94.9934	24.2004	1.9716	0.0015687	0.0071392
DCTN5	Cluster-1445.23927	724.323	212.901	1.7666	1.2863e-12	1.2863e-12	GATA6	Cluster-1445.27259	94.9934	24.2004	1.9716	0.0015687	0.0071392
DFFA	Cluster-1445.10386	326.149	7.19509	5.5072	5.0892e-39	5.0892e-39	GATA6	Cluster-1445.27259	94.9934	24.2004	1.9716	0.0015687	0.0071392
DHRS9	Cluster-1445.1441	280.776	0	10.671	1.1736e-07	1.1736e-07	GATA6	Cluster-1445.27259	94.9934	24.2004	1.9716	0.0015687	0.0071392
DIAPH3	Cluster-1445.27535	0.329092	11.653	-4.9528	0.0042947	0.0042947	GATA6	Cluster-1445.27259	94.9934	24.2004	1.9716	0.0015687	0.0071392
DICER1	Cluster-1445.20495	570.156	248.765	1.197	0.0031593	0.0031593	GATA6	Cluster-1445.27259	94.9934	24.2004	1.9716	0.0015687	0.0071392
DNAJC27	Cluster-1445.19084	782.246	145.654	2.4241	2.0381e-25	2.0381e-25	GATA6	Cluster-1445.27259	94.9934	24.2004	1.9716	0.0015687	0.0071392
DUSP3	Cluster-1445.16769	1005.91	305.521	1.7199	6.1387e-09	6.1387e-09	GATA6	Cluster-1445.27259	94.9934	24.2004	1.9716	0.0015687	0.0071392
ECHDC1	Cluster-1445.17341	737.889	1619.7	-1.135	2.1448e-05	2.1448e-05	GATA6	Cluster-1445.27259	94.9934	24.2004	1.9716	0.0015687	0.0071392
ECT2	Cluster-1445.11717	0.334772	101.312	-8.0721	7.5681e-09	7.5681e-09	GATA6	Cluster-1445.27259	94.9934	24.2004	1.9716	0.0015687	0.0071392
EEF1E1	Cluster-1445.21106	180.197	398.177	-1.1454	7.0154e-06	7.0154e-06	GATA6	Cluster-1445.27259	94.9934	24.2004	1.9716	0.0015687	0.0071392
EPHB6	Cluster-1445.27631	1060.18	48.8674	4.4394	2.244e-10	2.244e-10	GATA6	Cluster-1445.27259	94.9934	24.2004	1.9716	0.0015687	0.0071392
ERCC6L2	Cluster-1445.19314	215.456	725.602	-1.7524	1.9823e-11	1.9823e-11	GATA6	Cluster-1445.27259	94.9934	24.2004	1.9716	0.0015687	0.0071392
ETHE1	Cluster-1445.16639	1443.25	469.313	1.6203	2.9102e-10	2.9102e-10	GATA6	Cluster-1445.27259	94.9934	24.2004	1.9716	0.0015687	0.0071392
ETV1	Cluster-1445.16075	127.465	650.314	-2.3514	3.9533e-16	3.9533e-16	GATA6	Cluster-1445.27259	94.9934	24.2004	1.9716	0.0015687	0.0071392
EXT1	Cluster-1445.21166	1212.19	519.072	1.224	0.00014834	0.00014834	GATA6	Cluster-1445.27259	94.9934	24.2004	1.9716	0.0015687	0.0071392
EYA1	Cluster-1445.2986	73.1905	5.24881	3.795	1.4879e-11	1.4879e-11	GATA6	Cluster-1445.27259	94.9934	24.2004	1.9716	0.0015687	0.0071392
FAM161A	Cluster-1445.20716	120.236	369.838	-1.6241	2.708e-08	2.708e-08	GATA6	Cluster-1445.27259	94.9934	24.2004	1.9716	0.0015687	0.0071392
FGA	Cluster-1445.8888	0	7.27523	-5.2317	0.0066286	0.0066286	GATA6	Cluster-1445.27259	94.9934	24.2004	1.9716	0.0015687	0.0071392
FGG	Cluster-1445.24848	5.67409	263.721	-5.5298	0.00010925	0.00010925	GATA6	Cluster-1445.27259	94.9934	24.2004	1.9716	0.0015687	0.0071392
FKTN	Cluster-1445.10280	60.3202	164.037	-1.4404	1.0818e-06	1.0818e-06	GATA6	Cluster-1445.27259	94.9934	24.2004	1.9716	0.0015687	0.0071392
FOSL2	Cluster-1445.15442	820.213	255.874	1.6808	0.0082893	0.0082893	GATA6	Cluster-1445.27259	94.9934	24.2004	1.9716	0.0015687	0.0071392
FUK	Cluster-1445.1619	28.3694	0	7.3669	2.2935e-07	2.2935e-07	GATA6	Cluster-1445.27259	94.9934	24.2004	1.9716	0.0015687	0.0071392
FUS	Cluster-1445.15900	899.047	372.248	1.2724	0.00060815	0.00060815	GATA6	Cluster-1445.27259	94.9934	24.2004	1.9716	0.0015687	0.0071392
FXYD2	Cluster-1445.18046	217.569	1567.98	-2.851	1.4954e-10	1.4954e-10	GATA6	Cluster-1445.27259	94.9934	24.2004	1.9716	0.0015687	0.0071392
GALK2	Cluster-1445.16246	293.52	872.659	-1.5739	1.2264e-09	1.2264e-09	GATA6	Cluster-1445.27259	94.9934	24.2004	1.9716	0.0015687	0.0071392
GALM	Cluster-1445.15854	1016.4	3160.04	-1.636	1.9739e-06	1.9739e-06	GATA6	Cluster-1445.27259	94.9934	24.2004	1.9716	0.0015687	0.0071392
GATM	Cluster-1445.15973	1562.63	18819.8	-3.5903	0.0055494	0.0055494	GATA6	Cluster-1445.27259	94.9934	24.2004	1.9716	0.0015687	0.0071392
GC	Cluster-1445.18427	1202.71	506.418	1.2483	3.0641e-06	3.0641e-06	GATA6	Cluster-1445.27259	94.9934	24.2004	1.9716	0.0015687	0.0071392
GCNT2	Cluster-1445.20924	1292.19	509.992	1.3413	1.9693e-11	1.9693e-11	GATA6	Cluster-1445.27259	94.9934	24.2004	1.9716	0.0015687	0.0071392
GEMIN8	Cluster-1445.4126	74.3909	0	8.7552	1.0063e-11	1.0063e-11	GATA6	Cluster-1445.27259	94.9934	24.2004	1.9716	0.0015687	0.0071392
GNA12	Cluster-1445.17754	403.198	992.375	-1.2988	2.0834e-12	2.0834e-12	GATA6	Cluster-1445.27259	94.9934	24.2004	1.9716	0.0015687	0.0071392
GNRHR	Cluster-1445.24394	169.444	36.1398	2.2241	3.5601e-10	3.5601e-10	GATA6	Cluster-1445.27259	94.9934	24.2004	1.9716	0.0015687	0.0071392
GPR125	Cluster-1445.10410	0.334772	168.876	-8.8082	6.456e-13	6.456e-13	GATA6	Cluster-1445.27259	94.9934	24.2004	1.9716	0.0015687	0.0071392
HDAC9	Cluster-1445.16249	59.5128	1551.84	-4.7064	2.3426e-35	2.3426e-35	GATA6	Cluster-1445.27259	94.9934	24.2004	1.9716	0.0015687	0.0071392
HERC2	Cluster-1445.1657	14.3732	0	6.3829	2.3466e-05	2.3466e-05	GATA6	Cluster-1445.27259	94.9934	24.2004	1.9716	0.0015687	0.0071392
HMGB1	Cluster-2096.1	15.2949	0.599845	4.6298	0.00089716	0.00089716	GATA6	Cluster-1445.27259	94.9934	24.2004	1.9716	0.0015687	0.0071392
HNF4G	Cluster-1445.15988	389.592	1324.88	-1.7665	1.9051e-11	1.9051e-11	GATA6	Cluster-1445.27259	94.9934	24.2004	1.9716	0.0015687	0.0071392
HNMT	Cluster-1445.14799	41.0591	282.238	-2.78	1.3135e-13	1.3135e-13	GATA6	Cluster-1445.27259	94.9934	24.2004	1.9716	0.0015687	0.0071392
HPS3	Cluster-1445.14828	0	48.4167	-7.9683	1.5448e-09	1.5448e-09	GATA6	Cluster-1445.27259	94.9934	24.2004	1.9716	0.0015687	0.0071392
HRH4	Cluster-1445.17516	0	63.6014	-8.3604	3.6178e-09	3.6178e-09	GATA6	Cluster-1445.27259	94.9934	24.2004	1.9716	0.0015687	0.0071392
HTRA4	Cluster-1445.9629	9.74322	113.829	-3.5695	2.631e-13	2.631e-13	GATA6	Cluster-1445.27259	94.9934	24.2004	1.9716	0.0015687	0.0071392
IL7	Cluster-1445.12884	57.2677	10.4418	2.4598	8.7418e-05	8.7418e-05	GATA6	Cluster-1445.27259	94.9934	24.2004	1.9716	0.0015687	0.0071392
INPP1	Cluster-1445.17216	475.906	1291.5	-1.4404	2.7354e-06	2.7354e-06	GATA6	Cluster-1445.27259	94.9934	24.2004	1.9716	0.0015687	0.0071392
ITGB3BP	Cluster-1445.5300	93.4181	11.9614	2.9578	2.8816e-06	2.8816e-06	GATA6	Cluster-1445.27259	94.9934	24.2004	1.9716	0.0015687	0.0071392
ITPR1	Cluster-1445.4040	15.6297	0	6.502	2.2124e-05	2.2124e-05	GATA6	Cluster-1445.27259	94.9934	24.2004	1.9716	0.0015687	0.0071392
KCNAB1	Cluster-1445.5285	305.41	54.0871	2.4994	0.00010414	0.00010414	GATA6	Cluster-1445.27259	94.9934	24.2004	1.9716	0.0015687	0.0071392
KCNK3	Cluster-1445.6468	1.11618	12.3022	-3.52	0.0053776	0.0053776	GATA6	Cluster-1445.27259	94.9934	24.2004	1.9716	0.0015687	0.0071392
LEPR	Cluster-950.0	19.9411	0	6.8579	3.9896e-06	3.9896e-06	GATA6	Cluster-1445.27259	94.9934	24.2004	1.9716	0.0015687	0.0071392
LRRK2	Cluster-1445.9460	292.854	41.3964	2.8249	4.4728e-09	4.4728e-09	GATA6	Cluster-1445.27259	94.9934	24.2004	1.9716	0.0015687	0.0071392
LSAMP	Cluster-1445.25945	4.1737	20.6263	-2.2993	0.0076425	0.0076425	GATA6	Cluster-1445.27259	94.9934	24.2004	1.9716	0.0015687	0.0071392
LYL1	Cluster-1445.5332	6.38333	39.4007	-2.6367	4.9405e-06	4.9405e-06	GATA6	Cluster-1445.27259	94.9934	24.2004	1.9716	0.0015687	0.0071392
MAEA	Cluster-1445.16050	58.6674	190.841	-1.706	0.00011671	0.00011671	GATA6	Cluster-1445.27259	94.9934	24.2004	1.9716	0.0015687	0.0071392
MASP1	Cluster-1445.9248	68.8337	13.0891	2.3882	0.00026943	0.00026943	GATA6	Cluster-1445.27259	94.9934	24.2004	1.9716	0.0015687	0.0071392
MDC1	Cluster-1445.9390	101.249	211.779	-1.0613	0.000257	0.000257	GATA6	Cluster-1445.27259	94.9934	24.2004	1.9716	0.0015687	0.0071392
MLLT4	Cluster-1445.27964	105.844	0	9.2644	7.854e-14	7.854e-14	GATA6	Cluster-1445.27259	94.9934	24.2004	1.9716	0.0015687	0.0071392
MMP3	Cluster-1445.30255	28.79	0.601536	5.5549	0.0011286	0.0011286	GATA6	Cluster-1445.27259	94.9934	24.2004	1.9716	0.0015687	0.0071392
MOGAT2	Cluster-1445.6166	3.48143	25.0704	-2.8447	0.00040248	0.00040248	GATA6	Cluster-1445.27259	94.9934	24.2004	1.9716	0.0015687	0.0071392
MRPS27	Cluster-1445.21179	514.367	244.762	1.0713	2.8737e-05	2.8737e-05	GATA6	Cluster-1445.27259	94.9934	24.2004	1.9716	0.0015687	0.0071392
NBAS	Cluster-1445.1016	10.63	0	5.9463	0.00040687	0.00040687	GATA6	Cluster-1445.27259	94.9934	24.2004	1.9716	0.0015687	0.0071392
NGLY1	Cluster-1445.14935	717.327	1552.95	-1.1145	2.4751e-09	2.4751e-09	GATA6	Cluster-1445.27259	94.9934	24.2004	1.9716	0.0015687	0.0071392
NOG	Cluster-7824.0	1.77436	34.2885	-4.2874	5.8311e-07	5.8311e-07	GATA6	Cluster-1445.27259	94.9934	24.2004	1.9716	0.0015687	0.0071392
NPY	Cluster-1445.1083	25.6564	1.54053	4.0542	0.000813	0.000813	GATA6	Cluster-1445.27259	94.9934	24.2004	1.9716	0.0015687	0.0071392
NRG3	Cluster-1445.72	14.2589	0	6.3745	0.0027083	0.0027083	GATA6	Cluster-1445.27259	94.9934	24.2004	1.9716	0.0015687	0.0071392
NRG4	Cluster-1445.25339	15.3727	49.0463	-1.6846	0.00084194	0.00084194	GATA6	Cluster-1445.27259	94.9934	24.2004	1.9716	0.0015687	0.0071392
NSUN5	Cluster-1445.3315	9.51214	0	5.7917	0.00081185	0.00081185	GATA6	Cluster-1445.27259	94.9934	24.2004	1.9716	0.0015687	0.0071392
PDE4DIP	Cluster-1445.6926	81.1571	29.0992	1.4807	0.0037381	0.0037381	GATA6	Cluster-1445.27259	94.9934	24.2004	1.9716	0.0015687	0.0071392
PDE6H	Cluster-4317.0	18.4586	2.44029	2.8997	0.0011529	0.0011529	GATA6	Cluster-1445.27259	94.9934	24.2004	1.9716	0.0015687	0.0071392
PDK1	Cluster-1445.19146	467.126	1481.68	-1.6661	3.0886e-09	3.0886e-09	GATA6	Cluster-1445.27259	94.9934	24.2004	1.9716	0.0015687	0.0071392
PDSS2	Cluster-1445.17571	603.11	279.143	1.1102	2.4157e-06	2.4157e-06	GATA6	Cluster-1445.27259	94.9934	24.2004	1.9716	0.0015687	0.0071392
PIBF1	Cluster-1445.25177	147.16	300.744	-1.0344	0.0003937	0.0003937	GATA6	Cluster-1445.27259	94.9934	24.2004	1.9716	0.0015687	0.0071392
PIGA	Cluster-1445.9774	529.79	106.021	2.3217	1.4713e-06	1.4713e-06	GATA6	Cluster-1445.27259	94.9934	24.2004	1.9716	0.0015687	0.0071392
PLA2G7	Cluster-1445.17733	1686.5	829.874	1.0227	1.0857e-06	1.0857e-06	GATA6	Cluster-1445.27259	94.9934	24.2004	1.9716	0.0015687	0.0071392
PLAGL2	Cluster-1445.22882	153.786	75.6812	1.0259	0.0030055	0.0030055	GATA6	Cluster-1445.27259	94.9934	24.2004	1.9716	0.0015687	0.0071392
PLAUR	Cluster-1445.25787	150.475	9.82609	3.9342	3.9536e-06	3.9536e-06	GATA6	Cluster-1445.27259	94.9934	24.2004	1.9716	0.0015687	0.0071392
PLCL1	Cluster-1445.18542	167.364	1185.03	-2.8258	4.2604e-05	4.2604e-05	GATA6	Cluster-1445.27259	94.9934	24.2004	1.9716	0.0015687	0.0071392
PNLIP	Cluster-5635.0	0	6.29194	-5.0226	0.0074354	0.0074354	GATA6	Cluster-1445.27259	94.9934	24.2004	1.9716	0.0015687	0.0071392
PTCD2	Cluster-1445.16849	205.034	552.407	-1.43	7.0729e-14	7.0729e-14	GATA6	Cluster-1445.27259	94.9934	24.2004	1.9716	0.0015687	0.0071392
PTH	Cluster-1445.12592	84.935	319.52	-1.9099	8.4997e-11	8.4997e-11	GATA6	Cluster-1445.27259	94.9934	24.2004	1.9716	0.0015687	0.0071392
PTPRC	Cluster-1445.5059	14.0385	50.2994	-1.8449	0.0016867	0.0016867	GATA6	Cluster-1445.27259	94.9934	24.2004	1.9716	0.0015687	0.0071392
PTPRG	Cluster-1445.17866	1401.29	3050.09	-1.1219	2.7178e-13	2.7178e-13	GATA6	Cluster-1445.27259	94.9934	24.2004	1.9716	0.0015687	0.0071392
PUS10	Cluster-1445.10435	92.935	296.751	-1.6779	3.1767e-06	3.1767e-06	GATA6	Cluster-1445.27259	94.9934	24.2004	1.9716	0.0015687	0.0071392
RAB21	Cluster-1445.24190	949.474	379.495	1.3237	8.7523e-09	8.7523e-09	GATA6	Cluster-1445.27259	94.9934	24.2004	1.9716	0.0015687	0.0071392
RBP2	Cluster-1445.27714	99.2821	0	9.1727	7.8079e-13	7.8079e-13	GATA6	Cluster-1445.27259	94.9934	24.2004	1.9716	0.0015687	0.0071392
REN	Cluster-1445.17722	265.61	790.72	-1.5739	1.0979e-08	1.0979e-08	GATA6	Cluster-1445.27259	94.9934	24.2004	1.9716	0.0015687	0.0071392
RERE	Cluster-1445.19626	623.568	1341.43	-1.1044	0.00012529	0.00012529	GATA6	Cluster-1445.27259	94.9934	24.2004	1.9716	0.0015687	0.0071392
RHAG	Cluster-1445.8187	0	177.143	-9.8386	3.5452e-13	3.5452e-13	GATA6	Cluster-1445.27259	94.9934	24.2004	1.9716	0.0015687	0.0071392
RNF125	Cluster-1445.12771	368.923	65.2029	2.5006	6.6752e-09	6.6752e-09	GATA6	Cluster-1445.27259	94.9934	24.2004	1.9716	0.0015687	0.0071392
RNF180	Cluster-1445.12657	75.304	376.47	-2.3272	1.0145e-10	1.0145e-10	GATA6	Cluster-1445.27259	94.9934	24.2004	1.9716	0.0015687	0.0071392
RORA	Cluster-1445.10619	42.8149	152.283	-1.8251	0.00019287	0.00019287	GATA6	Cluster-1445.27259	94.9934	24.2004	1.9716	0.0015687	0.0071392
RTN1	Cluster-1445.0	49.6555	0	8.1711	7.7643e-10	7.7643e-10	GATA6	Cluster-1445.27259	94.9934	24.2004	1.9716	0.0015687	0.0071392
SIPA1L1	Cluster-1445.22879	0	22.272	-6.8467	1.376e-06	1.376e-06	GATA6	Cluster-1445.27259	94.9934	24.2004	1.9716	0.0015687	0.0071392
SLC10A2	Cluster-1445.26329	668.544	100.132	2.7385	1.3862e-07	1.3862e-07	GATA6	Cluster-1445.27259	94.9934	24.2004	1.9716	0.0015687	0.0071392
SLC10A7	Cluster-1445.7465	170.711	66.9	1.3516	2.6278e-05	2.6278e-05	GATA6	Cluster-1445.27259	94.9934	24.2004	1.9716	0.0015687	0.0071392
SLC38A4	Cluster-1445.8851	157.732	29.1561	2.4317	0.00035913	0.00035913	GATA6	Cluster-1445.27259	94.9934	24.2004	1.9716	0.0015687	0.0071392
SLC39A14	Cluster-1445.21121	842.235	414.334	1.0238	5.3564e-05	5.3564e-05	GATA6	Cluster-1445.27259	94.9934	24.2004	1.9716	0.0015687	0.0071392
SORBS1	Cluster-1445.21807	1871.72	596.776	1.6493	0.00089185	0.00089185	GATA6	Cluster-1445.27259	94.9934	24.2004	1.9716	0.0015687	0.0071392
SSR3	Cluster-1445.9257	19.984	3.07598	2.6971	0.0024981	0.0024981	GATA6	Cluster-1445.27259	94.9934	24.2004	1.9716	0.0015687	0.0071392
STS	Cluster-1445.4139	33.083	0	7.5892	1.8701e-07	1.8701e-07	GATA6	Cluster-1445.27259	94.9934	24.2004	1.9716	0.0015687	0.0071392
SYT7	Cluster-1445.346	9.70914	33.4594	-1.8002	0.004473	0.004473	GATA6	Cluster-1445.27259	94.9934	24.2004	1.9716	0.0015687	0.0071392
TF	Cluster-1445.4256	903.321	8.52227	6.7187	2.5942e-20	2.5942e-20	GATA6	Cluster-1445.27259	94.9934	24.2004	1.9716	0.0015687	0.0071392
TGIF1	Cluster-1445.17102	459.614	197.306	1.2203	0.00036193	0.00036193	GATA6	Cluster-1445.27259	94.9934	24.2004	1.9716	0.0015687	0.0071392
TGIF2	Cluster-1445.11727	16.1135	124.282	-2.9487	1.347e-12	1.347e-12	GATA6	Cluster-1445.27259	94.9934	24.2004	1.9716	0.0015687	0.0071392
TIMP1	Cluster-1445.9694	2191.32	138.798	3.9808	0.00044642	0.00044642	GATA6	Cluster-1445.27259	94.9934	24.2004	1.9716	0.0015687	0.0071392
TJP2	Cluster-1445.24562	1883.99	616.327	1.6123	9.4227e-05	9.4227e-05	GATA6	Cluster-1445.27259	94.9934	24.2004	1.9716	0.0015687	0.0071392
TMED10	Cluster-1445.18449	3143.81	1537.73	1.0319	1.0805e-07	1.0805e-07	GATA6	Cluster-1445.27259	94.9934	24.2004	1.9716	0.0015687	0.0071392
TMEM27	Cluster-1445.28341	7.54976	0	5.4504	0.0027201	0.0027201	GATA6	Cluster-1445.27259	94.9934	24.2004	1.9716	0.0015687	0.0071392
TNFSF10	Cluster-1445.18208	5691.66	2231.64	1.3509	1.2364e-05	1.2364e-05	GATA6	Cluster-1445.27259	94.9934	24.2004	1.9716	0.0015687	0.0071392
TNFSF13	Cluster-1445.10909	136.898	63.8507	1.1004	0.0055886	0.0055886	GATA6	Cluster-1445.27259	94.9934	24.2004	1.9716	0.0015687	0.0071392
TNFSF18	Cluster-1445.1220	18.1764	0	6.7258	3.1315e-05	3.1315e-05	GATA6	Cluster-1445.27259	94.9934	24.2004	1.9716	0.0015687	0.0071392
TNFSF4	Cluster-1445.10621	1.05457	20.6524	-4.2998	0.0001018	0.0001018	GATA6	Cluster-1445.27259	94.9934	24.2004	1.9716	0.0015687	0.0071392
TRIM21	Cluster-1445.7006	56.722	125.989	-1.1515	0.00075152	0.00075152	GATA6	Cluster-1445.27259	94.9934	24.2004	1.9716	0.0015687	0.0071392
TRIM5	Cluster-1445.5229	98.3659	19.8446	2.3026	0.00011614	0.00011614	GATA6	Cluster-1445.27259	94.9934	24.2004	1.9716	0.0015687	0.0071392
TROVE2	Cluster-1445.10823	200.017	74.1014	1.4346	5.1022e-05	5.1022e-05	GATA6	Cluster-1445.27259	94.9934	24.2004	1.9716	0.0015687	0.0071392
TSPAN32	Cluster-1445.10578	0.719794	36.6031	-5.7063	1.8571e-06	1.8571e-06	GATA6	Cluster-1445.27259	94.9934	24.2004	1.9716	0.0015687	0.0071392
TSPYL5	Cluster-1445.13535	75.0817	24.1974	1.6349	0.00049274	0.00049274	GATA6	Cluster-1445.27259	94.9934	24.2004	1.9716	0.0015687	0.0071392
TTLL1	Cluster-1445.21601	150.533	573.306	-1.9265	4.7936e-10	4.7936e-10	GATA6	Cluster-1445.27259	94.9934	24.2004	1.9716	0.0015687	0.0071392
TUBB	Cluster-1445.17128	201.365	793.202	-1.9786	4.4607e-22	4.4607e-22	GATA6	Cluster-1445.27259	94.9934	24.2004	1.9716	0.0015687	0.0071392
TYRO3	Cluster-1445.16634	98.2554	264.878	-1.4284	1.9026e-06	1.9026e-06	GATA6	Cluster-1445.27259	94.9934	24.2004	1.9716	0.0015687	0.0071392
URM1	Cluster-1445.17940	255.92	658.318	-1.3644	3.6606e-09	3.6606e-09	GATA6	Cluster-1445.27259	94.9934	24.2004	1.9716	0.0015687	0.0071392
UTP15	Cluster-1445.26209	344.306	157.658	1.1272	0.0017815	0.0017815	GATA6	Cluster-1445.27259	94.9934	24.2004	1.9716	0.0015687	0.0071392
VTA1	Cluster-1445.4739	0	6.85256	-5.1471	0.0085681	0.0085681	GATA6	Cluster-1445.27259	94.9934	24.2004	1.9716	0.0015687	0.0071392
WDR35	Cluster-1445.19423	213.122	579.445	-1.4449	2.9263e-06	2.9263e-06	GATA6	Cluster-1445.27259	94.9934	24.2004	1.9716	0.0015687	0.0071392
YTHDC2	Cluster-1445.18578	466.944	1226.98	-1.3936	2.1838e-13	2.1838e-13	GATA6	Cluster-1445.27259	94.9934	24.2004	1.9716	0.0015687	0.0071392
ZBTB37	Cluster-1445.6291	106.304	31.3701	1.7614	3.4041e-06	3.4041e-06	GATA6	Cluster-1445.27259	94.9934	24.2004	1.9716	0.0015687	0.0071392
ALG10	Cluster-1445.13776	74.1299	184.933	-1.3138	0.00039341	0.00039341	GTF2I	Cluster-1445.21039	283.27	791.393	-1.4838	6.8249e-05	0.00047062
C9	Cluster-1445.2707	144.825	1.20138	6.8857	1.7988e-08	1.7988e-08	GTF2I	Cluster-1445.21039	283.27	791.393	-1.4838	6.8249e-05	0.00047062
FAM161A	Cluster-1445.20716	120.236	369.838	-1.6241	2.708e-08	2.708e-08	GTF2I	Cluster-1445.21039	283.27	791.393	-1.4838	6.8249e-05	0.00047062
GTF2H5	Cluster-1445.15748	453.294	195.634	1.2119	2.0145e-05	2.0145e-05	GTF2I	Cluster-1445.21039	283.27	791.393	-1.4838	6.8249e-05	0.00047062
HDAC9	Cluster-1445.16249	59.5128	1551.84	-4.7064	2.3426e-35	2.3426e-35	GTF2I	Cluster-1445.21039	283.27	791.393	-1.4838	6.8249e-05	0.00047062
KLHL26	Cluster-1445.404	51.2278	15.0184	1.7676	0.0021104	0.0021104	GTF2I	Cluster-1445.21039	283.27	791.393	-1.4838	6.8249e-05	0.00047062
RERE	Cluster-1445.19626	623.568	1341.43	-1.1044	0.00012529	0.00012529	GTF2I	Cluster-1445.21039	283.27	791.393	-1.4838	6.8249e-05	0.00047062
RNF167	Cluster-1445.24185	0	86.6962	-8.8082	3.4871e-12	3.4871e-12	GTF2I	Cluster-1445.21039	283.27	791.393	-1.4838	6.8249e-05	0.00047062
SEPN1	Cluster-1445.20838	175.045	467.5	-1.415	1.1236e-06	1.1236e-06	GTF2I	Cluster-1445.21039	283.27	791.393	-1.4838	6.8249e-05	0.00047062
SH2B2	Cluster-1445.24038	19.7287	58.7712	-1.5694	0.0011515	0.0011515	GTF2I	Cluster-1445.21039	283.27	791.393	-1.4838	6.8249e-05	0.00047062
STS	Cluster-1445.4139	33.083	0	7.5892	1.8701e-07	1.8701e-07	GTF2I	Cluster-1445.21039	283.27	791.393	-1.4838	6.8249e-05	0.00047062
TYMP	Cluster-1445.6690	287.65	37.982	2.9177	4.3471e-10	4.3471e-10	GTF2I	Cluster-1445.21039	283.27	791.393	-1.4838	6.8249e-05	0.00047062
ABHD11	Cluster-1445.20982	138.483	410.219	-1.5649	2.7255e-06	2.7255e-06	HIF1A	Cluster-1445.20583	19559.1	2547.19	2.9409	3.1844e-06	3.06e-05
ABI2	Cluster-1445.11376	272.501	125.004	1.1227	1.0845e-05	1.0845e-05	HIF1A	Cluster-1445.20583	19559.1	2547.19	2.9409	3.1844e-06	3.06e-05
ACOT6	Cluster-1445.5803	16.7183	0	6.5971	3.3331e-05	3.3331e-05	HIF1A	Cluster-1445.20583	19559.1	2547.19	2.9409	3.1844e-06	3.06e-05
ACOT9	Cluster-1445.11321	642.475	139.379	2.2049	8.3299e-05	8.3299e-05	HIF1A	Cluster-1445.20583	19559.1	2547.19	2.9409	3.1844e-06	3.06e-05
ACP5	Cluster-1445.14564	188.544	1838.15	-3.2878	7.9983e-16	7.9983e-16	HIF1A	Cluster-1445.20583	19559.1	2547.19	2.9409	3.1844e-06	3.06e-05
ACY3	Cluster-1445.18094	4882.23	20844.4	-2.0941	1.1459e-13	1.1459e-13	HIF1A	Cluster-1445.20583	19559.1	2547.19	2.9409	3.1844e-06	3.06e-05
ADH4	Cluster-1445.16564	19.9079	1852.26	-6.5395	4.1693e-47	4.1693e-47	HIF1A	Cluster-1445.20583	19559.1	2547.19	2.9409	3.1844e-06	3.06e-05
ADK	Cluster-1445.16207	162.903	718.816	-2.1444	3.2543e-08	3.2543e-08	HIF1A	Cluster-1445.20583	19559.1	2547.19	2.9409	3.1844e-06	3.06e-05
AK3	Cluster-1445.19266	10382.4	4273.21	1.2807	9.7072e-09	9.7072e-09	HIF1A	Cluster-1445.20583	19559.1	2547.19	2.9409	3.1844e-06	3.06e-05
AKAP12	Cluster-1445.1990	35.3535	0	7.684	4.1998e-06	4.1998e-06	HIF1A	Cluster-1445.20583	19559.1	2547.19	2.9409	3.1844e-06	3.06e-05
AKAP2	Cluster-1445.1932	41.8908	14.4226	1.5432	0.0027323	0.0027323	HIF1A	Cluster-1445.20583	19559.1	2547.19	2.9409	3.1844e-06	3.06e-05
ALKBH2	Cluster-1445.12882	18.8306	66.6278	-1.8223	5.656e-05	5.656e-05	HIF1A	Cluster-1445.20583	19559.1	2547.19	2.9409	3.1844e-06	3.06e-05
AMD1	Cluster-1445.15204	1460.16	675.255	1.1131	1.5204e-07	1.5204e-07	HIF1A	Cluster-1445.20583	19559.1	2547.19	2.9409	3.1844e-06	3.06e-05
AP1S3	Cluster-1445.21876	949.937	126.365	2.9105	1.8306e-06	1.8306e-06	HIF1A	Cluster-1445.20583	19559.1	2547.19	2.9409	3.1844e-06	3.06e-05
APLNR	Cluster-1445.19450	153.35	559.491	-1.8667	3.8307e-12	3.8307e-12	HIF1A	Cluster-1445.20583	19559.1	2547.19	2.9409	3.1844e-06	3.06e-05
AQP7	Cluster-1445.13355	1795.9	199.413	3.1712	6.3836e-08	6.3836e-08	HIF1A	Cluster-1445.20583	19559.1	2547.19	2.9409	3.1844e-06	3.06e-05
ARNTL	Cluster-1445.8019	160.126	21.8345	2.8683	8.1617e-07	8.1617e-07	HIF1A	Cluster-1445.20583	19559.1	2547.19	2.9409	3.1844e-06	3.06e-05
ARPC2	Cluster-1445.23112	0	18.1658	-6.5543	0.00019933	0.00019933	HIF1A	Cluster-1445.20583	19559.1	2547.19	2.9409	3.1844e-06	3.06e-05
ASGR2	Cluster-1445.24864	360.584	10.7394	5.0587	7.2278e-33	7.2278e-33	HIF1A	Cluster-1445.20583	19559.1	2547.19	2.9409	3.1844e-06	3.06e-05
ATP12A	Cluster-1445.5196	0	26.6113	-7.1061	1.1357e-05	1.1357e-05	HIF1A	Cluster-1445.20583	19559.1	2547.19	2.9409	3.1844e-06	3.06e-05
BACE1	Cluster-1445.9196	3.22531	38.1872	-3.5867	1.8913e-06	1.8913e-06	HIF1A	Cluster-1445.20583	19559.1	2547.19	2.9409	3.1844e-06	3.06e-05
BAI1	Cluster-1445.2023	83.5698	2.54951	5.0514	7.0969e-08	7.0969e-08	HIF1A	Cluster-1445.20583	19559.1	2547.19	2.9409	3.1844e-06	3.06e-05
BCL2L11	Cluster-1445.15093	386.296	161.953	1.2548	0.0011824	0.0011824	HIF1A	Cluster-1445.20583	19559.1	2547.19	2.9409	3.1844e-06	3.06e-05
BID	Cluster-1445.17156	24.8987	89.7576	-1.8618	4.4226e-05	4.4226e-05	HIF1A	Cluster-1445.20583	19559.1	2547.19	2.9409	3.1844e-06	3.06e-05
BRF1	Cluster-1445.14391	179.6	469.174	-1.3874	2.52e-08	2.52e-08	HIF1A	Cluster-1445.20583	19559.1	2547.19	2.9409	3.1844e-06	3.06e-05
BSG	Cluster-2748.0	5.15529	0	4.9068	0.013047	0.013047	HIF1A	Cluster-1445.20583	19559.1	2547.19	2.9409	3.1844e-06	3.06e-05
C1R	Cluster-1445.18744	1589.66	430.821	1.8839	1.5301e-06	1.5301e-06	HIF1A	Cluster-1445.20583	19559.1	2547.19	2.9409	3.1844e-06	3.06e-05
C2	Cluster-1445.19437	126.155	330.461	-1.3862	0.00027188	0.00027188	HIF1A	Cluster-1445.20583	19559.1	2547.19	2.9409	3.1844e-06	3.06e-05
C5AR1	Cluster-1445.11850	11.9148	50.601	-2.1046	0.0079603	0.0079603	HIF1A	Cluster-1445.20583	19559.1	2547.19	2.9409	3.1844e-06	3.06e-05
CAPG	Cluster-1445.7859	794.39	118.783	2.7417	1.5712e-26	1.5712e-26	HIF1A	Cluster-1445.20583	19559.1	2547.19	2.9409	3.1844e-06	3.06e-05
CARD6	Cluster-1445.24450	22.0875	3.81919	2.5498	0.0022018	0.0022018	HIF1A	Cluster-1445.20583	19559.1	2547.19	2.9409	3.1844e-06	3.06e-05
CAV2	Cluster-1445.13326	3241.49	695.846	2.2198	3.8972e-11	3.8972e-11	HIF1A	Cluster-1445.20583	19559.1	2547.19	2.9409	3.1844e-06	3.06e-05
CBX4	Cluster-1445.21044	170.105	396.118	-1.2219	7.1235e-07	7.1235e-07	HIF1A	Cluster-1445.20583	19559.1	2547.19	2.9409	3.1844e-06	3.06e-05
CCDC8	Cluster-1445.7877	14.3473	171.327	-3.5896	5.7411e-06	5.7411e-06	HIF1A	Cluster-1445.20583	19559.1	2547.19	2.9409	3.1844e-06	3.06e-05
CCKAR	Cluster-1445.3682	24.7674	0	7.1642	2.0085e-05	2.0085e-05	HIF1A	Cluster-1445.20583	19559.1	2547.19	2.9409	3.1844e-06	3.06e-05
CCND2	Cluster-1445.14902	28.4028	64.2429	-1.1877	0.012944	0.012944	HIF1A	Cluster-1445.20583	19559.1	2547.19	2.9409	3.1844e-06	3.06e-05
CD247	Cluster-1445.15596	0.390702	198.351	-9.041	2.3498e-10	2.3498e-10	HIF1A	Cluster-1445.20583	19559.1	2547.19	2.9409	3.1844e-06	3.06e-05
CD2AP	Cluster-1445.20074	2889.68	1277.43	1.1777	4.1047e-06	4.1047e-06	HIF1A	Cluster-1445.20583	19559.1	2547.19	2.9409	3.1844e-06	3.06e-05
CD320	Cluster-1445.18893	358.776	991.342	-1.4672	0.00067456	0.00067456	HIF1A	Cluster-1445.20583	19559.1	2547.19	2.9409	3.1844e-06	3.06e-05
CD37	Cluster-8645.0	9.52999	39.9915	-2.0762	0.00024445	0.00024445	HIF1A	Cluster-1445.20583	19559.1	2547.19	2.9409	3.1844e-06	3.06e-05
CD38	Cluster-1445.1902	25.9426	1.19969	4.4097	0.00063266	0.00063266	HIF1A	Cluster-1445.20583	19559.1	2547.19	2.9409	3.1844e-06	3.06e-05
CDC16	Cluster-1445.19967	901.805	448.553	1.0078	5.778e-07	5.778e-07	HIF1A	Cluster-1445.20583	19559.1	2547.19	2.9409	3.1844e-06	3.06e-05
CDT1	Cluster-1445.16227	497.255	1459.31	-1.554	1.1644e-05	1.1644e-05	HIF1A	Cluster-1445.20583	19559.1	2547.19	2.9409	3.1844e-06	3.06e-05
CHAF1A	Cluster-1445.26980	133.417	40.1497	1.7294	0.012269	0.012269	HIF1A	Cluster-1445.20583	19559.1	2547.19	2.9409	3.1844e-06	3.06e-05
CHMP6	Cluster-1445.4215	533.191	0	11.597	8.8106e-22	8.8106e-22	HIF1A	Cluster-1445.20583	19559.1	2547.19	2.9409	3.1844e-06	3.06e-05
CHRNE	Cluster-1445.26233	0	10.9084	-5.8177	0.00028062	0.00028062	HIF1A	Cluster-1445.20583	19559.1	2547.19	2.9409	3.1844e-06	3.06e-05
CIB1	Cluster-1445.22610	0	585.182	-11.563	7.4176e-22	7.4176e-22	HIF1A	Cluster-1445.20583	19559.1	2547.19	2.9409	3.1844e-06	3.06e-05
CMPK2	Cluster-1445.9691	49.0782	12.0706	2.0252	0.0074759	0.0074759	HIF1A	Cluster-1445.20583	19559.1	2547.19	2.9409	3.1844e-06	3.06e-05
CREB3	Cluster-1445.10450	100.874	4.22156	4.6079	4.2788e-11	4.2788e-11	HIF1A	Cluster-1445.20583	19559.1	2547.19	2.9409	3.1844e-06	3.06e-05
CREM	Cluster-1445.11094	3.48711	28.5292	-3.0316	8.8318e-05	8.8318e-05	HIF1A	Cluster-1445.20583	19559.1	2547.19	2.9409	3.1844e-06	3.06e-05
CRK	Cluster-1445.11923	253.165	13.0556	4.2775	4.5393e-11	4.5393e-11	HIF1A	Cluster-1445.20583	19559.1	2547.19	2.9409	3.1844e-06	3.06e-05
CRYM	Cluster-1445.12448	565.435	83.3872	2.7608	1.0385e-05	1.0385e-05	HIF1A	Cluster-1445.20583	19559.1	2547.19	2.9409	3.1844e-06	3.06e-05
CST6	Cluster-1445.15791	63.189	483.051	-2.9412	1.2363e-16	1.2363e-16	HIF1A	Cluster-1445.20583	19559.1	2547.19	2.9409	3.1844e-06	3.06e-05
CTH	Cluster-1445.15731	5851.85	1628.05	1.8458	2.3914e-19	2.3914e-19	HIF1A	Cluster-1445.20583	19559.1	2547.19	2.9409	3.1844e-06	3.06e-05
CTSD	Cluster-1445.17833	23862	5084.88	2.2305	3.1955e-07	3.1955e-07	HIF1A	Cluster-1445.20583	19559.1	2547.19	2.9409	3.1844e-06	3.06e-05
CXCR4	Cluster-1445.8237	25.6662	58.2052	-1.182	0.0079885	0.0079885	HIF1A	Cluster-1445.20583	19559.1	2547.19	2.9409	3.1844e-06	3.06e-05
DCTN5	Cluster-1445.23927	724.323	212.901	1.7666	1.2863e-12	1.2863e-12	HIF1A	Cluster-1445.20583	19559.1	2547.19	2.9409	3.1844e-06	3.06e-05
DDX10	Cluster-1445.11149	206.461	63.17	1.7084	6.6662e-11	6.6662e-11	HIF1A	Cluster-1445.20583	19559.1	2547.19	2.9409	3.1844e-06	3.06e-05
DECR2	Cluster-1445.17638	2269.42	4590.07	-1.0164	2.4364e-05	2.4364e-05	HIF1A	Cluster-1445.20583	19559.1	2547.19	2.9409	3.1844e-06	3.06e-05
DNAAF3	Cluster-1445.21570	1.5012	443.403	-8.2882	9.0686e-21	9.0686e-21	HIF1A	Cluster-1445.20583	19559.1	2547.19	2.9409	3.1844e-06	3.06e-05
DNAJC11	Cluster-1445.13115	1656.42	760.74	1.1222	2.0361e-09	2.0361e-09	HIF1A	Cluster-1445.20583	19559.1	2547.19	2.9409	3.1844e-06	3.06e-05
DNM1L	Cluster-1445.10962	1854.89	458.519	2.0165	4.6398e-11	4.6398e-11	HIF1A	Cluster-1445.20583	19559.1	2547.19	2.9409	3.1844e-06	3.06e-05
DOT1L	Cluster-1445.24973	0	83.0275	-8.7468	6.6013e-12	6.6013e-12	HIF1A	Cluster-1445.20583	19559.1	2547.19	2.9409	3.1844e-06	3.06e-05
DSN1	Cluster-1445.26426	3.28124	20.5212	-2.6749	0.0033445	0.0033445	HIF1A	Cluster-1445.20583	19559.1	2547.19	2.9409	3.1844e-06	3.06e-05
DYX1C1	Cluster-1445.2648	110.049	50.906	1.1138	0.00098417	0.00098417	HIF1A	Cluster-1445.20583	19559.1	2547.19	2.9409	3.1844e-06	3.06e-05
EIF2S1	Cluster-1445.12845	1610.69	713.201	1.1756	2.496e-05	2.496e-05	HIF1A	Cluster-1445.20583	19559.1	2547.19	2.9409	3.1844e-06	3.06e-05
EP400	Cluster-1445.21729	322.134	139.648	1.2066	4.398e-05	4.398e-05	HIF1A	Cluster-1445.20583	19559.1	2547.19	2.9409	3.1844e-06	3.06e-05
EPB41L4B	Cluster-1445.16846	233.125	561.447	-1.2672	9.18e-05	9.18e-05	HIF1A	Cluster-1445.20583	19559.1	2547.19	2.9409	3.1844e-06	3.06e-05
EPO	Cluster-1445.538	27.8198	0.299922	6.3763	0.00065895	0.00065895	HIF1A	Cluster-1445.20583	19559.1	2547.19	2.9409	3.1844e-06	3.06e-05
ETV1	Cluster-1445.16075	127.465	650.314	-2.3514	3.9533e-16	3.9533e-16	HIF1A	Cluster-1445.20583	19559.1	2547.19	2.9409	3.1844e-06	3.06e-05
EXTL1	Cluster-1445.6023	137.248	6.02044	4.4982	1.188e-07	1.188e-07	HIF1A	Cluster-1445.20583	19559.1	2547.19	2.9409	3.1844e-06	3.06e-05
FANCD2	Cluster-1445.8122	3.44254	42.6495	-3.619	4.7485e-07	4.7485e-07	HIF1A	Cluster-1445.20583	19559.1	2547.19	2.9409	3.1844e-06	3.06e-05
FANCE	Cluster-1445.21123	80.1891	12.3465	2.6932	2.4366e-10	2.4366e-10	HIF1A	Cluster-1445.20583	19559.1	2547.19	2.9409	3.1844e-06	3.06e-05
FBF1	Cluster-1445.22817	80.2362	497.181	-2.6346	6.3764e-30	6.3764e-30	HIF1A	Cluster-1445.20583	19559.1	2547.19	2.9409	3.1844e-06	3.06e-05
FBLN7	Cluster-1445.21551	1.38366	222.895	-7.3243	1.3817e-08	1.3817e-08	HIF1A	Cluster-1445.20583	19559.1	2547.19	2.9409	3.1844e-06	3.06e-05
FBXO21	Cluster-1445.20244	1826.77	598.007	1.6107	4.2295e-07	4.2295e-07	HIF1A	Cluster-1445.20583	19559.1	2547.19	2.9409	3.1844e-06	3.06e-05
FBXO44	Cluster-1445.13714	104.771	273.795	-1.3833	3.3485e-08	3.3485e-08	HIF1A	Cluster-1445.20583	19559.1	2547.19	2.9409	3.1844e-06	3.06e-05
FGD3	Cluster-1445.6606	249.795	49.9886	2.3233	4.3007e-15	4.3007e-15	HIF1A	Cluster-1445.20583	19559.1	2547.19	2.9409	3.1844e-06	3.06e-05
FGFR4	Cluster-1445.27984	42.2953	0	7.9383	2.5093e-09	2.5093e-09	HIF1A	Cluster-1445.20583	19559.1	2547.19	2.9409	3.1844e-06	3.06e-05
FLNA	Cluster-1445.5747	94.7203	0	9.1048	5.4114e-13	5.4114e-13	HIF1A	Cluster-1445.20583	19559.1	2547.19	2.9409	3.1844e-06	3.06e-05
FLT3LG	Cluster-1445.5698	16.8009	48.5043	-1.5365	0.01166	0.01166	HIF1A	Cluster-1445.20583	19559.1	2547.19	2.9409	3.1844e-06	3.06e-05
FNIP2	Cluster-1445.3572	80.5684	0	8.8722	2.318e-11	2.318e-11	HIF1A	Cluster-1445.20583	19559.1	2547.19	2.9409	3.1844e-06	3.06e-05
FTSJ1	Cluster-1445.11296	130.975	40.9602	1.6767	1.6556e-06	1.6556e-06	HIF1A	Cluster-1445.20583	19559.1	2547.19	2.9409	3.1844e-06	3.06e-05
FUOM	Cluster-1445.18419	18.2518	715.097	-5.3065	1.3984e-40	1.3984e-40	HIF1A	Cluster-1445.20583	19559.1	2547.19	2.9409	3.1844e-06	3.06e-05
FXYD2	Cluster-1445.18046	217.569	1567.98	-2.851	1.4954e-10	1.4954e-10	HIF1A	Cluster-1445.20583	19559.1	2547.19	2.9409	3.1844e-06	3.06e-05
GARS	Cluster-1445.23145	1631.88	614.298	1.4098	6.4613e-07	6.4613e-07	HIF1A	Cluster-1445.20583	19559.1	2547.19	2.9409	3.1844e-06	3.06e-05
GATA6	Cluster-1445.27259	94.9934	24.2004	1.9716	0.0015687	0.0015687	HIF1A	Cluster-1445.20583	19559.1	2547.19	2.9409	3.1844e-06	3.06e-05
GBE1	Cluster-1445.21138	850.817	1804.84	-1.0847	4.6117e-07	4.6117e-07	HIF1A	Cluster-1445.20583	19559.1	2547.19	2.9409	3.1844e-06	3.06e-05
GCNT1	Cluster-1445.7632	25.0454	83.7391	-1.7524	0.0042361	0.0042361	HIF1A	Cluster-1445.20583	19559.1	2547.19	2.9409	3.1844e-06	3.06e-05
GCNT2	Cluster-1445.20924	1292.19	509.992	1.3413	1.9693e-11	1.9693e-11	HIF1A	Cluster-1445.20583	19559.1	2547.19	2.9409	3.1844e-06	3.06e-05
GDF15	Cluster-1445.27827	2447.71	28.709	6.4172	6.9959e-41	6.9959e-41	HIF1A	Cluster-1445.20583	19559.1	2547.19	2.9409	3.1844e-06	3.06e-05
GINS1	Cluster-1445.5005	0	8.72885	-5.4961	0.0016285	0.0016285	HIF1A	Cluster-1445.20583	19559.1	2547.19	2.9409	3.1844e-06	3.06e-05
GINS4	Cluster-9708.0	0	7.59915	-5.2942	0.0035276	0.0035276	HIF1A	Cluster-1445.20583	19559.1	2547.19	2.9409	3.1844e-06	3.06e-05
GLB1	Cluster-1445.20672	598.711	1854.69	-1.6308	4.9461e-19	4.9461e-19	HIF1A	Cluster-1445.20583	19559.1	2547.19	2.9409	3.1844e-06	3.06e-05
GLRA3	Cluster-1445.24692	0	142.453	-9.5248	4.2969e-13	4.2969e-13	HIF1A	Cluster-1445.20583	19559.1	2547.19	2.9409	3.1844e-06	3.06e-05
GMNN	Cluster-1445.16648	66.1815	185.983	-1.4933	1.2091e-05	1.2091e-05	HIF1A	Cluster-1445.20583	19559.1	2547.19	2.9409	3.1844e-06	3.06e-05
GNB5	Cluster-1445.10509	249.22	94.7981	1.3975	5.9777e-05	5.9777e-05	HIF1A	Cluster-1445.20583	19559.1	2547.19	2.9409	3.1844e-06	3.06e-05
GOLGA4	Cluster-1445.2613	74.0449	0	8.7497	5.1164e-12	5.1164e-12	HIF1A	Cluster-1445.20583	19559.1	2547.19	2.9409	3.1844e-06	3.06e-05
GPC6	Cluster-1445.12685	40.3702	191.623	-2.2538	9.8617e-13	9.8617e-13	HIF1A	Cluster-1445.20583	19559.1	2547.19	2.9409	3.1844e-06	3.06e-05
GPR56	Cluster-1445.19661	1651.17	565.701	1.5455	0.0063527	0.0063527	HIF1A	Cluster-1445.20583	19559.1	2547.19	2.9409	3.1844e-06	3.06e-05
HAUS4	Cluster-1445.15089	494.99	188.983	1.3902	3.4362e-08	3.4362e-08	HIF1A	Cluster-1445.20583	19559.1	2547.19	2.9409	3.1844e-06	3.06e-05
HDAC9	Cluster-1445.16249	59.5128	1551.84	-4.7064	2.3426e-35	2.3426e-35	HIF1A	Cluster-1445.20583	19559.1	2547.19	2.9409	3.1844e-06	3.06e-05
HMGB1	Cluster-2096.1	15.2949	0.599845	4.6298	0.00089716	0.00089716	HIF1A	Cluster-1445.20583	19559.1	2547.19	2.9409	3.1844e-06	3.06e-05
HP	Cluster-1445.2710	244.506	5.23223	5.5692	9.88e-12	9.88e-12	HIF1A	Cluster-1445.20583	19559.1	2547.19	2.9409	3.1844e-06	3.06e-05
HPD	Cluster-1445.17476	8996.56	21403.3	-1.2504	8.7466e-06	8.7466e-06	HIF1A	Cluster-1445.20583	19559.1	2547.19	2.9409	3.1844e-06	3.06e-05
HRH4	Cluster-1445.17516	0	63.6014	-8.3604	3.6178e-09	3.6178e-09	HIF1A	Cluster-1445.20583	19559.1	2547.19	2.9409	3.1844e-06	3.06e-05
HSD17B12	Cluster-1445.4241	3133.87	10.0513	8.2904	6.2266e-83	6.2266e-83	HIF1A	Cluster-1445.20583	19559.1	2547.19	2.9409	3.1844e-06	3.06e-05
HTRA4	Cluster-1445.9629	9.74322	113.829	-3.5695	2.631e-13	2.631e-13	HIF1A	Cluster-1445.20583	19559.1	2547.19	2.9409	3.1844e-06	3.06e-05
ICA1L	Cluster-8637.0	5.60192	0	5.0236	0.0085182	0.0085182	HIF1A	Cluster-1445.20583	19559.1	2547.19	2.9409	3.1844e-06	3.06e-05
ICMT	Cluster-1445.22114	1434.62	395.091	1.86	3.0417e-18	3.0417e-18	HIF1A	Cluster-1445.20583	19559.1	2547.19	2.9409	3.1844e-06	3.06e-05
IFIT1	Cluster-1445.6069	26.609	129.94	-2.2856	2.8566e-05	2.8566e-05	HIF1A	Cluster-1445.20583	19559.1	2547.19	2.9409	3.1844e-06	3.06e-05
IGF2BP3	Cluster-2744.0	7.02934	0	5.3565	0.0076172	0.0076172	HIF1A	Cluster-1445.20583	19559.1	2547.19	2.9409	3.1844e-06	3.06e-05
IL1R2	Cluster-1445.242	29.0731	0.899767	4.9823	9.032e-05	9.032e-05	HIF1A	Cluster-1445.20583	19559.1	2547.19	2.9409	3.1844e-06	3.06e-05
ING5	Cluster-1445.15628	97.9548	218.525	-1.1619	5.1268e-05	5.1268e-05	HIF1A	Cluster-1445.20583	19559.1	2547.19	2.9409	3.1844e-06	3.06e-05
IPPK	Cluster-1445.25851	225.973	99.2878	1.1873	0.00013477	0.00013477	HIF1A	Cluster-1445.20583	19559.1	2547.19	2.9409	3.1844e-06	3.06e-05
ITPK1	Cluster-1445.14038	477.676	1040.12	-1.1237	6.3968e-06	6.3968e-06	HIF1A	Cluster-1445.20583	19559.1	2547.19	2.9409	3.1844e-06	3.06e-05
KAT8	Cluster-1445.18506	2894.06	5887.33	-1.0244	3.3451e-06	3.3451e-06	HIF1A	Cluster-1445.20583	19559.1	2547.19	2.9409	3.1844e-06	3.06e-05
KCNK3	Cluster-1445.6468	1.11618	12.3022	-3.52	0.0053776	0.0053776	HIF1A	Cluster-1445.20583	19559.1	2547.19	2.9409	3.1844e-06	3.06e-05
KIF12	Cluster-1445.17191	893.135	1909.55	-1.0968	0.00083139	0.00083139	HIF1A	Cluster-1445.20583	19559.1	2547.19	2.9409	3.1844e-06	3.06e-05
KIF23	Cluster-1445.26750	0.334772	9.55694	-4.6666	0.0050893	0.0050893	HIF1A	Cluster-1445.20583	19559.1	2547.19	2.9409	3.1844e-06	3.06e-05
KLHL21	Cluster-1445.13872	1664.11	408.753	2.0254	2.7944e-24	2.7944e-24	HIF1A	Cluster-1445.20583	19559.1	2547.19	2.9409	3.1844e-06	3.06e-05
KLK15	Cluster-1445.11130	52.1706	230.969	-2.1507	2.7632e-14	2.7632e-14	HIF1A	Cluster-1445.20583	19559.1	2547.19	2.9409	3.1844e-06	3.06e-05
KPNA1	Cluster-1445.15855	2120.73	938.556	1.1763	0.00011599	0.00011599	HIF1A	Cluster-1445.20583	19559.1	2547.19	2.9409	3.1844e-06	3.06e-05
LARP6	Cluster-1445.11196	103.364	49.1832	1.0744	0.012536	0.012536	HIF1A	Cluster-1445.20583	19559.1	2547.19	2.9409	3.1844e-06	3.06e-05
LCMT1	Cluster-1445.11780	363.807	152.144	1.2568	1.3597e-07	1.3597e-07	HIF1A	Cluster-1445.20583	19559.1	2547.19	2.9409	3.1844e-06	3.06e-05
LIMK1	Cluster-1445.13517	49.2889	196.742	-1.9969	1.4887e-07	1.4887e-07	HIF1A	Cluster-1445.20583	19559.1	2547.19	2.9409	3.1844e-06	3.06e-05
LMO7	Cluster-1445.11039	0	19.9541	-6.6889	2.7914e-06	2.7914e-06	HIF1A	Cluster-1445.20583	19559.1	2547.19	2.9409	3.1844e-06	3.06e-05
MAN2B1	Cluster-1445.17818	547.767	5083.28	-3.214	1.208e-52	1.208e-52	HIF1A	Cluster-1445.20583	19559.1	2547.19	2.9409	3.1844e-06	3.06e-05
MAP3K5	Cluster-1445.19493	422.867	70.0733	2.5923	1.6264e-20	1.6264e-20	HIF1A	Cluster-1445.20583	19559.1	2547.19	2.9409	3.1844e-06	3.06e-05
MARCKSL1	Cluster-1445.26513	56.161	120.869	-1.1025	0.0020914	0.0020914	HIF1A	Cluster-1445.20583	19559.1	2547.19	2.9409	3.1844e-06	3.06e-05
MCM2	Cluster-1445.11255	9.17817	104.695	-3.5169	3.3637e-07	3.3637e-07	HIF1A	Cluster-1445.20583	19559.1	2547.19	2.9409	3.1844e-06	3.06e-05
MCM6	Cluster-1445.11282	26.63	201.264	-2.9107	1.7659e-09	1.7659e-09	HIF1A	Cluster-1445.20583	19559.1	2547.19	2.9409	3.1844e-06	3.06e-05
METTL1	Cluster-1445.11959	390.823	132.725	1.5594	0.00012694	0.00012694	HIF1A	Cluster-1445.20583	19559.1	2547.19	2.9409	3.1844e-06	3.06e-05
MGAT3	Cluster-1445.18482	24.0086	365.032	-3.918	3.0573e-20	3.0573e-20	HIF1A	Cluster-1445.20583	19559.1	2547.19	2.9409	3.1844e-06	3.06e-05
MGME1	Cluster-1445.8720	58.0888	139.601	-1.2713	0.00087271	0.00087271	HIF1A	Cluster-1445.20583	19559.1	2547.19	2.9409	3.1844e-06	3.06e-05
MOCS3	Cluster-1445.13899	629.754	125.479	2.3269	4.8033e-16	4.8033e-16	HIF1A	Cluster-1445.20583	19559.1	2547.19	2.9409	3.1844e-06	3.06e-05
MOGAT1	Cluster-1445.23757	0	19.8692	-6.6802	0.00041705	0.00041705	HIF1A	Cluster-1445.20583	19559.1	2547.19	2.9409	3.1844e-06	3.06e-05
MPL	Cluster-1445.27854	35.0042	1.27306	4.7987	1.0599e-06	1.0599e-06	HIF1A	Cluster-1445.20583	19559.1	2547.19	2.9409	3.1844e-06	3.06e-05
MSL3	Cluster-1445.16056	64.2806	911.585	-3.823	1.5585e-60	1.5585e-60	HIF1A	Cluster-1445.20583	19559.1	2547.19	2.9409	3.1844e-06	3.06e-05
MSLN	Cluster-1445.1318	23.8384	5.08887	2.2326	0.0066745	0.0066745	HIF1A	Cluster-1445.20583	19559.1	2547.19	2.9409	3.1844e-06	3.06e-05
MUC1	Cluster-1445.14063	1876.02	287.853	2.7048	1.0802e-10	1.0802e-10	HIF1A	Cluster-1445.20583	19559.1	2547.19	2.9409	3.1844e-06	3.06e-05
MYLK	Cluster-1445.21392	11.0304	90.6993	-3.0289	1.8542e-10	1.8542e-10	HIF1A	Cluster-1445.20583	19559.1	2547.19	2.9409	3.1844e-06	3.06e-05
NANS	Cluster-1445.21459	507.008	203.967	1.3147	1.114e-08	1.114e-08	HIF1A	Cluster-1445.20583	19559.1	2547.19	2.9409	3.1844e-06	3.06e-05
NCBP1	Cluster-1445.27676	43.6766	0	7.988	1.1885e-09	1.1885e-09	HIF1A	Cluster-1445.20583	19559.1	2547.19	2.9409	3.1844e-06	3.06e-05
NDUFB2	Cluster-1445.4060	610.547	1.27137	8.933	4.4755e-29	4.4755e-29	HIF1A	Cluster-1445.20583	19559.1	2547.19	2.9409	3.1844e-06	3.06e-05
NEIL2	Cluster-1445.21784	405.622	202.236	1.0044	0.00019407	0.00019407	HIF1A	Cluster-1445.20583	19559.1	2547.19	2.9409	3.1844e-06	3.06e-05
NEK2	Cluster-1445.8950	7.08208	45.3052	-2.6985	0.0039556	0.0039556	HIF1A	Cluster-1445.20583	19559.1	2547.19	2.9409	3.1844e-06	3.06e-05
NEK6	Cluster-1445.16860	4078.64	1212.62	1.7499	4.3881e-18	4.3881e-18	HIF1A	Cluster-1445.20583	19559.1	2547.19	2.9409	3.1844e-06	3.06e-05
NEO1	Cluster-1445.18732	2177.09	5924.32	-1.4444	2.2991e-08	2.2991e-08	HIF1A	Cluster-1445.20583	19559.1	2547.19	2.9409	3.1844e-06	3.06e-05
NOG	Cluster-7824.0	1.77436	34.2885	-4.2874	5.8311e-07	5.8311e-07	HIF1A	Cluster-1445.20583	19559.1	2547.19	2.9409	3.1844e-06	3.06e-05
NOP58	Cluster-1445.18325	783.34	214.348	1.87	1.8165e-05	1.8165e-05	HIF1A	Cluster-1445.20583	19559.1	2547.19	2.9409	3.1844e-06	3.06e-05
NOTCH3	Cluster-1445.22366	88.069	223.938	-1.3507	2.6913e-05	2.6913e-05	HIF1A	Cluster-1445.20583	19559.1	2547.19	2.9409	3.1844e-06	3.06e-05
NPEPL1	Cluster-1445.15030	258.061	559.427	-1.118	0.0014664	0.0014664	HIF1A	Cluster-1445.20583	19559.1	2547.19	2.9409	3.1844e-06	3.06e-05
NPR3	Cluster-1445.12898	147.09	732.052	-2.3155	1.4145e-23	1.4145e-23	HIF1A	Cluster-1445.20583	19559.1	2547.19	2.9409	3.1844e-06	3.06e-05
NQO1	Cluster-1445.13456	766.899	245.177	1.6455	5.3927e-10	5.3927e-10	HIF1A	Cluster-1445.20583	19559.1	2547.19	2.9409	3.1844e-06	3.06e-05
NRF1	Cluster-1445.13766	148.934	69.5854	1.0973	0.0062522	0.0062522	HIF1A	Cluster-1445.20583	19559.1	2547.19	2.9409	3.1844e-06	3.06e-05
NT5E	Cluster-2170.0	5.22258	0	4.9234	0.012408	0.012408	HIF1A	Cluster-1445.20583	19559.1	2547.19	2.9409	3.1844e-06	3.06e-05
NTMT1	Cluster-1445.27955	9.22281	0	5.7464	0.0011193	0.0011193	HIF1A	Cluster-1445.20583	19559.1	2547.19	2.9409	3.1844e-06	3.06e-05
NXN	Cluster-1445.23980	0.334772	24.9355	-6.0487	8.5122e-06	8.5122e-06	HIF1A	Cluster-1445.20583	19559.1	2547.19	2.9409	3.1844e-06	3.06e-05
NXPH2	Cluster-1445.5093	9.77562	39.4494	-2.0096	0.0024323	0.0024323	HIF1A	Cluster-1445.20583	19559.1	2547.19	2.9409	3.1844e-06	3.06e-05
P2RY1	Cluster-1445.17302	142.486	562.563	-1.9799	2.5943e-11	2.5943e-11	HIF1A	Cluster-1445.20583	19559.1	2547.19	2.9409	3.1844e-06	3.06e-05
PDE4DIP	Cluster-1445.6926	81.1571	29.0992	1.4807	0.0037381	0.0037381	HIF1A	Cluster-1445.20583	19559.1	2547.19	2.9409	3.1844e-06	3.06e-05
PDF	Cluster-1445.19257	153.994	343.953	-1.1573	9.3245e-07	9.3245e-07	HIF1A	Cluster-1445.20583	19559.1	2547.19	2.9409	3.1844e-06	3.06e-05
PEMT	Cluster-1445.14293	256.968	113.517	1.1791	0.00017116	0.00017116	HIF1A	Cluster-1445.20583	19559.1	2547.19	2.9409	3.1844e-06	3.06e-05
PFKFB3	Cluster-1445.23475	919.5	96.8702	3.2468	3.3082e-08	3.3082e-08	HIF1A	Cluster-1445.20583	19559.1	2547.19	2.9409	3.1844e-06	3.06e-05
PGM3	Cluster-1445.14557	318.484	903.533	-1.5046	1.6017e-15	1.6017e-15	HIF1A	Cluster-1445.20583	19559.1	2547.19	2.9409	3.1844e-06	3.06e-05
PIBF1	Cluster-1445.25177	147.16	300.744	-1.0344	0.0003937	0.0003937	HIF1A	Cluster-1445.20583	19559.1	2547.19	2.9409	3.1844e-06	3.06e-05
PIP5KL1	Cluster-1445.1730	16.4645	1.91044	3.1291	0.0011475	0.0011475	HIF1A	Cluster-1445.20583	19559.1	2547.19	2.9409	3.1844e-06	3.06e-05
PLEC	Cluster-1445.3484	20.4047	0	6.8878	1.6338e-06	1.6338e-06	HIF1A	Cluster-1445.20583	19559.1	2547.19	2.9409	3.1844e-06	3.06e-05
PLTP	Cluster-1445.25676	26.1981	3.28933	3.0178	0.003539	0.003539	HIF1A	Cluster-1445.20583	19559.1	2547.19	2.9409	3.1844e-06	3.06e-05
PNRC1	Cluster-1445.14817	5.07264	270.316	-5.7757	1.4445e-31	1.4445e-31	HIF1A	Cluster-1445.20583	19559.1	2547.19	2.9409	3.1844e-06	3.06e-05
POLD4	Cluster-1445.22271	528.972	79.2302	2.7392	2.43e-18	2.43e-18	HIF1A	Cluster-1445.20583	19559.1	2547.19	2.9409	3.1844e-06	3.06e-05
POLR3E	Cluster-1445.19993	532.827	259.155	1.0406	0.007466	0.007466	HIF1A	Cluster-1445.20583	19559.1	2547.19	2.9409	3.1844e-06	3.06e-05
POP5	Cluster-1445.11131	712.02	206.62	1.7839	4.0108e-10	4.0108e-10	HIF1A	Cluster-1445.20583	19559.1	2547.19	2.9409	3.1844e-06	3.06e-05
PPM1M	Cluster-1445.19180	193.636	464.257	-1.2626	3.0729e-06	3.0729e-06	HIF1A	Cluster-1445.20583	19559.1	2547.19	2.9409	3.1844e-06	3.06e-05
PPP1R35	Cluster-1445.22651	372.709	175.911	1.0827	0.0012015	0.0012015	HIF1A	Cluster-1445.20583	19559.1	2547.19	2.9409	3.1844e-06	3.06e-05
PPRC1	Cluster-1445.24144	447.337	148.996	1.5864	0.0010584	0.0010584	HIF1A	Cluster-1445.20583	19559.1	2547.19	2.9409	3.1844e-06	3.06e-05
PRR5	Cluster-1445.19327	163.272	447.31	-1.4565	0.00088823	0.00088823	HIF1A	Cluster-1445.20583	19559.1	2547.19	2.9409	3.1844e-06	3.06e-05
PRSS8	Cluster-1445.16675	5512	1756.15	1.6502	2.5196e-10	2.5196e-10	HIF1A	Cluster-1445.20583	19559.1	2547.19	2.9409	3.1844e-06	3.06e-05
PSD	Cluster-1445.20853	1488.05	428.786	1.795	1.4148e-08	1.4148e-08	HIF1A	Cluster-1445.20583	19559.1	2547.19	2.9409	3.1844e-06	3.06e-05
PSEN1	Cluster-1445.13697	1281.63	365.164	1.8121	2.1778e-15	2.1778e-15	HIF1A	Cluster-1445.20583	19559.1	2547.19	2.9409	3.1844e-06	3.06e-05
PTGES3	Cluster-7720.0	0	14.0767	-6.1853	0.00024216	0.00024216	HIF1A	Cluster-1445.20583	19559.1	2547.19	2.9409	3.1844e-06	3.06e-05
PTPRC	Cluster-1445.5059	14.0385	50.2994	-1.8449	0.0016867	0.0016867	HIF1A	Cluster-1445.20583	19559.1	2547.19	2.9409	3.1844e-06	3.06e-05
PTPRN	Cluster-1445.14574	0	48.5776	-7.971	1.8488e-08	1.8488e-08	HIF1A	Cluster-1445.20583	19559.1	2547.19	2.9409	3.1844e-06	3.06e-05
PVR	Cluster-1445.9867	402.848	7.93257	5.6591	2.1572e-13	2.1572e-13	HIF1A	Cluster-1445.20583	19559.1	2547.19	2.9409	3.1844e-06	3.06e-05
PXMP2	Cluster-1445.13123	817.435	281.487	1.5372	0.00032833	0.00032833	HIF1A	Cluster-1445.20583	19559.1	2547.19	2.9409	3.1844e-06	3.06e-05
PXMP4	Cluster-1445.21021	1237.03	560.159	1.1434	1.2692e-05	1.2692e-05	HIF1A	Cluster-1445.20583	19559.1	2547.19	2.9409	3.1844e-06	3.06e-05
RAB24	Cluster-1445.12458	488.337	199.839	1.2898	0.0034389	0.0034389	HIF1A	Cluster-1445.20583	19559.1	2547.19	2.9409	3.1844e-06	3.06e-05
RAB3GAP1	Cluster-10215.0	17.6042	2.61611	2.7797	0.0044046	0.0044046	HIF1A	Cluster-1445.20583	19559.1	2547.19	2.9409	3.1844e-06	3.06e-05
RAB7B	Cluster-1445.19559	123.847	17.1419	2.8502	1.6183e-05	1.6183e-05	HIF1A	Cluster-1445.20583	19559.1	2547.19	2.9409	3.1844e-06	3.06e-05
RAD51	Cluster-1445.8482	2.4439	23.3878	-3.2594	0.00067625	0.00067625	HIF1A	Cluster-1445.20583	19559.1	2547.19	2.9409	3.1844e-06	3.06e-05
RAD51B	Cluster-1445.13897	588.883	27.2399	4.4315	5.1197e-10	5.1197e-10	HIF1A	Cluster-1445.20583	19559.1	2547.19	2.9409	3.1844e-06	3.06e-05
RAPGEF1	Cluster-1445.10910	283.649	637.91	-1.1705	2.4524e-09	2.4524e-09	HIF1A	Cluster-1445.20583	19559.1	2547.19	2.9409	3.1844e-06	3.06e-05
RCAN2	Cluster-1445.10730	743.488	124.208	2.5823	3.0373e-08	3.0373e-08	HIF1A	Cluster-1445.20583	19559.1	2547.19	2.9409	3.1844e-06	3.06e-05
RHOV	Cluster-1445.1407	49.4436	5.99371	3.0521	0.00040906	0.00040906	HIF1A	Cluster-1445.20583	19559.1	2547.19	2.9409	3.1844e-06	3.06e-05
RNF113A	Cluster-1445.28455	11.3765	0	6.0482	0.00017104	0.00017104	HIF1A	Cluster-1445.20583	19559.1	2547.19	2.9409	3.1844e-06	3.06e-05
RNF114	Cluster-1445.23213	917.277	23.8102	5.2645	9.5089e-34	9.5089e-34	HIF1A	Cluster-1445.20583	19559.1	2547.19	2.9409	3.1844e-06	3.06e-05
RORA	Cluster-1445.10619	42.8149	152.283	-1.8251	0.00019287	0.00019287	HIF1A	Cluster-1445.20583	19559.1	2547.19	2.9409	3.1844e-06	3.06e-05
RPL3	Cluster-2465.0	14.6229	0.903151	3.9893	0.0013039	0.0013039	HIF1A	Cluster-1445.20583	19559.1	2547.19	2.9409	3.1844e-06	3.06e-05
RPL39	Cluster-1445.16924	2401.26	835.328	1.5232	7.2734e-10	7.2734e-10	HIF1A	Cluster-1445.20583	19559.1	2547.19	2.9409	3.1844e-06	3.06e-05
RPP25	Cluster-1445.17597	127.801	35.5508	1.8439	2.0145e-07	2.0145e-07	HIF1A	Cluster-1445.20583	19559.1	2547.19	2.9409	3.1844e-06	3.06e-05
RPP38	Cluster-1445.6631	158.57	23.9454	2.7269	2.9771e-12	2.9771e-12	HIF1A	Cluster-1445.20583	19559.1	2547.19	2.9409	3.1844e-06	3.06e-05
RPSA	Cluster-1445.27970	15.1222	0	6.4526	3.2069e-05	3.2069e-05	HIF1A	Cluster-1445.20583	19559.1	2547.19	2.9409	3.1844e-06	3.06e-05
RRN3	Cluster-1445.22690	846.298	277.638	1.6075	4.8622e-10	4.8622e-10	HIF1A	Cluster-1445.20583	19559.1	2547.19	2.9409	3.1844e-06	3.06e-05
RTN2	Cluster-1445.7257	47.7042	6.61521	2.8367	0.00052547	0.00052547	HIF1A	Cluster-1445.20583	19559.1	2547.19	2.9409	3.1844e-06	3.06e-05
RTN4RL2	Cluster-5805.0	6.05992	33.6427	-2.485	0.00011523	0.00011523	HIF1A	Cluster-1445.20583	19559.1	2547.19	2.9409	3.1844e-06	3.06e-05
RUVBL1	Cluster-1445.17880	470.6	233.778	1.0096	3.1653e-05	3.1653e-05	HIF1A	Cluster-1445.20583	19559.1	2547.19	2.9409	3.1844e-06	3.06e-05
SAT1	Cluster-1445.16944	2257.75	6853.63	-1.6022	1.3175e-06	1.3175e-06	HIF1A	Cluster-1445.20583	19559.1	2547.19	2.9409	3.1844e-06	3.06e-05
SERPINE1	Cluster-1445.22614	2409.93	82.8453	4.8622	0.00094832	0.00094832	HIF1A	Cluster-1445.20583	19559.1	2547.19	2.9409	3.1844e-06	3.06e-05
SH3KBP1	Cluster-1445.5982	12.1426	42.2076	-1.8061	0.0033735	0.0033735	HIF1A	Cluster-1445.20583	19559.1	2547.19	2.9409	3.1844e-06	3.06e-05
SHPK	Cluster-1445.14958	481.374	1267.55	-1.3976	0.0016036	0.0016036	HIF1A	Cluster-1445.20583	19559.1	2547.19	2.9409	3.1844e-06	3.06e-05
SLC15A2	Cluster-1445.20314	1793.91	4156.06	-1.2124	1.7316e-06	1.7316e-06	HIF1A	Cluster-1445.20583	19559.1	2547.19	2.9409	3.1844e-06	3.06e-05
SLC16A9	Cluster-1445.15363	995.688	16.113	5.9462	3.1894e-45	3.1894e-45	HIF1A	Cluster-1445.20583	19559.1	2547.19	2.9409	3.1844e-06	3.06e-05
SLC22A12	Cluster-1445.17180	9536.7	1449.39	2.7181	3.5258e-42	3.5258e-42	HIF1A	Cluster-1445.20583	19559.1	2547.19	2.9409	3.1844e-06	3.06e-05
SLC22A8	Cluster-1445.17808	17775.6	41293	-1.216	7.2036e-06	7.2036e-06	HIF1A	Cluster-1445.20583	19559.1	2547.19	2.9409	3.1844e-06	3.06e-05
SLC26A1	Cluster-1445.16944	2257.75	6853.63	-1.6022	1.3175e-06	1.3175e-06	HIF1A	Cluster-1445.20583	19559.1	2547.19	2.9409	3.1844e-06	3.06e-05
SLC2A3	Cluster-1445.15490	169.1	59.364	1.511	0.0053881	0.0053881	HIF1A	Cluster-1445.20583	19559.1	2547.19	2.9409	3.1844e-06	3.06e-05
SLC37A4	Cluster-1445.21405	3456.89	1715.26	1.0108	9.2971e-06	9.2971e-06	HIF1A	Cluster-1445.20583	19559.1	2547.19	2.9409	3.1844e-06	3.06e-05
SLC45A3	Cluster-1445.10333	115.42	288.356	-1.3233	0.00055988	0.00055988	HIF1A	Cluster-1445.20583	19559.1	2547.19	2.9409	3.1844e-06	3.06e-05
SLC4A5	Cluster-1445.1511	8.29876	0	5.5838	0.0056195	0.0056195	HIF1A	Cluster-1445.20583	19559.1	2547.19	2.9409	3.1844e-06	3.06e-05
SNAPC2	Cluster-1445.16733	292.942	138.757	1.0778	0.00053655	0.00053655	HIF1A	Cluster-1445.20583	19559.1	2547.19	2.9409	3.1844e-06	3.06e-05
SNRNP25	Cluster-1445.21947	34.688	168.608	-2.2821	2.5055e-11	2.5055e-11	HIF1A	Cluster-1445.20583	19559.1	2547.19	2.9409	3.1844e-06	3.06e-05
SNRNP35	Cluster-1445.13497	76.51	235.512	-1.6239	2.3169e-07	2.3169e-07	HIF1A	Cluster-1445.20583	19559.1	2547.19	2.9409	3.1844e-06	3.06e-05
SNRPD1	Cluster-1445.20587	369.719	168.579	1.1335	3.6924e-05	3.6924e-05	HIF1A	Cluster-1445.20583	19559.1	2547.19	2.9409	3.1844e-06	3.06e-05
SPEG	Cluster-1445.18438	6677.32	2662.34	1.3267	6.9687e-06	6.9687e-06	HIF1A	Cluster-1445.20583	19559.1	2547.19	2.9409	3.1844e-06	3.06e-05
SSU72	Cluster-1445.10887	35.3973	236.36	-2.7411	2.1085e-23	2.1085e-23	HIF1A	Cluster-1445.20583	19559.1	2547.19	2.9409	3.1844e-06	3.06e-05
STEAP3	Cluster-1445.3713	811.075	11.7998	6.1028	9.8769e-06	9.8769e-06	HIF1A	Cluster-1445.20583	19559.1	2547.19	2.9409	3.1844e-06	3.06e-05
STIL	Cluster-6890.0	1.56281	38.5892	-4.717	2.4849e-05	2.4849e-05	HIF1A	Cluster-1445.20583	19559.1	2547.19	2.9409	3.1844e-06	3.06e-05
STK39	Cluster-1445.24782	1140.85	183.399	2.6372	3.6911e-16	3.6911e-16	HIF1A	Cluster-1445.20583	19559.1	2547.19	2.9409	3.1844e-06	3.06e-05
SUGCT	Cluster-1445.16893	571.713	1858.66	-1.7019	2.524e-10	2.524e-10	HIF1A	Cluster-1445.20583	19559.1	2547.19	2.9409	3.1844e-06	3.06e-05
SYS1	Cluster-1445.19480	869.595	278.992	1.6411	1.2971e-08	1.2971e-08	HIF1A	Cluster-1445.20583	19559.1	2547.19	2.9409	3.1844e-06	3.06e-05
SYT12	Cluster-1445.1795	53.5446	9.10688	2.5514	0.0092215	0.0092215	HIF1A	Cluster-1445.20583	19559.1	2547.19	2.9409	3.1844e-06	3.06e-05
TACC2	Cluster-1445.4483	54.2911	18.6966	1.5412	0.014912	0.014912	HIF1A	Cluster-1445.20583	19559.1	2547.19	2.9409	3.1844e-06	3.06e-05
TBC1D20	Cluster-1445.16110	310.486	704.386	-1.1803	1.8871e-06	1.8871e-06	HIF1A	Cluster-1445.20583	19559.1	2547.19	2.9409	3.1844e-06	3.06e-05
TEF	Cluster-1445.19461	626.598	1662.04	-1.4082	0.00044644	0.00044644	HIF1A	Cluster-1445.20583	19559.1	2547.19	2.9409	3.1844e-06	3.06e-05
TGIF1	Cluster-1445.17102	459.614	197.306	1.2203	0.00036193	0.00036193	HIF1A	Cluster-1445.20583	19559.1	2547.19	2.9409	3.1844e-06	3.06e-05
TGM2	Cluster-1445.24225	1023.14	183.734	2.4772	1.0713e-06	1.0713e-06	HIF1A	Cluster-1445.20583	19559.1	2547.19	2.9409	3.1844e-06	3.06e-05
TMED2	Cluster-1445.17790	4276.08	1800.83	1.2476	8.0183e-10	8.0183e-10	HIF1A	Cluster-1445.20583	19559.1	2547.19	2.9409	3.1844e-06	3.06e-05
TMPRSS6	Cluster-1445.11791	7.30012	119.518	-4.0545	0.0002386	0.0002386	HIF1A	Cluster-1445.20583	19559.1	2547.19	2.9409	3.1844e-06	3.06e-05
TNFRSF11A	Cluster-1445.12191	124.668	308.495	-1.3101	0.00010229	0.00010229	HIF1A	Cluster-1445.20583	19559.1	2547.19	2.9409	3.1844e-06	3.06e-05
TNFRSF18	Cluster-1445.13732	0.329092	21.2022	-5.8126	4.1018e-05	4.1018e-05	HIF1A	Cluster-1445.20583	19559.1	2547.19	2.9409	3.1844e-06	3.06e-05
TPMT	Cluster-1445.16307	167.887	826.767	-2.2981	1.1743e-05	1.1743e-05	HIF1A	Cluster-1445.20583	19559.1	2547.19	2.9409	3.1844e-06	3.06e-05
TRIM26	Cluster-1445.8647	58.4899	125.997	-1.1065	0.00034605	0.00034605	HIF1A	Cluster-1445.20583	19559.1	2547.19	2.9409	3.1844e-06	3.06e-05
TRIM7	Cluster-1445.11505	85.7192	354.525	-2.053	5.999e-06	5.999e-06	HIF1A	Cluster-1445.20583	19559.1	2547.19	2.9409	3.1844e-06	3.06e-05
TTLL1	Cluster-1445.21601	150.533	573.306	-1.9265	4.7936e-10	4.7936e-10	HIF1A	Cluster-1445.20583	19559.1	2547.19	2.9409	3.1844e-06	3.06e-05
TYK2	Cluster-1445.20256	107.319	417.621	-1.9642	1.8905e-08	1.8905e-08	HIF1A	Cluster-1445.20583	19559.1	2547.19	2.9409	3.1844e-06	3.06e-05
UBR4	Cluster-1445.4262	59.61	1.91044	4.9886	5.1445e-11	5.1445e-11	HIF1A	Cluster-1445.20583	19559.1	2547.19	2.9409	3.1844e-06	3.06e-05
UPRT	Cluster-1445.15292	221.628	75.6338	1.5542	1.7659e-06	1.7659e-06	HIF1A	Cluster-1445.20583	19559.1	2547.19	2.9409	3.1844e-06	3.06e-05
USP6NL	Cluster-1445.5301	0	9.3605	-5.5997	0.00399	0.00399	HIF1A	Cluster-1445.20583	19559.1	2547.19	2.9409	3.1844e-06	3.06e-05
UTP3	Cluster-1445.17412	270.805	123.749	1.1314	5.1157e-06	5.1157e-06	HIF1A	Cluster-1445.20583	19559.1	2547.19	2.9409	3.1844e-06	3.06e-05
VAMP2	Cluster-1445.14393	588.973	1590.2	-1.4336	5.636e-13	5.636e-13	HIF1A	Cluster-1445.20583	19559.1	2547.19	2.9409	3.1844e-06	3.06e-05
VEGFA	Cluster-1445.20252	576.155	1276.63	-1.1488	7.4127e-07	7.4127e-07	HIF1A	Cluster-1445.20583	19559.1	2547.19	2.9409	3.1844e-06	3.06e-05
VKORC1	Cluster-1445.14008	246.738	615.138	-1.3186	0.0011907	0.0011907	HIF1A	Cluster-1445.20583	19559.1	2547.19	2.9409	3.1844e-06	3.06e-05
VWF	Cluster-1445.881	7.12416	0.335763	4.414	0.012118	0.012118	HIF1A	Cluster-1445.20583	19559.1	2547.19	2.9409	3.1844e-06	3.06e-05
WDR4	Cluster-1445.7104	260.408	21.8778	3.5709	1.6879e-12	1.6879e-12	HIF1A	Cluster-1445.20583	19559.1	2547.19	2.9409	3.1844e-06	3.06e-05
WEE1	Cluster-1445.23330	51.5318	168.221	-1.7056	1.3263e-05	1.3263e-05	HIF1A	Cluster-1445.20583	19559.1	2547.19	2.9409	3.1844e-06	3.06e-05
WSB2	Cluster-1445.17478	5102.33	1718.63	1.5699	7.2524e-17	7.2524e-17	HIF1A	Cluster-1445.20583	19559.1	2547.19	2.9409	3.1844e-06	3.06e-05
XBP1	Cluster-1445.16517	14618.3	4156.59	1.8143	7.369e-08	7.369e-08	HIF1A	Cluster-1445.20583	19559.1	2547.19	2.9409	3.1844e-06	3.06e-05
ZBTB37	Cluster-1445.6291	106.304	31.3701	1.7614	3.4041e-06	3.4041e-06	HIF1A	Cluster-1445.20583	19559.1	2547.19	2.9409	3.1844e-06	3.06e-05
ACE	Cluster-1445.18128	43.2138	659.545	-3.9379	1.0095e-12	1.0095e-12	JDP2	Cluster-1445.6258	32.4726	68.1331	-1.0682	0.0053767	0.020094
ACLY	Cluster-1445.19002	1656.42	711.274	1.2197	0.0020821	0.0020821	JDP2	Cluster-1445.6258	32.4726	68.1331	-1.0682	0.0053767	0.020094
AGL	Cluster-1445.26002	0	6.32609	-5.0298	0.0086062	0.0086062	JDP2	Cluster-1445.6258	32.4726	68.1331	-1.0682	0.0053767	0.020094
AGTR1	Cluster-1445.12320	84.8429	243.157	-1.5239	0.00060891	0.00060891	JDP2	Cluster-1445.6258	32.4726	68.1331	-1.0682	0.0053767	0.020094
AK9	Cluster-7380.0	0	5.58796	-4.8533	0.010803	0.010803	JDP2	Cluster-1445.6258	32.4726	68.1331	-1.0682	0.0053767	0.020094
AKAP3	Cluster-1445.1229	13.2036	0.601536	4.415	0.0027951	0.0027951	JDP2	Cluster-1445.6258	32.4726	68.1331	-1.0682	0.0053767	0.020094
AMD1	Cluster-1445.15204	1460.16	675.255	1.1131	1.5204e-07	1.5204e-07	JDP2	Cluster-1445.6258	32.4726	68.1331	-1.0682	0.0053767	0.020094
AMPH	Cluster-1445.1951	101.647	15.8807	2.6705	6.1151e-08	6.1151e-08	JDP2	Cluster-1445.6258	32.4726	68.1331	-1.0682	0.0053767	0.020094
APC	Cluster-1445.2478	205.27	1.57468	7.0368	5.1111e-18	5.1111e-18	JDP2	Cluster-1445.6258	32.4726	68.1331	-1.0682	0.0053767	0.020094
APITD1	Cluster-1445.25822	1.17211	12.5906	-3.5117	0.0091982	0.0091982	JDP2	Cluster-1445.6258	32.4726	68.1331	-1.0682	0.0053767	0.020094
APOA1	Cluster-1445.24570	20.6423	163.032	-2.9982	5.3698e-08	5.3698e-08	JDP2	Cluster-1445.6258	32.4726	68.1331	-1.0682	0.0053767	0.020094
ARL1	Cluster-1445.23939	0	7.42502	-5.2638	0.0029992	0.0029992	JDP2	Cluster-1445.6258	32.4726	68.1331	-1.0682	0.0053767	0.020094
ARPC2	Cluster-1445.23112	0	18.1658	-6.5543	0.00019933	0.00019933	JDP2	Cluster-1445.6258	32.4726	68.1331	-1.0682	0.0053767	0.020094
ASB8	Cluster-1445.18998	315.181	874.844	-1.4742	3.6823e-11	3.6823e-11	JDP2	Cluster-1445.6258	32.4726	68.1331	-1.0682	0.0053767	0.020094
ASPM	Cluster-1445.19829	3.41414	34.5715	-3.3326	0.0062504	0.0062504	JDP2	Cluster-1445.6258	32.4726	68.1331	-1.0682	0.0053767	0.020094
ASRGL1	Cluster-1445.26003	1526.73	143.796	3.4091	1.2745e-07	1.2745e-07	JDP2	Cluster-1445.6258	32.4726	68.1331	-1.0682	0.0053767	0.020094
ATG10	Cluster-1445.10724	39.152	175.77	-2.1761	1.5473e-05	1.5473e-05	JDP2	Cluster-1445.6258	32.4726	68.1331	-1.0682	0.0053767	0.020094
AZI2	Cluster-1445.25420	0	6.132	-4.9829	0.013992	0.013992	JDP2	Cluster-1445.6258	32.4726	68.1331	-1.0682	0.0053767	0.020094
BAZ1A	Cluster-1445.7251	548.649	209.486	1.3898	0.00075703	0.00075703	JDP2	Cluster-1445.6258	32.4726	68.1331	-1.0682	0.0053767	0.020094
BID	Cluster-1445.17156	24.8987	89.7576	-1.8618	4.4226e-05	4.4226e-05	JDP2	Cluster-1445.6258	32.4726	68.1331	-1.0682	0.0053767	0.020094
BYSL	Cluster-1445.5436	223.414	53.1343	2.0728	4.752e-09	4.752e-09	JDP2	Cluster-1445.6258	32.4726	68.1331	-1.0682	0.0053767	0.020094
CALCR	Cluster-1445.4168	87.4352	27.6354	1.6616	0.0045996	0.0045996	JDP2	Cluster-1445.6258	32.4726	68.1331	-1.0682	0.0053767	0.020094
CBS	Cluster-1445.16370	609.261	253.772	1.2628	0.0097108	0.0097108	JDP2	Cluster-1445.6258	32.4726	68.1331	-1.0682	0.0053767	0.020094
CERKL	Cluster-1445.22809	344.327	147.087	1.226	0.0001367	0.0001367	JDP2	Cluster-1445.6258	32.4726	68.1331	-1.0682	0.0053767	0.020094
CHST2	Cluster-1445.21438	104.317	479.996	-2.1981	2.3013e-12	2.3013e-12	JDP2	Cluster-1445.6258	32.4726	68.1331	-1.0682	0.0053767	0.020094
CLOCK	Cluster-1445.11797	584.326	62.1945	3.2293	1.6445e-21	1.6445e-21	JDP2	Cluster-1445.6258	32.4726	68.1331	-1.0682	0.0053767	0.020094
CMPK2	Cluster-1445.9691	49.0782	12.0706	2.0252	0.0074759	0.0074759	JDP2	Cluster-1445.6258	32.4726	68.1331	-1.0682	0.0053767	0.020094
CREM	Cluster-1445.11094	3.48711	28.5292	-3.0316	8.8318e-05	8.8318e-05	JDP2	Cluster-1445.6258	32.4726	68.1331	-1.0682	0.0053767	0.020094
CTH	Cluster-1445.15731	5851.85	1628.05	1.8458	2.3914e-19	2.3914e-19	JDP2	Cluster-1445.6258	32.4726	68.1331	-1.0682	0.0053767	0.020094
CTSO	Cluster-1445.20563	1014.13	282.503	1.8441	7.5768e-18	7.5768e-18	JDP2	Cluster-1445.6258	32.4726	68.1331	-1.0682	0.0053767	0.020094
DDX58	Cluster-1445.11114	813.021	214.285	1.924	2.4977e-05	2.4977e-05	JDP2	Cluster-1445.6258	32.4726	68.1331	-1.0682	0.0053767	0.020094
DHCR7	Cluster-1445.22110	239.91	620.167	-1.3683	2.124e-07	2.124e-07	JDP2	Cluster-1445.6258	32.4726	68.1331	-1.0682	0.0053767	0.020094
DHRSX	Cluster-1445.5924	182.121	82.0445	1.1501	6.5473e-05	6.5473e-05	JDP2	Cluster-1445.6258	32.4726	68.1331	-1.0682	0.0053767	0.020094
DMBT1	Cluster-1445.9937	177.587	24.008	2.886	1.3416e-05	1.3416e-05	JDP2	Cluster-1445.6258	32.4726	68.1331	-1.0682	0.0053767	0.020094
DPH5	Cluster-1445.5971	129.977	64.6088	1.0097	0.00028766	0.00028766	JDP2	Cluster-1445.6258	32.4726	68.1331	-1.0682	0.0053767	0.020094
EEF1E1	Cluster-1445.21106	180.197	398.177	-1.1454	7.0154e-06	7.0154e-06	JDP2	Cluster-1445.6258	32.4726	68.1331	-1.0682	0.0053767	0.020094
EFEMP1	Cluster-1445.14731	1269.17	277.569	2.1931	2.4672e-07	2.4672e-07	JDP2	Cluster-1445.6258	32.4726	68.1331	-1.0682	0.0053767	0.020094
EFTUD2	Cluster-1445.18483	969.01	1948.22	-1.0076	6.5683e-06	6.5683e-06	JDP2	Cluster-1445.6258	32.4726	68.1331	-1.0682	0.0053767	0.020094
ELMO1	Cluster-1445.7160	121.562	368.106	-1.5976	1.4337e-08	1.4337e-08	JDP2	Cluster-1445.6258	32.4726	68.1331	-1.0682	0.0053767	0.020094
EPHB1	Cluster-1445.12142	8.19258	46.8995	-2.5412	0.0017894	0.0017894	JDP2	Cluster-1445.6258	32.4726	68.1331	-1.0682	0.0053767	0.020094
ETHE1	Cluster-1445.16639	1443.25	469.313	1.6203	2.9102e-10	2.9102e-10	JDP2	Cluster-1445.6258	32.4726	68.1331	-1.0682	0.0053767	0.020094
FAM161A	Cluster-1445.20716	120.236	369.838	-1.6241	2.708e-08	2.708e-08	JDP2	Cluster-1445.6258	32.4726	68.1331	-1.0682	0.0053767	0.020094
FAS	Cluster-1445.8382	69.898	16.3899	2.0874	0.0019107	0.0019107	JDP2	Cluster-1445.6258	32.4726	68.1331	-1.0682	0.0053767	0.020094
FGF1	Cluster-1445.7420	92.8382	25.6462	1.8601	5.8667e-05	5.8667e-05	JDP2	Cluster-1445.6258	32.4726	68.1331	-1.0682	0.0053767	0.020094
FXYD2	Cluster-1445.18046	217.569	1567.98	-2.851	1.4954e-10	1.4954e-10	JDP2	Cluster-1445.6258	32.4726	68.1331	-1.0682	0.0053767	0.020094
GCNT2	Cluster-1445.20924	1292.19	509.992	1.3413	1.9693e-11	1.9693e-11	JDP2	Cluster-1445.6258	32.4726	68.1331	-1.0682	0.0053767	0.020094
GJB4	Cluster-2614.0	31.8064	2.40107	3.714	0.0039584	0.0039584	JDP2	Cluster-1445.6258	32.4726	68.1331	-1.0682	0.0053767	0.020094
GNA13	Cluster-1445.18461	6128.17	1668.03	1.8773	0.0003044	0.0003044	JDP2	Cluster-1445.6258	32.4726	68.1331	-1.0682	0.0053767	0.020094
GNG7	Cluster-1445.333	13.3025	0	6.2715	0.00011712	0.00011712	JDP2	Cluster-1445.6258	32.4726	68.1331	-1.0682	0.0053767	0.020094
GRIA4	Cluster-1445.14079	0	89.3154	-8.8511	1.5102e-11	1.5102e-11	JDP2	Cluster-1445.6258	32.4726	68.1331	-1.0682	0.0053767	0.020094
GRIN1	Cluster-8475.0	0	9.72026	-5.654	0.0017203	0.0017203	JDP2	Cluster-1445.6258	32.4726	68.1331	-1.0682	0.0053767	0.020094
GRIN2A	Cluster-1445.2519	57.2837	0	8.3795	4.1307e-07	4.1307e-07	JDP2	Cluster-1445.6258	32.4726	68.1331	-1.0682	0.0053767	0.020094
HAUS2	Cluster-1445.7276	132.498	35.5085	1.9016	4.7184e-07	4.7184e-07	JDP2	Cluster-1445.6258	32.4726	68.1331	-1.0682	0.0053767	0.020094
HMGB1	Cluster-2096.1	15.2949	0.599845	4.6298	0.00089716	0.00089716	JDP2	Cluster-1445.6258	32.4726	68.1331	-1.0682	0.0053767	0.020094
HMMR	Cluster-1445.6062	8.20226	53.2742	-2.7053	0.0084435	0.0084435	JDP2	Cluster-1445.6258	32.4726	68.1331	-1.0682	0.0053767	0.020094
HSD17B4	Cluster-1445.7822	1.05457	11.3585	-3.4323	0.0048248	0.0048248	JDP2	Cluster-1445.6258	32.4726	68.1331	-1.0682	0.0053767	0.020094
HSD3B7	Cluster-1445.12149	139.657	38.0533	1.8745	0.00016994	0.00016994	JDP2	Cluster-1445.6258	32.4726	68.1331	-1.0682	0.0053767	0.020094
ICT1	Cluster-1445.17742	0.334772	249.3	-9.3702	1.9577e-14	1.9577e-14	JDP2	Cluster-1445.6258	32.4726	68.1331	-1.0682	0.0053767	0.020094
IFNAR2	Cluster-1445.12074	57.5083	120.657	-1.0674	0.001864	0.001864	JDP2	Cluster-1445.6258	32.4726	68.1331	-1.0682	0.0053767	0.020094
IFT20	Cluster-1445.13693	702.147	301.765	1.2187	6.6774e-07	6.6774e-07	JDP2	Cluster-1445.6258	32.4726	68.1331	-1.0682	0.0053767	0.020094
IGSF8	Cluster-1445.27186	338.627	103.484	1.7104	9.7703e-16	9.7703e-16	JDP2	Cluster-1445.6258	32.4726	68.1331	-1.0682	0.0053767	0.020094
IRF5	Cluster-1445.8230	13.3357	38.0648	-1.5147	0.0094253	0.0094253	JDP2	Cluster-1445.6258	32.4726	68.1331	-1.0682	0.0053767	0.020094
KCNAB2	Cluster-1445.8681	16.5804	151.025	-3.1718	4.8591e-11	4.8591e-11	JDP2	Cluster-1445.6258	32.4726	68.1331	-1.0682	0.0053767	0.020094
KCNH2	Cluster-1445.21964	10.1939	192.602	-4.2415	2.7933e-07	2.7933e-07	JDP2	Cluster-1445.6258	32.4726	68.1331	-1.0682	0.0053767	0.020094
KCNN3	Cluster-1445.13663	6.88589	23.9742	-1.8191	0.012132	0.012132	JDP2	Cluster-1445.6258	32.4726	68.1331	-1.0682	0.0053767	0.020094
KDR	Cluster-1445.2225	19.8511	0	6.8521	3.1988e-06	3.1988e-06	JDP2	Cluster-1445.6258	32.4726	68.1331	-1.0682	0.0053767	0.020094
KIF12	Cluster-1445.17191	893.135	1909.55	-1.0968	0.00083139	0.00083139	JDP2	Cluster-1445.6258	32.4726	68.1331	-1.0682	0.0053767	0.020094
LIMK2	Cluster-1445.9273	1361.01	230.156	2.5641	5.5815e-06	5.5815e-06	JDP2	Cluster-1445.6258	32.4726	68.1331	-1.0682	0.0053767	0.020094
LIPT1	Cluster-1445.6558	148.004	39.2716	1.9183	1.5987e-09	1.5987e-09	JDP2	Cluster-1445.6258	32.4726	68.1331	-1.0682	0.0053767	0.020094
LMNA	Cluster-1445.9450	0	48.0914	-7.9587	7.7722e-10	7.7722e-10	JDP2	Cluster-1445.6258	32.4726	68.1331	-1.0682	0.0053767	0.020094
LRP2	Cluster-1445.10033	596.747	0	11.759	4.4141e-22	4.4141e-22	JDP2	Cluster-1445.6258	32.4726	68.1331	-1.0682	0.0053767	0.020094
MFI2	Cluster-1445.27721	94.4645	1.5013	5.9324	9.9787e-13	9.9787e-13	JDP2	Cluster-1445.6258	32.4726	68.1331	-1.0682	0.0053767	0.020094
MICALL1	Cluster-1445.24598	990.091	263.135	1.9117	1.5834e-14	1.5834e-14	JDP2	Cluster-1445.6258	32.4726	68.1331	-1.0682	0.0053767	0.020094
MRS2	Cluster-1445.22498	2163.65	997.395	1.1171	1.0936e-09	1.0936e-09	JDP2	Cluster-1445.6258	32.4726	68.1331	-1.0682	0.0053767	0.020094
MTHFS	Cluster-1445.21048	1090.78	540.713	1.0122	0.0009688	0.0009688	JDP2	Cluster-1445.6258	32.4726	68.1331	-1.0682	0.0053767	0.020094
MTMR9	Cluster-1445.8788	16.7774	88.8893	-2.396	9.8584e-07	9.8584e-07	JDP2	Cluster-1445.6258	32.4726	68.1331	-1.0682	0.0053767	0.020094
NACA	Cluster-1445.3144	28.6792	0	7.3798	5.3872e-08	5.3872e-08	JDP2	Cluster-1445.6258	32.4726	68.1331	-1.0682	0.0053767	0.020094
NCBP1	Cluster-1445.27676	43.6766	0	7.988	1.1885e-09	1.1885e-09	JDP2	Cluster-1445.6258	32.4726	68.1331	-1.0682	0.0053767	0.020094
NCR3LG1	Cluster-1445.8753	3.33068	32.4004	-3.249	0.00022552	0.00022552	JDP2	Cluster-1445.6258	32.4726	68.1331	-1.0682	0.0053767	0.020094
NRF1	Cluster-1445.13766	148.934	69.5854	1.0973	0.0062522	0.0062522	JDP2	Cluster-1445.6258	32.4726	68.1331	-1.0682	0.0053767	0.020094
NRG1	Cluster-1445.3089	23.2199	3.55511	2.728	0.0075292	0.0075292	JDP2	Cluster-1445.6258	32.4726	68.1331	-1.0682	0.0053767	0.020094
NUDT16	Cluster-1445.14963	113.256	456.085	-2.007	2.0376e-16	2.0376e-16	JDP2	Cluster-1445.6258	32.4726	68.1331	-1.0682	0.0053767	0.020094
NUP62	Cluster-1445.28165	122.433	0	9.4735	2.4662e-14	2.4662e-14	JDP2	Cluster-1445.6258	32.4726	68.1331	-1.0682	0.0053767	0.020094
OTC	Cluster-1445.11079	38.7419	348.3	-3.1747	1.3906e-05	1.3906e-05	JDP2	Cluster-1445.6258	32.4726	68.1331	-1.0682	0.0053767	0.020094
PAK6	Cluster-1445.6297	84.8676	8.34743	3.3598	2.3376e-06	2.3376e-06	JDP2	Cluster-1445.6258	32.4726	68.1331	-1.0682	0.0053767	0.020094
PCGF2	Cluster-1445.15843	127.897	358.016	-1.4854	9.9771e-10	9.9771e-10	JDP2	Cluster-1445.6258	32.4726	68.1331	-1.0682	0.0053767	0.020094
PDE6H	Cluster-4317.0	18.4586	2.44029	2.8997	0.0011529	0.0011529	JDP2	Cluster-1445.6258	32.4726	68.1331	-1.0682	0.0053767	0.020094
PEAK1	Cluster-9826.0	0	5.55042	-4.8444	0.012485	0.012485	JDP2	Cluster-1445.6258	32.4726	68.1331	-1.0682	0.0053767	0.020094
PIGR	Cluster-1445.20053	349.099	1806.33	-2.3722	2.0788e-08	2.0788e-08	JDP2	Cluster-1445.6258	32.4726	68.1331	-1.0682	0.0053767	0.020094
PIP5KL1	Cluster-1445.1730	16.4645	1.91044	3.1291	0.0011475	0.0011475	JDP2	Cluster-1445.6258	32.4726	68.1331	-1.0682	0.0053767	0.020094
PLAGL2	Cluster-1445.22882	153.786	75.6812	1.0259	0.0030055	0.0030055	JDP2	Cluster-1445.6258	32.4726	68.1331	-1.0682	0.0053767	0.020094
PMVK	Cluster-1445.14622	559.345	211.864	1.4001	9.2737e-06	9.2737e-06	JDP2	Cluster-1445.6258	32.4726	68.1331	-1.0682	0.0053767	0.020094
POP5	Cluster-1445.11131	712.02	206.62	1.7839	4.0108e-10	4.0108e-10	JDP2	Cluster-1445.6258	32.4726	68.1331	-1.0682	0.0053767	0.020094
PPARGC1B	Cluster-1445.850	16.8998	43.1932	-1.3497	0.0063665	0.0063665	JDP2	Cluster-1445.6258	32.4726	68.1331	-1.0682	0.0053767	0.020094
PPM1M	Cluster-1445.19180	193.636	464.257	-1.2626	3.0729e-06	3.0729e-06	JDP2	Cluster-1445.6258	32.4726	68.1331	-1.0682	0.0053767	0.020094
PRC1	Cluster-1445.12207	6.9475	529.08	-6.2867	8.047e-31	8.047e-31	JDP2	Cluster-1445.6258	32.4726	68.1331	-1.0682	0.0053767	0.020094
PRDM2	Cluster-1445.11951	16.8123	45.3931	-1.4398	0.012494	0.012494	JDP2	Cluster-1445.6258	32.4726	68.1331	-1.0682	0.0053767	0.020094
PRPF18	Cluster-1445.22287	6.39469	0	5.2124	0.0052487	0.0052487	JDP2	Cluster-1445.6258	32.4726	68.1331	-1.0682	0.0053767	0.020094
PRPF8	Cluster-1445.23814	48.065	11.9533	2.0088	0.00016358	0.00016358	JDP2	Cluster-1445.6258	32.4726	68.1331	-1.0682	0.0053767	0.020094
PTER	Cluster-1445.24976	149.496	400.548	-1.4243	1.1919e-08	1.1919e-08	JDP2	Cluster-1445.6258	32.4726	68.1331	-1.0682	0.0053767	0.020094
PTGER3	Cluster-1445.10003	33.3158	110.763	-1.7415	0.0090984	0.0090984	JDP2	Cluster-1445.6258	32.4726	68.1331	-1.0682	0.0053767	0.020094
PTH	Cluster-1445.12592	84.935	319.52	-1.9099	8.4997e-11	8.4997e-11	JDP2	Cluster-1445.6258	32.4726	68.1331	-1.0682	0.0053767	0.020094
PUS10	Cluster-1445.10435	92.935	296.751	-1.6779	3.1767e-06	3.1767e-06	JDP2	Cluster-1445.6258	32.4726	68.1331	-1.0682	0.0053767	0.020094
PVRL1	Cluster-1445.17659	385.824	1359.53	-1.8182	0.00013837	0.00013837	JDP2	Cluster-1445.6258	32.4726	68.1331	-1.0682	0.0053767	0.020094
PXMP4	Cluster-1445.21021	1237.03	560.159	1.1434	1.2692e-05	1.2692e-05	JDP2	Cluster-1445.6258	32.4726	68.1331	-1.0682	0.0053767	0.020094
RAB24	Cluster-1445.12458	488.337	199.839	1.2898	0.0034389	0.0034389	JDP2	Cluster-1445.6258	32.4726	68.1331	-1.0682	0.0053767	0.020094
RAB30	Cluster-1445.23970	170.679	42.6542	2.0032	0.00013436	0.00013436	JDP2	Cluster-1445.6258	32.4726	68.1331	-1.0682	0.0053767	0.020094
RAD17	Cluster-1445.24963	165.063	58.4828	1.4973	4.281e-05	4.281e-05	JDP2	Cluster-1445.6258	32.4726	68.1331	-1.0682	0.0053767	0.020094
RAD51B	Cluster-1445.13897	588.883	27.2399	4.4315	5.1197e-10	5.1197e-10	JDP2	Cluster-1445.6258	32.4726	68.1331	-1.0682	0.0053767	0.020094
RBM3	Cluster-1445.22201	737.816	153.936	2.2609	3.6999e-07	3.6999e-07	JDP2	Cluster-1445.6258	32.4726	68.1331	-1.0682	0.0053767	0.020094
RDH13	Cluster-1445.24388	150.263	35.0551	2.0992	1.8894e-08	1.8894e-08	JDP2	Cluster-1445.6258	32.4726	68.1331	-1.0682	0.0053767	0.020094
RERE	Cluster-1445.19626	623.568	1341.43	-1.1044	0.00012529	0.00012529	JDP2	Cluster-1445.6258	32.4726	68.1331	-1.0682	0.0053767	0.020094
RFC1	Cluster-1445.18323	1519.43	3899.53	-1.3601	3.6393e-06	3.6393e-06	JDP2	Cluster-1445.6258	32.4726	68.1331	-1.0682	0.0053767	0.020094
RHBG	Cluster-1445.10821	46.6765	470.827	-3.3289	3.1784e-20	3.1784e-20	JDP2	Cluster-1445.6258	32.4726	68.1331	-1.0682	0.0053767	0.020094
RPL21	Cluster-1445.2464	14.4649	0.635685	4.5196	0.002336	0.002336	JDP2	Cluster-1445.6258	32.4726	68.1331	-1.0682	0.0053767	0.020094
SAT1	Cluster-1445.16944	2257.75	6853.63	-1.6022	1.3175e-06	1.3175e-06	JDP2	Cluster-1445.6258	32.4726	68.1331	-1.0682	0.0053767	0.020094
SCOC	Cluster-1445.17504	1699.08	4904.28	-1.5295	2.975e-17	2.975e-17	JDP2	Cluster-1445.6258	32.4726	68.1331	-1.0682	0.0053767	0.020094
SELPLG	Cluster-1445.27573	1.31637	17.6227	-3.6965	0.002787	0.002787	JDP2	Cluster-1445.6258	32.4726	68.1331	-1.0682	0.0053767	0.020094
SH3KBP1	Cluster-1445.5982	12.1426	42.2076	-1.8061	0.0033735	0.0033735	JDP2	Cluster-1445.6258	32.4726	68.1331	-1.0682	0.0053767	0.020094
SLC35A4	Cluster-1445.18548	1417.07	648.649	1.1275	2.5036e-07	2.5036e-07	JDP2	Cluster-1445.6258	32.4726	68.1331	-1.0682	0.0053767	0.020094
SLC37A4	Cluster-1445.21405	3456.89	1715.26	1.0108	9.2971e-06	9.2971e-06	JDP2	Cluster-1445.6258	32.4726	68.1331	-1.0682	0.0053767	0.020094
STIL	Cluster-6890.0	1.56281	38.5892	-4.717	2.4849e-05	2.4849e-05	JDP2	Cluster-1445.6258	32.4726	68.1331	-1.0682	0.0053767	0.020094
STK38	Cluster-1445.17465	340.54	915.36	-1.4277	5.0686e-09	5.0686e-09	JDP2	Cluster-1445.6258	32.4726	68.1331	-1.0682	0.0053767	0.020094
SULT4A1	Cluster-1445.2922	38.7798	5.6238	2.7913	0.00026963	0.00026963	JDP2	Cluster-1445.6258	32.4726	68.1331	-1.0682	0.0053767	0.020094
SUPV3L1	Cluster-1445.2335	88.8135	0	9.0111	8.1226e-05	8.1226e-05	JDP2	Cluster-1445.6258	32.4726	68.1331	-1.0682	0.0053767	0.020094
SYNE2	Cluster-1445.24275	231.726	55.5688	2.0635	4.9025e-10	4.9025e-10	JDP2	Cluster-1445.6258	32.4726	68.1331	-1.0682	0.0053767	0.020094
TACC2	Cluster-1445.4483	54.2911	18.6966	1.5412	0.014912	0.014912	JDP2	Cluster-1445.6258	32.4726	68.1331	-1.0682	0.0053767	0.020094
TCAP	Cluster-1445.10484	17.5102	48.2665	-1.4719	0.012559	0.012559	JDP2	Cluster-1445.6258	32.4726	68.1331	-1.0682	0.0053767	0.020094
TMED10	Cluster-1445.18449	3143.81	1537.73	1.0319	1.0805e-07	1.0805e-07	JDP2	Cluster-1445.6258	32.4726	68.1331	-1.0682	0.0053767	0.020094
TMEM189	Cluster-1445.21927	647.955	250.966	1.3689	0.0010446	0.0010446	JDP2	Cluster-1445.6258	32.4726	68.1331	-1.0682	0.0053767	0.020094
TP53INP1	Cluster-1445.18203	3899.72	1274.96	1.613	0.00016822	0.00016822	JDP2	Cluster-1445.6258	32.4726	68.1331	-1.0682	0.0053767	0.020094
TRIM5	Cluster-1445.5229	98.3659	19.8446	2.3026	0.00011614	0.00011614	JDP2	Cluster-1445.6258	32.4726	68.1331	-1.0682	0.0053767	0.020094
TSLP	Cluster-1445.12192	2.37661	51.7077	-4.4151	7.2668e-08	7.2668e-08	JDP2	Cluster-1445.6258	32.4726	68.1331	-1.0682	0.0053767	0.020094
TTC3	Cluster-1445.3486	38.206	0	7.7911	8.3331e-09	8.3331e-09	JDP2	Cluster-1445.6258	32.4726	68.1331	-1.0682	0.0053767	0.020094
TTK	Cluster-1445.27599	1.95351	37.0396	-4.312	0.00048503	0.00048503	JDP2	Cluster-1445.6258	32.4726	68.1331	-1.0682	0.0053767	0.020094
TUBGCP5	Cluster-1445.25815	167.105	69.8265	1.2584	6.9633e-05	6.9633e-05	JDP2	Cluster-1445.6258	32.4726	68.1331	-1.0682	0.0053767	0.020094
UROS	Cluster-1445.23966	163.699	487.454	-1.5767	0.00027985	0.00027985	JDP2	Cluster-1445.6258	32.4726	68.1331	-1.0682	0.0053767	0.020094
WARS	Cluster-1445.10713	2887.14	911.484	1.6634	2.4936e-06	2.4936e-06	JDP2	Cluster-1445.6258	32.4726	68.1331	-1.0682	0.0053767	0.020094
WASF3	Cluster-1445.19994	561.307	1789.64	-1.6737	2.2789e-06	2.2789e-06	JDP2	Cluster-1445.6258	32.4726	68.1331	-1.0682	0.0053767	0.020094
WASH1	Cluster-1445.16034	407.088	835.103	-1.0373	0.00028498	0.00028498	JDP2	Cluster-1445.6258	32.4726	68.1331	-1.0682	0.0053767	0.020094
YTHDC2	Cluster-1445.18578	466.944	1226.98	-1.3936	2.1838e-13	2.1838e-13	JDP2	Cluster-1445.6258	32.4726	68.1331	-1.0682	0.0053767	0.020094
ZBTB37	Cluster-1445.6291	106.304	31.3701	1.7614	3.4041e-06	3.4041e-06	JDP2	Cluster-1445.6258	32.4726	68.1331	-1.0682	0.0053767	0.020094
ABCC9	Cluster-1445.16366	192.664	2518.89	-3.7073	1.9919e-44	1.9919e-44	NFATC1	Cluster-1445.8040	288.361	143.571	1.007	4.7563e-05	0.00034126
ABI2	Cluster-1445.11376	272.501	125.004	1.1227	1.0845e-05	1.0845e-05	NFATC1	Cluster-1445.8040	288.361	143.571	1.007	4.7563e-05	0.00034126
ACOT13	Cluster-1445.15632	2167.91	722.125	1.5863	7.2081e-18	7.2081e-18	NFATC1	Cluster-1445.8040	288.361	143.571	1.007	4.7563e-05	0.00034126
ACOT9	Cluster-1445.11321	642.475	139.379	2.2049	8.3299e-05	8.3299e-05	NFATC1	Cluster-1445.8040	288.361	143.571	1.007	4.7563e-05	0.00034126
ADAM12	Cluster-1445.19555	552.104	27.7261	4.315	0.0041632	0.0041632	NFATC1	Cluster-1445.8040	288.361	143.571	1.007	4.7563e-05	0.00034126
ADAMTS6	Cluster-1445.8253	55.3717	157.599	-1.514	0.00088362	0.00088362	NFATC1	Cluster-1445.8040	288.361	143.571	1.007	4.7563e-05	0.00034126
AGTR1	Cluster-1445.12320	84.8429	243.157	-1.5239	0.00060891	0.00060891	NFATC1	Cluster-1445.8040	288.361	143.571	1.007	4.7563e-05	0.00034126
AKAP7	Cluster-1445.8793	32.9623	84.1747	-1.3617	0.0048455	0.0048455	NFATC1	Cluster-1445.8040	288.361	143.571	1.007	4.7563e-05	0.00034126
ALG10	Cluster-1445.13776	74.1299	184.933	-1.3138	0.00039341	0.00039341	NFATC1	Cluster-1445.8040	288.361	143.571	1.007	4.7563e-05	0.00034126
ALOX5	Cluster-1445.24989	11.8515	126.152	-3.4107	2.1918e-12	2.1918e-12	NFATC1	Cluster-1445.8040	288.361	143.571	1.007	4.7563e-05	0.00034126
AOC3	Cluster-1445.19703	173.737	523.881	-1.5909	0.00079541	0.00079541	NFATC1	Cluster-1445.8040	288.361	143.571	1.007	4.7563e-05	0.00034126
APOA2	Cluster-1445.6207	1.71843	110.32	-5.9857	2.5758e-14	2.5758e-14	NFATC1	Cluster-1445.8040	288.361	143.571	1.007	4.7563e-05	0.00034126
AQP2	Cluster-1445.18746	2940.09	1311.46	1.1646	6.4293e-05	6.4293e-05	NFATC1	Cluster-1445.8040	288.361	143.571	1.007	4.7563e-05	0.00034126
AR	Cluster-1445.14481	29.9405	101.943	-1.7661	1.208e-06	1.208e-06	NFATC1	Cluster-1445.8040	288.361	143.571	1.007	4.7563e-05	0.00034126
AZI2	Cluster-1445.25420	0	6.132	-4.9829	0.013992	0.013992	NFATC1	Cluster-1445.8040	288.361	143.571	1.007	4.7563e-05	0.00034126
BTBD11	Cluster-1445.14442	116.666	24.6646	2.24	2.9604e-07	2.9604e-07	NFATC1	Cluster-1445.8040	288.361	143.571	1.007	4.7563e-05	0.00034126
C9ORF3	Cluster-1445.19617	524.58	202.402	1.375	0.00024855	0.00024855	NFATC1	Cluster-1445.8040	288.361	143.571	1.007	4.7563e-05	0.00034126
CALCR	Cluster-1445.4168	87.4352	27.6354	1.6616	0.0045996	0.0045996	NFATC1	Cluster-1445.8040	288.361	143.571	1.007	4.7563e-05	0.00034126
CALCRL	Cluster-1445.23220	184.012	509.705	-1.4712	9.3282e-08	9.3282e-08	NFATC1	Cluster-1445.8040	288.361	143.571	1.007	4.7563e-05	0.00034126
CAPN7	Cluster-1445.22595	862.608	427.069	1.014	3.9927e-06	3.9927e-06	NFATC1	Cluster-1445.8040	288.361	143.571	1.007	4.7563e-05	0.00034126
CD36	Cluster-1445.14947	1020.08	52.8039	4.2729	1.056e-29	1.056e-29	NFATC1	Cluster-1445.8040	288.361	143.571	1.007	4.7563e-05	0.00034126
CD46	Cluster-1445.1701	60.2886	6.66862	3.1901	5.0964e-09	5.0964e-09	NFATC1	Cluster-1445.8040	288.361	143.571	1.007	4.7563e-05	0.00034126
CD53	Cluster-1445.659	15.7131	41.8542	-1.4249	0.0051436	0.0051436	NFATC1	Cluster-1445.8040	288.361	143.571	1.007	4.7563e-05	0.00034126
CENPF	Cluster-1445.25432	3.10209	101.52	-5.0238	1.5622e-08	1.5622e-08	NFATC1	Cluster-1445.8040	288.361	143.571	1.007	4.7563e-05	0.00034126
CEP164	Cluster-1445.9810	83.0634	166.479	-1.004	0.00026387	0.00026387	NFATC1	Cluster-1445.8040	288.361	143.571	1.007	4.7563e-05	0.00034126
CHRNA5	Cluster-1445.11939	5.87509	58.1245	-3.2998	6.0066e-08	6.0066e-08	NFATC1	Cluster-1445.8040	288.361	143.571	1.007	4.7563e-05	0.00034126
CHST2	Cluster-1445.21438	104.317	479.996	-2.1981	2.3013e-12	2.3013e-12	NFATC1	Cluster-1445.8040	288.361	143.571	1.007	4.7563e-05	0.00034126
CLEC1A	Cluster-1445.19150	193.546	482.61	-1.3157	2.4791e-06	2.4791e-06	NFATC1	Cluster-1445.8040	288.361	143.571	1.007	4.7563e-05	0.00034126
CLOCK	Cluster-1445.11797	584.326	62.1945	3.2293	1.6445e-21	1.6445e-21	NFATC1	Cluster-1445.8040	288.361	143.571	1.007	4.7563e-05	0.00034126
CNTN6	Cluster-1445.3379	23.5921	0	7.0949	0.00041951	0.00041951	NFATC1	Cluster-1445.8040	288.361	143.571	1.007	4.7563e-05	0.00034126
COG6	Cluster-1445.12758	337.482	676.726	-1.0049	2.1766e-05	2.1766e-05	NFATC1	Cluster-1445.8040	288.361	143.571	1.007	4.7563e-05	0.00034126
CPE	Cluster-1445.13957	187.112	93.3313	1.0042	0.00014545	0.00014545	NFATC1	Cluster-1445.8040	288.361	143.571	1.007	4.7563e-05	0.00034126
DDI1	Cluster-1445.18680	1431.02	526.926	1.4414	8.7545e-05	8.7545e-05	NFATC1	Cluster-1445.8040	288.361	143.571	1.007	4.7563e-05	0.00034126
DDX3X	Cluster-1445.17259	10046.6	4737.33	1.0846	0.014108	0.014108	NFATC1	Cluster-1445.8040	288.361	143.571	1.007	4.7563e-05	0.00034126
DDX58	Cluster-1445.11114	813.021	214.285	1.924	2.4977e-05	2.4977e-05	NFATC1	Cluster-1445.8040	288.361	143.571	1.007	4.7563e-05	0.00034126
DIAPH3	Cluster-1445.27535	0.329092	11.653	-4.9528	0.0042947	0.0042947	NFATC1	Cluster-1445.8040	288.361	143.571	1.007	4.7563e-05	0.00034126
DICER1	Cluster-1445.20495	570.156	248.765	1.197	0.0031593	0.0031593	NFATC1	Cluster-1445.8040	288.361	143.571	1.007	4.7563e-05	0.00034126
DIS3L	Cluster-1445.24294	0	74.234	-8.5855	2.2679e-11	2.2679e-11	NFATC1	Cluster-1445.8040	288.361	143.571	1.007	4.7563e-05	0.00034126
DIS3L2	Cluster-1445.23262	44.4385	100.601	-1.1841	0.010429	0.010429	NFATC1	Cluster-1445.8040	288.361	143.571	1.007	4.7563e-05	0.00034126
DNAJC19	Cluster-1445.11652	1155.38	498.78	1.2114	1.8695e-07	1.8695e-07	NFATC1	Cluster-1445.8040	288.361	143.571	1.007	4.7563e-05	0.00034126
DST	Cluster-1445.23872	410.843	151.632	1.4388	0.00078274	0.00078274	NFATC1	Cluster-1445.8040	288.361	143.571	1.007	4.7563e-05	0.00034126
ECHDC1	Cluster-1445.17341	737.889	1619.7	-1.135	2.1448e-05	2.1448e-05	NFATC1	Cluster-1445.8040	288.361	143.571	1.007	4.7563e-05	0.00034126
EFEMP1	Cluster-1445.14731	1269.17	277.569	2.1931	2.4672e-07	2.4672e-07	NFATC1	Cluster-1445.8040	288.361	143.571	1.007	4.7563e-05	0.00034126
ENDOD1	Cluster-1445.10649	764.111	215.935	1.8235	0.0003397	0.0003397	NFATC1	Cluster-1445.8040	288.361	143.571	1.007	4.7563e-05	0.00034126
ESAM	Cluster-1445.17514	412.919	202.689	1.0265	0.0019144	0.0019144	NFATC1	Cluster-1445.8040	288.361	143.571	1.007	4.7563e-05	0.00034126
ETV1	Cluster-1445.16075	127.465	650.314	-2.3514	3.9533e-16	3.9533e-16	NFATC1	Cluster-1445.8040	288.361	143.571	1.007	4.7563e-05	0.00034126
F13A1	Cluster-1445.6206	4.55872	49.4128	-3.4421	1.0231e-05	1.0231e-05	NFATC1	Cluster-1445.8040	288.361	143.571	1.007	4.7563e-05	0.00034126
FANCE	Cluster-1445.21123	80.1891	12.3465	2.6932	2.4366e-10	2.4366e-10	NFATC1	Cluster-1445.8040	288.361	143.571	1.007	4.7563e-05	0.00034126
FBXO3	Cluster-1445.15901	520.595	183.345	1.504	4.9346e-07	4.9346e-07	NFATC1	Cluster-1445.8040	288.361	143.571	1.007	4.7563e-05	0.00034126
FGD3	Cluster-1445.6606	249.795	49.9886	2.3233	4.3007e-15	4.3007e-15	NFATC1	Cluster-1445.8040	288.361	143.571	1.007	4.7563e-05	0.00034126
FJX1	Cluster-1445.10241	15.4448	140.273	-3.1868	7.5561e-18	7.5561e-18	NFATC1	Cluster-1445.8040	288.361	143.571	1.007	4.7563e-05	0.00034126
FXYD6	Cluster-1445.16090	139.273	326.636	-1.2279	6.4942e-07	6.4942e-07	NFATC1	Cluster-1445.8040	288.361	143.571	1.007	4.7563e-05	0.00034126
GBE1	Cluster-1445.21138	850.817	1804.84	-1.0847	4.6117e-07	4.6117e-07	NFATC1	Cluster-1445.8040	288.361	143.571	1.007	4.7563e-05	0.00034126
GEMIN8	Cluster-1445.4126	74.3909	0	8.7552	1.0063e-11	1.0063e-11	NFATC1	Cluster-1445.8040	288.361	143.571	1.007	4.7563e-05	0.00034126
GLCE	Cluster-1445.23817	397.563	195.4	1.0253	5.2608e-05	5.2608e-05	NFATC1	Cluster-1445.8040	288.361	143.571	1.007	4.7563e-05	0.00034126
GLDN	Cluster-1445.2178	392.494	1.27306	8.2878	1.0944e-14	1.0944e-14	NFATC1	Cluster-1445.8040	288.361	143.571	1.007	4.7563e-05	0.00034126
GLRA3	Cluster-1445.24692	0	142.453	-9.5248	4.2969e-13	4.2969e-13	NFATC1	Cluster-1445.8040	288.361	143.571	1.007	4.7563e-05	0.00034126
GNAL	Cluster-1445.14898	2455.98	96.3109	4.6714	2.7706e-78	2.7706e-78	NFATC1	Cluster-1445.8040	288.361	143.571	1.007	4.7563e-05	0.00034126
GPC6	Cluster-1445.12685	40.3702	191.623	-2.2538	9.8617e-13	9.8617e-13	NFATC1	Cluster-1445.8040	288.361	143.571	1.007	4.7563e-05	0.00034126
GSTK1	Cluster-1445.7084	1395.07	4.28413	8.3285	3.0846e-55	3.0846e-55	NFATC1	Cluster-1445.8040	288.361	143.571	1.007	4.7563e-05	0.00034126
HDAC9	Cluster-1445.16249	59.5128	1551.84	-4.7064	2.3426e-35	2.3426e-35	NFATC1	Cluster-1445.8040	288.361	143.571	1.007	4.7563e-05	0.00034126
HENMT1	Cluster-1445.2106	77.1055	8.32479	3.21	3.9261e-05	3.9261e-05	NFATC1	Cluster-1445.8040	288.361	143.571	1.007	4.7563e-05	0.00034126
HRH4	Cluster-1445.17516	0	63.6014	-8.3604	3.6178e-09	3.6178e-09	NFATC1	Cluster-1445.8040	288.361	143.571	1.007	4.7563e-05	0.00034126
HSD17B12	Cluster-1445.4241	3133.87	10.0513	8.2904	6.2266e-83	6.2266e-83	NFATC1	Cluster-1445.8040	288.361	143.571	1.007	4.7563e-05	0.00034126
IFT20	Cluster-1445.13693	702.147	301.765	1.2187	6.6774e-07	6.6774e-07	NFATC1	Cluster-1445.8040	288.361	143.571	1.007	4.7563e-05	0.00034126
IL20RB	Cluster-10481.0	0	8.5155	-5.463	0.0034583	0.0034583	NFATC1	Cluster-1445.8040	288.361	143.571	1.007	4.7563e-05	0.00034126
IPMK	Cluster-1445.19743	498.123	1192.42	-1.2594	7.141e-10	7.141e-10	NFATC1	Cluster-1445.8040	288.361	143.571	1.007	4.7563e-05	0.00034126
ITGAV	Cluster-1445.22920	3111.06	1034.61	1.5885	6.8798e-05	6.8798e-05	NFATC1	Cluster-1445.8040	288.361	143.571	1.007	4.7563e-05	0.00034126
KCNAB1	Cluster-1445.5285	305.41	54.0871	2.4994	0.00010414	0.00010414	NFATC1	Cluster-1445.8040	288.361	143.571	1.007	4.7563e-05	0.00034126
KCNK3	Cluster-1445.6468	1.11618	12.3022	-3.52	0.0053776	0.0053776	NFATC1	Cluster-1445.8040	288.361	143.571	1.007	4.7563e-05	0.00034126
LRRK2	Cluster-1445.9460	292.854	41.3964	2.8249	4.4728e-09	4.4728e-09	NFATC1	Cluster-1445.8040	288.361	143.571	1.007	4.7563e-05	0.00034126
MPP6	Cluster-1445.5703	259.375	82.7762	1.6483	3.275e-08	3.275e-08	NFATC1	Cluster-1445.8040	288.361	143.571	1.007	4.7563e-05	0.00034126
MRPL46	Cluster-1445.2121	28.7059	0	7.3829	6.7699e-08	6.7699e-08	NFATC1	Cluster-1445.8040	288.361	143.571	1.007	4.7563e-05	0.00034126
MSRA	Cluster-1445.17596	8250.33	23973.5	-1.539	9.6728e-06	9.6728e-06	NFATC1	Cluster-1445.8040	288.361	143.571	1.007	4.7563e-05	0.00034126
MZT1	Cluster-1445.14763	240.219	113.63	1.0782	0.00019374	0.00019374	NFATC1	Cluster-1445.8040	288.361	143.571	1.007	4.7563e-05	0.00034126
NPEPL1	Cluster-1445.15030	258.061	559.427	-1.118	0.0014664	0.0014664	NFATC1	Cluster-1445.8040	288.361	143.571	1.007	4.7563e-05	0.00034126
NRF1	Cluster-1445.13766	148.934	69.5854	1.0973	0.0062522	0.0062522	NFATC1	Cluster-1445.8040	288.361	143.571	1.007	4.7563e-05	0.00034126
NRG1	Cluster-1445.3089	23.2199	3.55511	2.728	0.0075292	0.0075292	NFATC1	Cluster-1445.8040	288.361	143.571	1.007	4.7563e-05	0.00034126
P2RY14	Cluster-11443.0	7.1696	0	5.3832	0.0043703	0.0043703	NFATC1	Cluster-1445.8040	288.361	143.571	1.007	4.7563e-05	0.00034126
PDE4DIP	Cluster-1445.6926	81.1571	29.0992	1.4807	0.0037381	0.0037381	NFATC1	Cluster-1445.8040	288.361	143.571	1.007	4.7563e-05	0.00034126
PLK2	Cluster-1445.14880	304.902	75.2453	2.0202	0.00013235	0.00013235	NFATC1	Cluster-1445.8040	288.361	143.571	1.007	4.7563e-05	0.00034126
PPP1R12B	Cluster-8410.0	0	24.6061	-6.9928	1.0738e-06	1.0738e-06	NFATC1	Cluster-1445.8040	288.361	143.571	1.007	4.7563e-05	0.00034126
PRLR	Cluster-1445.10303	0.390702	21.0138	-5.8032	3.3122e-05	3.3122e-05	NFATC1	Cluster-1445.8040	288.361	143.571	1.007	4.7563e-05	0.00034126
PROCR	Cluster-1445.5550	41.6961	9.68781	2.1015	0.016331	0.016331	NFATC1	Cluster-1445.8040	288.361	143.571	1.007	4.7563e-05	0.00034126
PROM1	Cluster-1445.20543	22.5261	483.724	-4.4289	9.4313e-34	9.4313e-34	NFATC1	Cluster-1445.8040	288.361	143.571	1.007	4.7563e-05	0.00034126
PTH	Cluster-1445.12592	84.935	319.52	-1.9099	8.4997e-11	8.4997e-11	NFATC1	Cluster-1445.8040	288.361	143.571	1.007	4.7563e-05	0.00034126
PTPN13	Cluster-1445.2536	33.9949	0	7.6276	2.2524e-08	2.2524e-08	NFATC1	Cluster-1445.8040	288.361	143.571	1.007	4.7563e-05	0.00034126
RAB3GAP2	Cluster-1445.21251	1511.26	684.085	1.1438	0.00025021	0.00025021	NFATC1	Cluster-1445.8040	288.361	143.571	1.007	4.7563e-05	0.00034126
RABIF	Cluster-1445.14148	55.4348	176.77	-1.6775	9.1785e-09	9.1785e-09	NFATC1	Cluster-1445.8040	288.361	143.571	1.007	4.7563e-05	0.00034126
RACGAP1	Cluster-1445.12532	22.8722	125.23	-2.4598	7.8766e-06	7.8766e-06	NFATC1	Cluster-1445.8040	288.361	143.571	1.007	4.7563e-05	0.00034126
RBP4	Cluster-1445.16144	87.9043	1182.29	-3.7526	6.8273e-31	6.8273e-31	NFATC1	Cluster-1445.8040	288.361	143.571	1.007	4.7563e-05	0.00034126
RCAN1	Cluster-1445.20541	9773.24	2324.84	2.0717	2.2108e-05	2.2108e-05	NFATC1	Cluster-1445.8040	288.361	143.571	1.007	4.7563e-05	0.00034126
REN	Cluster-1445.17722	265.61	790.72	-1.5739	1.0979e-08	1.0979e-08	NFATC1	Cluster-1445.8040	288.361	143.571	1.007	4.7563e-05	0.00034126
RERGL	Cluster-1445.8236	18.2325	95.0835	-2.3958	0.00095955	0.00095955	NFATC1	Cluster-1445.8040	288.361	143.571	1.007	4.7563e-05	0.00034126
RFXAP	Cluster-1445.23658	62.5438	146.04	-1.2292	0.0072786	0.0072786	NFATC1	Cluster-1445.8040	288.361	143.571	1.007	4.7563e-05	0.00034126
RIOK1	Cluster-1445.10225	163.322	69.5154	1.2331	0.009384	0.009384	NFATC1	Cluster-1445.8040	288.361	143.571	1.007	4.7563e-05	0.00034126
RMI1	Cluster-1445.22921	75.7197	169.527	-1.1675	0.00037904	0.00037904	NFATC1	Cluster-1445.8040	288.361	143.571	1.007	4.7563e-05	0.00034126
RNF180	Cluster-1445.12657	75.304	376.47	-2.3272	1.0145e-10	1.0145e-10	NFATC1	Cluster-1445.8040	288.361	143.571	1.007	4.7563e-05	0.00034126
RPP38	Cluster-1445.6631	158.57	23.9454	2.7269	2.9771e-12	2.9771e-12	NFATC1	Cluster-1445.8040	288.361	143.571	1.007	4.7563e-05	0.00034126
RPSA	Cluster-1445.27970	15.1222	0	6.4526	3.2069e-05	3.2069e-05	NFATC1	Cluster-1445.8040	288.361	143.571	1.007	4.7563e-05	0.00034126
RTN1	Cluster-1445.0	49.6555	0	8.1711	7.7643e-10	7.7643e-10	NFATC1	Cluster-1445.8040	288.361	143.571	1.007	4.7563e-05	0.00034126
SAT1	Cluster-1445.16944	2257.75	6853.63	-1.6022	1.3175e-06	1.3175e-06	NFATC1	Cluster-1445.8040	288.361	143.571	1.007	4.7563e-05	0.00034126
SCPEP1	Cluster-1445.18068	4092.01	11477.7	-1.4879	1.1337e-19	1.1337e-19	NFATC1	Cluster-1445.8040	288.361	143.571	1.007	4.7563e-05	0.00034126
SGK1	Cluster-1445.11148	0.658184	13.6044	-4.3109	0.0031907	0.0031907	NFATC1	Cluster-1445.8040	288.361	143.571	1.007	4.7563e-05	0.00034126
SIAH1	Cluster-1445.8402	1240.86	248.065	2.3228	4.6863e-08	4.6863e-08	NFATC1	Cluster-1445.8040	288.361	143.571	1.007	4.7563e-05	0.00034126
SLC1A3	Cluster-1445.3629	204.615	0	10.216	1.9009e-15	1.9009e-15	NFATC1	Cluster-1445.8040	288.361	143.571	1.007	4.7563e-05	0.00034126
SSR3	Cluster-1445.9257	19.984	3.07598	2.6971	0.0024981	0.0024981	NFATC1	Cluster-1445.8040	288.361	143.571	1.007	4.7563e-05	0.00034126
STK39	Cluster-1445.24782	1140.85	183.399	2.6372	3.6911e-16	3.6911e-16	NFATC1	Cluster-1445.8040	288.361	143.571	1.007	4.7563e-05	0.00034126
TGIF1	Cluster-1445.17102	459.614	197.306	1.2203	0.00036193	0.00036193	NFATC1	Cluster-1445.8040	288.361	143.571	1.007	4.7563e-05	0.00034126
TMEM126B	Cluster-1445.12232	375.506	185.335	1.0181	2.1607e-05	2.1607e-05	NFATC1	Cluster-1445.8040	288.361	143.571	1.007	4.7563e-05	0.00034126
TMEM27	Cluster-1445.28341	7.54976	0	5.4504	0.0027201	0.0027201	NFATC1	Cluster-1445.8040	288.361	143.571	1.007	4.7563e-05	0.00034126
TNFSF18	Cluster-1445.1220	18.1764	0	6.7258	3.1315e-05	3.1315e-05	NFATC1	Cluster-1445.8040	288.361	143.571	1.007	4.7563e-05	0.00034126
TNFSF4	Cluster-1445.10621	1.05457	20.6524	-4.2998	0.0001018	0.0001018	NFATC1	Cluster-1445.8040	288.361	143.571	1.007	4.7563e-05	0.00034126
TSPAN2	Cluster-1445.9550	36.2882	113.937	-1.6577	0.00060432	0.00060432	NFATC1	Cluster-1445.8040	288.361	143.571	1.007	4.7563e-05	0.00034126
TSPYL4	Cluster-1445.22673	141.839	52.008	1.4494	8.5385e-05	8.5385e-05	NFATC1	Cluster-1445.8040	288.361	143.571	1.007	4.7563e-05	0.00034126
TXK	Cluster-1445.24553	13.1071	84.7489	-2.6981	3.9291e-06	3.9291e-06	NFATC1	Cluster-1445.8040	288.361	143.571	1.007	4.7563e-05	0.00034126
UBE2G2	Cluster-1445.17107	878.699	364.057	1.2714	7.403e-07	7.403e-07	NFATC1	Cluster-1445.8040	288.361	143.571	1.007	4.7563e-05	0.00034126
UBE2T	Cluster-1445.14603	1.95351	22.1966	-3.5727	0.0041673	0.0041673	NFATC1	Cluster-1445.8040	288.361	143.571	1.007	4.7563e-05	0.00034126
UBE2U	Cluster-1445.2958	0	11.5594	-5.9011	0.00036447	0.00036447	NFATC1	Cluster-1445.8040	288.361	143.571	1.007	4.7563e-05	0.00034126
UMOD	Cluster-1445.18202	453119	126172	1.8445	3.8105e-10	3.8105e-10	NFATC1	Cluster-1445.8040	288.361	143.571	1.007	4.7563e-05	0.00034126
UPRT	Cluster-1445.15292	221.628	75.6338	1.5542	1.7659e-06	1.7659e-06	NFATC1	Cluster-1445.8040	288.361	143.571	1.007	4.7563e-05	0.00034126
VPS39	Cluster-1445.18822	867.767	407.473	1.0899	1.7031e-08	1.7031e-08	NFATC1	Cluster-1445.8040	288.361	143.571	1.007	4.7563e-05	0.00034126
WASF3	Cluster-1445.19994	561.307	1789.64	-1.6737	2.2789e-06	2.2789e-06	NFATC1	Cluster-1445.8040	288.361	143.571	1.007	4.7563e-05	0.00034126
WDR35	Cluster-1445.19423	213.122	579.445	-1.4449	2.9263e-06	2.9263e-06	NFATC1	Cluster-1445.8040	288.361	143.571	1.007	4.7563e-05	0.00034126
ZBTB38	Cluster-1445.28761	15.2211	0	6.4676	2.4087e-05	2.4087e-05	NFATC1	Cluster-1445.8040	288.361	143.571	1.007	4.7563e-05	0.00034126
AKAP3	Cluster-1445.1229	13.2036	0.601536	4.415	0.0027951	0.0027951	NR1H4	Cluster-1445.17232	219.54	455.221	-1.0545	3.2561e-05	0.0002431
ANGPT2	Cluster-1445.6483	144.921	42.6539	1.7661	0.0031302	0.0031302	NR1H4	Cluster-1445.17232	219.54	455.221	-1.0545	3.2561e-05	0.0002431
ARNTL	Cluster-1445.8019	160.126	21.8345	2.8683	8.1617e-07	8.1617e-07	NR1H4	Cluster-1445.17232	219.54	455.221	-1.0545	3.2561e-05	0.0002431
ASB4	Cluster-1445.27966	250.875	3.11351	6.3303	4.2802e-30	4.2802e-30	NR1H4	Cluster-1445.17232	219.54	455.221	-1.0545	3.2561e-05	0.0002431
BDNF	Cluster-1445.7377	6.77403	51.1119	-2.9293	6.0212e-07	6.0212e-07	NR1H4	Cluster-1445.17232	219.54	455.221	-1.0545	3.2561e-05	0.0002431
C8A	Cluster-1445.4043	667.62	2.58197	8.0249	9.6107e-08	9.6107e-08	NR1H4	Cluster-1445.17232	219.54	455.221	-1.0545	3.2561e-05	0.0002431
CACNB3	Cluster-1445.22971	44.004	110.537	-1.3234	0.0012335	0.0012335	NR1H4	Cluster-1445.17232	219.54	455.221	-1.0545	3.2561e-05	0.0002431
CDK15	Cluster-1445.13038	63.557	258.952	-2.0305	0.0040019	0.0040019	NR1H4	Cluster-1445.17232	219.54	455.221	-1.0545	3.2561e-05	0.0002431
CDK2	Cluster-1445.22372	22.552	55.7125	-1.3031	0.0066095	0.0066095	NR1H4	Cluster-1445.17232	219.54	455.221	-1.0545	3.2561e-05	0.0002431
CHST11	Cluster-1445.14691	19.8431	55.7991	-1.5045	0.0034449	0.0034449	NR1H4	Cluster-1445.17232	219.54	455.221	-1.0545	3.2561e-05	0.0002431
CTRC	Cluster-1445.4670	27.5492	1.49961	4.1708	0.00056669	0.00056669	NR1H4	Cluster-1445.17232	219.54	455.221	-1.0545	3.2561e-05	0.0002431
DHRS3	Cluster-1445.16065	429.923	952.92	-1.1494	5.952e-06	5.952e-06	NR1H4	Cluster-1445.17232	219.54	455.221	-1.0545	3.2561e-05	0.0002431
EDC4	Cluster-1445.14142	241.563	111.956	1.1104	0.00042149	0.00042149	NR1H4	Cluster-1445.17232	219.54	455.221	-1.0545	3.2561e-05	0.0002431
EFEMP2	Cluster-1445.23190	82.0104	198.418	-1.2705	1.0794e-05	1.0794e-05	NR1H4	Cluster-1445.17232	219.54	455.221	-1.0545	3.2561e-05	0.0002431
EYA1	Cluster-1445.2986	73.1905	5.24881	3.795	1.4879e-11	1.4879e-11	NR1H4	Cluster-1445.17232	219.54	455.221	-1.0545	3.2561e-05	0.0002431
FTCD	Cluster-1445.22226	2889.38	75.0814	5.2636	2.7046e-74	2.7046e-74	NR1H4	Cluster-1445.17232	219.54	455.221	-1.0545	3.2561e-05	0.0002431
G6PC	Cluster-1445.19420	8212.39	2264.77	1.8585	5.652e-08	5.652e-08	NR1H4	Cluster-1445.17232	219.54	455.221	-1.0545	3.2561e-05	0.0002431
GRIK3	Cluster-1445.12948	10.2166	58.1027	-2.5119	1.068e-05	1.068e-05	NR1H4	Cluster-1445.17232	219.54	455.221	-1.0545	3.2561e-05	0.0002431
GRIN2B	Cluster-8977.0	1.06025	27.9039	-4.7315	6.7355e-06	6.7355e-06	NR1H4	Cluster-1445.17232	219.54	455.221	-1.0545	3.2561e-05	0.0002431
IL20RB	Cluster-10481.0	0	8.5155	-5.463	0.0034583	0.0034583	NR1H4	Cluster-1445.17232	219.54	455.221	-1.0545	3.2561e-05	0.0002431
IMPG1	Cluster-1445.3430	38.8211	0.299922	6.8574	2.749e-07	2.749e-07	NR1H4	Cluster-1445.17232	219.54	455.221	-1.0545	3.2561e-05	0.0002431
ITIH2	Cluster-1445.27089	330.685	20.723	3.9987	3.3023e-23	3.3023e-23	NR1H4	Cluster-1445.17232	219.54	455.221	-1.0545	3.2561e-05	0.0002431
ITPR1	Cluster-1445.4040	15.6297	0	6.502	2.2124e-05	2.2124e-05	NR1H4	Cluster-1445.17232	219.54	455.221	-1.0545	3.2561e-05	0.0002431
KIF3B	Cluster-1445.20636	435.04	185.059	1.2333	9.1724e-06	9.1724e-06	NR1H4	Cluster-1445.17232	219.54	455.221	-1.0545	3.2561e-05	0.0002431
MAP4K4	Cluster-1445.15265	1288.98	443.931	1.538	0.00012498	0.00012498	NR1H4	Cluster-1445.17232	219.54	455.221	-1.0545	3.2561e-05	0.0002431
NFATC1	Cluster-1445.8040	288.361	143.571	1.007	4.7563e-05	4.7563e-05	NR1H4	Cluster-1445.17232	219.54	455.221	-1.0545	3.2561e-05	0.0002431
NRG1	Cluster-1445.3089	23.2199	3.55511	2.728	0.0075292	0.0075292	NR1H4	Cluster-1445.17232	219.54	455.221	-1.0545	3.2561e-05	0.0002431
OCLN	Cluster-1445.24531	807.077	326.264	1.3068	6.0553e-08	6.0553e-08	NR1H4	Cluster-1445.17232	219.54	455.221	-1.0545	3.2561e-05	0.0002431
PRKCSH	Cluster-1445.27917	28.7496	0	7.3844	3.3935e-07	3.3935e-07	NR1H4	Cluster-1445.17232	219.54	455.221	-1.0545	3.2561e-05	0.0002431
PTPRC	Cluster-1445.5059	14.0385	50.2994	-1.8449	0.0016867	0.0016867	NR1H4	Cluster-1445.17232	219.54	455.221	-1.0545	3.2561e-05	0.0002431
PURA	Cluster-1445.17464	339.255	1130.04	-1.737	1.7088e-05	1.7088e-05	NR1H4	Cluster-1445.17232	219.54	455.221	-1.0545	3.2561e-05	0.0002431
RPS6KA5	Cluster-1445.12362	205.605	685.834	-1.7357	1.8172e-10	1.8172e-10	NR1H4	Cluster-1445.17232	219.54	455.221	-1.0545	3.2561e-05	0.0002431
SAT1	Cluster-1445.16944	2257.75	6853.63	-1.6022	1.3175e-06	1.3175e-06	NR1H4	Cluster-1445.17232	219.54	455.221	-1.0545	3.2561e-05	0.0002431
SOD3	Cluster-1445.17599	1264.74	7787.28	-2.6226	6.5721e-10	6.5721e-10	NR1H4	Cluster-1445.17232	219.54	455.221	-1.0545	3.2561e-05	0.0002431
TNFSF15	Cluster-1445.18767	47.6386	323.148	-2.7638	4.8938e-22	4.8938e-22	NR1H4	Cluster-1445.17232	219.54	455.221	-1.0545	3.2561e-05	0.0002431
VAMP2	Cluster-1445.14393	588.973	1590.2	-1.4336	5.636e-13	5.636e-13	NR1H4	Cluster-1445.17232	219.54	455.221	-1.0545	3.2561e-05	0.0002431
VEGFA	Cluster-1445.20252	576.155	1276.63	-1.1488	7.4127e-07	7.4127e-07	NR1H4	Cluster-1445.17232	219.54	455.221	-1.0545	3.2561e-05	0.0002431
ABI2	Cluster-1445.11376	272.501	125.004	1.1227	1.0845e-05	1.0845e-05	NRF1	Cluster-1445.13766	148.934	69.5854	1.0973	0.0062522	0.022714
ABL1	Cluster-1445.14950	594.484	280.962	1.0813	1.591e-06	1.591e-06	NRF1	Cluster-1445.13766	148.934	69.5854	1.0973	0.0062522	0.022714
ACOT13	Cluster-1445.15632	2167.91	722.125	1.5863	7.2081e-18	7.2081e-18	NRF1	Cluster-1445.13766	148.934	69.5854	1.0973	0.0062522	0.022714
ADI1	Cluster-1445.26520	0.992956	14.7868	-3.8439	0.0012252	0.0012252	NRF1	Cluster-1445.13766	148.934	69.5854	1.0973	0.0062522	0.022714
AKT1S1	Cluster-1445.14411	247.509	934.715	-1.9182	1.5309e-09	1.5309e-09	NRF1	Cluster-1445.13766	148.934	69.5854	1.0973	0.0062522	0.022714
ALKBH4	Cluster-1445.14100	83.7784	221.596	-1.4037	1.6784e-06	1.6784e-06	NRF1	Cluster-1445.13766	148.934	69.5854	1.0973	0.0062522	0.022714
APC	Cluster-1445.2478	205.27	1.57468	7.0368	5.1111e-18	5.1111e-18	NRF1	Cluster-1445.13766	148.934	69.5854	1.0973	0.0062522	0.022714
APITD1	Cluster-1445.25822	1.17211	12.5906	-3.5117	0.0091982	0.0091982	NRF1	Cluster-1445.13766	148.934	69.5854	1.0973	0.0062522	0.022714
APOC3	Cluster-1445.20666	1599.14	386.81	2.0478	2.0301e-13	2.0301e-13	NRF1	Cluster-1445.13766	148.934	69.5854	1.0973	0.0062522	0.022714
ARHGEF15	Cluster-1445.22172	81.6103	163.963	-1.011	0.014617	0.014617	NRF1	Cluster-1445.13766	148.934	69.5854	1.0973	0.0062522	0.022714
ARHGEF37	Cluster-1445.15894	142.079	536.78	-1.9199	5.5162e-08	5.5162e-08	NRF1	Cluster-1445.13766	148.934	69.5854	1.0973	0.0062522	0.022714
ARPC2	Cluster-1445.23112	0	18.1658	-6.5543	0.00019933	0.00019933	NRF1	Cluster-1445.13766	148.934	69.5854	1.0973	0.0062522	0.022714
ASB8	Cluster-1445.18998	315.181	874.844	-1.4742	3.6823e-11	3.6823e-11	NRF1	Cluster-1445.13766	148.934	69.5854	1.0973	0.0062522	0.022714
ASRGL1	Cluster-1445.26003	1526.73	143.796	3.4091	1.2745e-07	1.2745e-07	NRF1	Cluster-1445.13766	148.934	69.5854	1.0973	0.0062522	0.022714
AURKA	Cluster-1445.10560	3.21963	28.7658	-3.1777	0.00031348	0.00031348	NRF1	Cluster-1445.13766	148.934	69.5854	1.0973	0.0062522	0.022714
B9D1	Cluster-1445.2463	46.7495	0	8.0822	3.2201e-09	3.2201e-09	NRF1	Cluster-1445.13766	148.934	69.5854	1.0973	0.0062522	0.022714
BACE1	Cluster-1445.9196	3.22531	38.1872	-3.5867	1.8913e-06	1.8913e-06	NRF1	Cluster-1445.13766	148.934	69.5854	1.0973	0.0062522	0.022714
BAD	Cluster-1445.14815	1696.7	381.302	2.1545	4.1889e-13	4.1889e-13	NRF1	Cluster-1445.13766	148.934	69.5854	1.0973	0.0062522	0.022714
BAG1	Cluster-1445.15195	2075.87	6911.3	-1.7354	6.5046e-14	6.5046e-14	NRF1	Cluster-1445.13766	148.934	69.5854	1.0973	0.0062522	0.022714
BHMT2	Cluster-1445.18509	19362.4	9237.11	1.0677	0.010106	0.010106	NRF1	Cluster-1445.13766	148.934	69.5854	1.0973	0.0062522	0.022714
BID	Cluster-1445.17156	24.8987	89.7576	-1.8618	4.4226e-05	4.4226e-05	NRF1	Cluster-1445.13766	148.934	69.5854	1.0973	0.0062522	0.022714
BSCL2	Cluster-1445.17377	1088.98	2213.96	-1.0241	0.0019856	0.0019856	NRF1	Cluster-1445.13766	148.934	69.5854	1.0973	0.0062522	0.022714
BTBD9	Cluster-1445.17868	242.489	505.039	-1.0585	1.4573e-07	1.4573e-07	NRF1	Cluster-1445.13766	148.934	69.5854	1.0973	0.0062522	0.022714
BUB1	Cluster-5261.0	0	15.2473	-6.301	6.2521e-05	6.2521e-05	NRF1	Cluster-1445.13766	148.934	69.5854	1.0973	0.0062522	0.022714
C8G	Cluster-1445.4067	641.872	27.8768	4.5308	4.672e-11	4.672e-11	NRF1	Cluster-1445.13766	148.934	69.5854	1.0973	0.0062522	0.022714
C9ORF3	Cluster-1445.19617	524.58	202.402	1.375	0.00024855	0.00024855	NRF1	Cluster-1445.13766	148.934	69.5854	1.0973	0.0062522	0.022714
CAMKK2	Cluster-1445.23543	443.788	159.441	1.4764	2.3432e-10	2.3432e-10	NRF1	Cluster-1445.13766	148.934	69.5854	1.0973	0.0062522	0.022714
CAPN7	Cluster-1445.22595	862.608	427.069	1.014	3.9927e-06	3.9927e-06	NRF1	Cluster-1445.13766	148.934	69.5854	1.0973	0.0062522	0.022714
CBR1	Cluster-1445.18086	99.7695	1311.36	-3.7149	1.0912e-11	1.0912e-11	NRF1	Cluster-1445.13766	148.934	69.5854	1.0973	0.0062522	0.022714
CBS	Cluster-1445.16370	609.261	253.772	1.2628	0.0097108	0.0097108	NRF1	Cluster-1445.13766	148.934	69.5854	1.0973	0.0062522	0.022714
CCDC8	Cluster-1445.7877	14.3473	171.327	-3.5896	5.7411e-06	5.7411e-06	NRF1	Cluster-1445.13766	148.934	69.5854	1.0973	0.0062522	0.022714
CCDC92	Cluster-1445.9521	416.734	121.125	1.7848	6.723e-08	6.723e-08	NRF1	Cluster-1445.13766	148.934	69.5854	1.0973	0.0062522	0.022714
CCNF	Cluster-9444.0	0	18.5106	-6.5816	3.3529e-05	3.3529e-05	NRF1	Cluster-1445.13766	148.934	69.5854	1.0973	0.0062522	0.022714
CCP110	Cluster-10750.0	0	13.7745	-6.1565	0.00010323	0.00010323	NRF1	Cluster-1445.13766	148.934	69.5854	1.0973	0.0062522	0.022714
CCT5	Cluster-1445.20677	0	1670.71	-13.077	2.7436e-27	2.7436e-27	NRF1	Cluster-1445.13766	148.934	69.5854	1.0973	0.0062522	0.022714
CD274	Cluster-1445.10694	24.4163	8.47661	1.5306	0.015425	0.015425	NRF1	Cluster-1445.13766	148.934	69.5854	1.0973	0.0062522	0.022714
CD320	Cluster-1445.18893	358.776	991.342	-1.4672	0.00067456	0.00067456	NRF1	Cluster-1445.13766	148.934	69.5854	1.0973	0.0062522	0.022714
CD37	Cluster-8645.0	9.52999	39.9915	-2.0762	0.00024445	0.00024445	NRF1	Cluster-1445.13766	148.934	69.5854	1.0973	0.0062522	0.022714
CENPM	Cluster-1445.24724	0	13.5296	-6.1271	6.8012e-05	6.8012e-05	NRF1	Cluster-1445.13766	148.934	69.5854	1.0973	0.0062522	0.022714
CERK	Cluster-1445.26044	430.208	0.301614	10.324	2.3755e-15	2.3755e-15	NRF1	Cluster-1445.13766	148.934	69.5854	1.0973	0.0062522	0.022714
CHL1	Cluster-1445.9040	337.136	38.3833	3.1362	1.7684e-13	1.7684e-13	NRF1	Cluster-1445.13766	148.934	69.5854	1.0973	0.0062522	0.022714
CIRBP	Cluster-1445.12349	846.064	214.203	1.9823	3.0749e-08	3.0749e-08	NRF1	Cluster-1445.13766	148.934	69.5854	1.0973	0.0062522	0.022714
CLCN2	Cluster-1445.21974	99.1252	233.451	-1.2373	0.00033231	0.00033231	NRF1	Cluster-1445.13766	148.934	69.5854	1.0973	0.0062522	0.022714
CLN8	Cluster-1445.9124	503.206	64.1912	2.97	8.6813e-25	8.6813e-25	NRF1	Cluster-1445.13766	148.934	69.5854	1.0973	0.0062522	0.022714
CLOCK	Cluster-1445.11797	584.326	62.1945	3.2293	1.6445e-21	1.6445e-21	NRF1	Cluster-1445.13766	148.934	69.5854	1.0973	0.0062522	0.022714
COG6	Cluster-1445.12758	337.482	676.726	-1.0049	2.1766e-05	2.1766e-05	NRF1	Cluster-1445.13766	148.934	69.5854	1.0973	0.0062522	0.022714
COQ6	Cluster-1445.21283	1379.62	603.709	1.1921	2.1523e-11	2.1523e-11	NRF1	Cluster-1445.13766	148.934	69.5854	1.0973	0.0062522	0.022714
COX18	Cluster-1445.14402	417.149	186.835	1.1569	6.3364e-06	6.3364e-06	NRF1	Cluster-1445.13766	148.934	69.5854	1.0973	0.0062522	0.022714
CPSF2	Cluster-1445.13397	0	62.9972	-8.3486	7.9574e-11	7.9574e-11	NRF1	Cluster-1445.13766	148.934	69.5854	1.0973	0.0062522	0.022714
CRK	Cluster-1445.11923	253.165	13.0556	4.2775	4.5393e-11	4.5393e-11	NRF1	Cluster-1445.13766	148.934	69.5854	1.0973	0.0062522	0.022714
CROCC	Cluster-1445.11433	25.7838	121.295	-2.2394	1.3806e-08	1.3806e-08	NRF1	Cluster-1445.13766	148.934	69.5854	1.0973	0.0062522	0.022714
CRTAP	Cluster-1445.15878	161.606	394.529	-1.2902	1.6997e-05	1.6997e-05	NRF1	Cluster-1445.13766	148.934	69.5854	1.0973	0.0062522	0.022714
CST6	Cluster-1445.15791	63.189	483.051	-2.9412	1.2363e-16	1.2363e-16	NRF1	Cluster-1445.13766	148.934	69.5854	1.0973	0.0062522	0.022714
DCTN5	Cluster-1445.23927	724.323	212.901	1.7666	1.2863e-12	1.2863e-12	NRF1	Cluster-1445.13766	148.934	69.5854	1.0973	0.0062522	0.022714
DDX10	Cluster-1445.11149	206.461	63.17	1.7084	6.6662e-11	6.6662e-11	NRF1	Cluster-1445.13766	148.934	69.5854	1.0973	0.0062522	0.022714
DDX3X	Cluster-1445.17259	10046.6	4737.33	1.0846	0.014108	0.014108	NRF1	Cluster-1445.13766	148.934	69.5854	1.0973	0.0062522	0.022714
DHDH	Cluster-1445.17213	4632.59	228.62	4.3408	4.1455e-12	4.1455e-12	NRF1	Cluster-1445.13766	148.934	69.5854	1.0973	0.0062522	0.022714
DHRS9	Cluster-1445.1441	280.776	0	10.671	1.1736e-07	1.1736e-07	NRF1	Cluster-1445.13766	148.934	69.5854	1.0973	0.0062522	0.022714
DHRSX	Cluster-1445.5924	182.121	82.0445	1.1501	6.5473e-05	6.5473e-05	NRF1	Cluster-1445.13766	148.934	69.5854	1.0973	0.0062522	0.022714
DHX37	Cluster-1445.23972	249.183	96.6044	1.3687	2.4382e-05	2.4382e-05	NRF1	Cluster-1445.13766	148.934	69.5854	1.0973	0.0062522	0.022714
DNAAF1	Cluster-7265.0	0	7.07268	-5.1889	0.0061018	0.0061018	NRF1	Cluster-1445.13766	148.934	69.5854	1.0973	0.0062522	0.022714
DNAJC11	Cluster-1445.13115	1656.42	760.74	1.1222	2.0361e-09	2.0361e-09	NRF1	Cluster-1445.13766	148.934	69.5854	1.0973	0.0062522	0.022714
DPH2	Cluster-1445.8458	490.296	236.073	1.0555	0.00064367	0.00064367	NRF1	Cluster-1445.13766	148.934	69.5854	1.0973	0.0062522	0.022714
DPYSL2	Cluster-1445.12915	164.872	384.846	-1.2249	6.2834e-06	6.2834e-06	NRF1	Cluster-1445.13766	148.934	69.5854	1.0973	0.0062522	0.022714
DSN1	Cluster-1445.26426	3.28124	20.5212	-2.6749	0.0033445	0.0033445	NRF1	Cluster-1445.13766	148.934	69.5854	1.0973	0.0062522	0.022714
EHD1	Cluster-1445.16759	154.683	419.893	-1.4435	0.00063215	0.00063215	NRF1	Cluster-1445.13766	148.934	69.5854	1.0973	0.0062522	0.022714
EI24	Cluster-1445.20047	2471.22	1220.93	1.0171	1.0582e-08	1.0582e-08	NRF1	Cluster-1445.13766	148.934	69.5854	1.0973	0.0062522	0.022714
EIF2S1	Cluster-1445.12845	1610.69	713.201	1.1756	2.496e-05	2.496e-05	NRF1	Cluster-1445.13766	148.934	69.5854	1.0973	0.0062522	0.022714
ELL	Cluster-1445.23665	1160	517.929	1.1637	0.0016436	0.0016436	NRF1	Cluster-1445.13766	148.934	69.5854	1.0973	0.0062522	0.022714
EP400	Cluster-1445.21729	322.134	139.648	1.2066	4.398e-05	4.398e-05	NRF1	Cluster-1445.13766	148.934	69.5854	1.0973	0.0062522	0.022714
FADD	Cluster-1445.18194	351.044	172.038	1.0295	5.7225e-06	5.7225e-06	NRF1	Cluster-1445.13766	148.934	69.5854	1.0973	0.0062522	0.022714
FANCE	Cluster-1445.21123	80.1891	12.3465	2.6932	2.4366e-10	2.4366e-10	NRF1	Cluster-1445.13766	148.934	69.5854	1.0973	0.0062522	0.022714
FASTKD2	Cluster-1445.14189	482.73	139.782	1.787	5.849e-15	5.849e-15	NRF1	Cluster-1445.13766	148.934	69.5854	1.0973	0.0062522	0.022714
FBXW5	Cluster-1445.25968	47.4132	3.6809	3.6752	2.5405e-08	2.5405e-08	NRF1	Cluster-1445.13766	148.934	69.5854	1.0973	0.0062522	0.022714
FBXW9	Cluster-1445.17425	136.897	491.838	-1.8478	5.8377e-08	5.8377e-08	NRF1	Cluster-1445.13766	148.934	69.5854	1.0973	0.0062522	0.022714
FLT3LG	Cluster-1445.5698	16.8009	48.5043	-1.5365	0.01166	0.01166	NRF1	Cluster-1445.13766	148.934	69.5854	1.0973	0.0062522	0.022714
FUS	Cluster-1445.15900	899.047	372.248	1.2724	0.00060815	0.00060815	NRF1	Cluster-1445.13766	148.934	69.5854	1.0973	0.0062522	0.022714
GEMIN7	Cluster-1445.10870	387.193	186.278	1.0565	0.00088557	0.00088557	NRF1	Cluster-1445.13766	148.934	69.5854	1.0973	0.0062522	0.022714
GEN1	Cluster-1445.28522	55.7882	7.61235	2.8649	5.9175e-05	5.9175e-05	NRF1	Cluster-1445.13766	148.934	69.5854	1.0973	0.0062522	0.022714
GLB1	Cluster-1445.20672	598.711	1854.69	-1.6308	4.9461e-19	4.9461e-19	NRF1	Cluster-1445.13766	148.934	69.5854	1.0973	0.0062522	0.022714
GLRX2	Cluster-1445.15227	7111.24	236.286	4.9112	2.6872e-74	2.6872e-74	NRF1	Cluster-1445.13766	148.934	69.5854	1.0973	0.0062522	0.022714
GMNN	Cluster-1445.16648	66.1815	185.983	-1.4933	1.2091e-05	1.2091e-05	NRF1	Cluster-1445.13766	148.934	69.5854	1.0973	0.0062522	0.022714
GMPS	Cluster-1445.20708	2407.54	754.464	1.6742	0.0004315	0.0004315	NRF1	Cluster-1445.13766	148.934	69.5854	1.0973	0.0062522	0.022714
GNPTAB	Cluster-1445.18417	1302.63	2833.1	-1.1209	1.2222e-14	1.2222e-14	NRF1	Cluster-1445.13766	148.934	69.5854	1.0973	0.0062522	0.022714
GOLGA4	Cluster-1445.2613	74.0449	0	8.7497	5.1164e-12	5.1164e-12	NRF1	Cluster-1445.13766	148.934	69.5854	1.0973	0.0062522	0.022714
GRIN1	Cluster-8475.0	0	9.72026	-5.654	0.0017203	0.0017203	NRF1	Cluster-1445.13766	148.934	69.5854	1.0973	0.0062522	0.022714
GRIN2B	Cluster-8977.0	1.06025	27.9039	-4.7315	6.7355e-06	6.7355e-06	NRF1	Cluster-1445.13766	148.934	69.5854	1.0973	0.0062522	0.022714
GTF2H3	Cluster-1445.9935	338.863	145.97	1.2157	2.4335e-09	2.4335e-09	NRF1	Cluster-1445.13766	148.934	69.5854	1.0973	0.0062522	0.022714
GTF2I	Cluster-1445.21883	0	14.7236	-6.2524	6.2444e-05	6.2444e-05	NRF1	Cluster-1445.13766	148.934	69.5854	1.0973	0.0062522	0.022714
HMMR	Cluster-1445.6062	8.20226	53.2742	-2.7053	0.0084435	0.0084435	NRF1	Cluster-1445.13766	148.934	69.5854	1.0973	0.0062522	0.022714
HSPB7	Cluster-1445.29699	24.3125	1.87122	3.7031	0.006031	0.006031	NRF1	Cluster-1445.13766	148.934	69.5854	1.0973	0.0062522	0.022714
ICMT	Cluster-1445.22114	1434.62	395.091	1.86	3.0417e-18	3.0417e-18	NRF1	Cluster-1445.13766	148.934	69.5854	1.0973	0.0062522	0.022714
IFI30	Cluster-1445.16031	6.84132	1579.33	-7.8858	1.9082e-85	1.9082e-85	NRF1	Cluster-1445.13766	148.934	69.5854	1.0973	0.0062522	0.022714
IFNAR2	Cluster-1445.12074	57.5083	120.657	-1.0674	0.001864	0.001864	NRF1	Cluster-1445.13766	148.934	69.5854	1.0973	0.0062522	0.022714
IPMK	Cluster-1445.19743	498.123	1192.42	-1.2594	7.141e-10	7.141e-10	NRF1	Cluster-1445.13766	148.934	69.5854	1.0973	0.0062522	0.022714
IRAK2	Cluster-1445.7078	94.2105	22.1611	2.091	4.9407e-05	4.9407e-05	NRF1	Cluster-1445.13766	148.934	69.5854	1.0973	0.0062522	0.022714
ITGAL	Cluster-1445.7435	5.17233	38.9199	-2.9015	9.4953e-06	9.4953e-06	NRF1	Cluster-1445.13766	148.934	69.5854	1.0973	0.0062522	0.022714
ITGB1BP1	Cluster-1445.16492	589.432	234.188	1.3327	3.8872e-10	3.8872e-10	NRF1	Cluster-1445.13766	148.934	69.5854	1.0973	0.0062522	0.022714
ITGB4	Cluster-1445.29499	27.0418	0	7.2918	2.8778e-06	2.8778e-06	NRF1	Cluster-1445.13766	148.934	69.5854	1.0973	0.0062522	0.022714
KPNA1	Cluster-1445.15855	2120.73	938.556	1.1763	0.00011599	0.00011599	NRF1	Cluster-1445.13766	148.934	69.5854	1.0973	0.0062522	0.022714
LSM1	Cluster-1445.13203	411.299	133.6	1.6216	1.3287e-12	1.3287e-12	NRF1	Cluster-1445.13766	148.934	69.5854	1.0973	0.0062522	0.022714
LSM7	Cluster-1445.27646	325.586	0	10.885	7.8412e-19	7.8412e-19	NRF1	Cluster-1445.13766	148.934	69.5854	1.0973	0.0062522	0.022714
MAGED1	Cluster-1445.11390	63.2325	231.192	-1.8706	4.7078e-11	4.7078e-11	NRF1	Cluster-1445.13766	148.934	69.5854	1.0973	0.0062522	0.022714
MAGOH	Cluster-1445.4608	168.797	56.7732	1.5737	8.6134e-06	8.6134e-06	NRF1	Cluster-1445.13766	148.934	69.5854	1.0973	0.0062522	0.022714
MASTL	Cluster-1445.1081	90.7509	36.2237	1.3263	0.0046781	0.0046781	NRF1	Cluster-1445.13766	148.934	69.5854	1.0973	0.0062522	0.022714
MED25	Cluster-1445.23698	274.95	43.4498	2.6643	1.5019e-18	1.5019e-18	NRF1	Cluster-1445.13766	148.934	69.5854	1.0973	0.0062522	0.022714
MGEA5	Cluster-1445.18590	2370.73	1177.36	1.0099	7.9207e-05	7.9207e-05	NRF1	Cluster-1445.13766	148.934	69.5854	1.0973	0.0062522	0.022714
MGME1	Cluster-1445.8720	58.0888	139.601	-1.2713	0.00087271	0.00087271	NRF1	Cluster-1445.13766	148.934	69.5854	1.0973	0.0062522	0.022714
MLH1	Cluster-1445.9900	359.239	148.772	1.2697	3.2279e-05	3.2279e-05	NRF1	Cluster-1445.13766	148.934	69.5854	1.0973	0.0062522	0.022714
MLX	Cluster-1445.20868	469.598	1395.73	-1.5722	3.2042e-07	3.2042e-07	NRF1	Cluster-1445.13766	148.934	69.5854	1.0973	0.0062522	0.022714
MPHOSPH6	Cluster-1445.5703	259.375	82.7762	1.6483	3.275e-08	3.275e-08	NRF1	Cluster-1445.13766	148.934	69.5854	1.0973	0.0062522	0.022714
MRPS6	Cluster-1445.12096	525.778	175.342	1.5859	6.5181e-07	6.5181e-07	NRF1	Cluster-1445.13766	148.934	69.5854	1.0973	0.0062522	0.022714
MSH3	Cluster-1445.15192	241.202	620.16	-1.3608	4.2398e-05	4.2398e-05	NRF1	Cluster-1445.13766	148.934	69.5854	1.0973	0.0062522	0.022714
MTHFS	Cluster-1445.21048	1090.78	540.713	1.0122	0.0009688	0.0009688	NRF1	Cluster-1445.13766	148.934	69.5854	1.0973	0.0062522	0.022714
MTOR	Cluster-1445.3951	233.367	5.36648	5.4534	6.3717e-23	6.3717e-23	NRF1	Cluster-1445.13766	148.934	69.5854	1.0973	0.0062522	0.022714
MTRF1	Cluster-1445.6529	214.909	68.9916	1.6385	4.2867e-10	4.2867e-10	NRF1	Cluster-1445.13766	148.934	69.5854	1.0973	0.0062522	0.022714
NAA25	Cluster-1445.13099	546.37	256.06	1.0937	0.00049603	0.00049603	NRF1	Cluster-1445.13766	148.934	69.5854	1.0973	0.0062522	0.022714
NADK	Cluster-1445.17466	1381.09	3533.27	-1.3555	5.4054e-15	5.4054e-15	NRF1	Cluster-1445.13766	148.934	69.5854	1.0973	0.0062522	0.022714
NAT8L	Cluster-1445.12985	9.30876	65.712	-2.8427	0.00014968	0.00014968	NRF1	Cluster-1445.13766	148.934	69.5854	1.0973	0.0062522	0.022714
NCAPD3	Cluster-1445.8238	109.357	239.328	-1.1308	6.9827e-05	6.9827e-05	NRF1	Cluster-1445.13766	148.934	69.5854	1.0973	0.0062522	0.022714
NCAPG2	Cluster-1445.15847	61.2938	149.319	-1.2864	0.0054434	0.0054434	NRF1	Cluster-1445.13766	148.934	69.5854	1.0973	0.0062522	0.022714
NCBP1	Cluster-1445.27676	43.6766	0	7.988	1.1885e-09	1.1885e-09	NRF1	Cluster-1445.13766	148.934	69.5854	1.0973	0.0062522	0.022714
NDRG1	Cluster-1445.19512	16.8666	0.671526	4.7131	0.0039411	0.0039411	NRF1	Cluster-1445.13766	148.934	69.5854	1.0973	0.0062522	0.022714
NOB1	Cluster-1445.25156	435.401	207.191	1.0728	6.6215e-06	6.6215e-06	NRF1	Cluster-1445.13766	148.934	69.5854	1.0973	0.0062522	0.022714
NR2C1	Cluster-1445.10089	482.474	195.811	1.3012	1.4721e-05	1.4721e-05	NRF1	Cluster-1445.13766	148.934	69.5854	1.0973	0.0062522	0.022714
NRF1	Cluster-1445.13766	148.934	69.5854	1.0973	0.0062522	0.0062522	NRF1	Cluster-1445.13766	148.934	69.5854	1.0973	0.0062522	0.022714
NTAN1	Cluster-1445.29729	14.0774	0.335763	5.3939	0.00073105	0.00073105	NRF1	Cluster-1445.13766	148.934	69.5854	1.0973	0.0062522	0.022714
NUP62	Cluster-1445.28165	122.433	0	9.4735	2.4662e-14	2.4662e-14	NRF1	Cluster-1445.13766	148.934	69.5854	1.0973	0.0062522	0.022714
OTUD3	Cluster-1445.24643	233.354	64.9181	1.8438	1.4937e-09	1.4937e-09	NRF1	Cluster-1445.13766	148.934	69.5854	1.0973	0.0062522	0.022714
PALB2	Cluster-1445.25763	42.5814	86.5335	-1.0174	0.012061	0.012061	NRF1	Cluster-1445.13766	148.934	69.5854	1.0973	0.0062522	0.022714
PARK2	Cluster-1445.15334	97.1277	35.6576	1.4471	0.0029604	0.0029604	NRF1	Cluster-1445.13766	148.934	69.5854	1.0973	0.0062522	0.022714
PCGF6	Cluster-1445.10991	71.6724	162.122	-1.1731	0.00129	0.00129	NRF1	Cluster-1445.13766	148.934	69.5854	1.0973	0.0062522	0.022714
PDCD6IP	Cluster-1445.24832	21.289	4.45318	2.2723	0.010497	0.010497	NRF1	Cluster-1445.13766	148.934	69.5854	1.0973	0.0062522	0.022714
PFKFB3	Cluster-1445.23475	919.5	96.8702	3.2468	3.3082e-08	3.3082e-08	NRF1	Cluster-1445.13766	148.934	69.5854	1.0973	0.0062522	0.022714
PHEX	Cluster-1445.10521	344.388	7.00912	5.6103	4.2893e-13	4.2893e-13	NRF1	Cluster-1445.13766	148.934	69.5854	1.0973	0.0062522	0.022714
PIGA	Cluster-1445.9774	529.79	106.021	2.3217	1.4713e-06	1.4713e-06	NRF1	Cluster-1445.13766	148.934	69.5854	1.0973	0.0062522	0.022714
PIGX	Cluster-1445.15399	130.129	366.628	-1.4978	4.9323e-05	4.9323e-05	NRF1	Cluster-1445.13766	148.934	69.5854	1.0973	0.0062522	0.022714
PLIN5	Cluster-1445.13424	495.665	63.6442	2.9589	5.0614e-06	5.0614e-06	NRF1	Cluster-1445.13766	148.934	69.5854	1.0973	0.0062522	0.022714
PNPLA3	Cluster-1445.28071	186.54	7.27997	4.661	9.5723e-18	9.5723e-18	NRF1	Cluster-1445.13766	148.934	69.5854	1.0973	0.0062522	0.022714
PNRC1	Cluster-1445.14817	5.07264	270.316	-5.7757	1.4445e-31	1.4445e-31	NRF1	Cluster-1445.13766	148.934	69.5854	1.0973	0.0062522	0.022714
POP7	Cluster-1445.14915	685.69	317.815	1.1089	2.71e-06	2.71e-06	NRF1	Cluster-1445.13766	148.934	69.5854	1.0973	0.0062522	0.022714
PPARD	Cluster-1445.22907	580.839	158.517	1.874	9.8222e-08	9.8222e-08	NRF1	Cluster-1445.13766	148.934	69.5854	1.0973	0.0062522	0.022714
PPME1	Cluster-1445.12215	700.93	348.67	1.0077	4.0862e-06	4.0862e-06	NRF1	Cluster-1445.13766	148.934	69.5854	1.0973	0.0062522	0.022714
PPP1R12B	Cluster-8410.0	0	24.6061	-6.9928	1.0738e-06	1.0738e-06	NRF1	Cluster-1445.13766	148.934	69.5854	1.0973	0.0062522	0.022714
PPP1R15B	Cluster-1445.3098	25.411	0	7.2041	3.4965e-07	3.4965e-07	NRF1	Cluster-1445.13766	148.934	69.5854	1.0973	0.0062522	0.022714
PRC1	Cluster-1445.12207	6.9475	529.08	-6.2867	8.047e-31	8.047e-31	NRF1	Cluster-1445.13766	148.934	69.5854	1.0973	0.0062522	0.022714
PROCR	Cluster-1445.5550	41.6961	9.68781	2.1015	0.016331	0.016331	NRF1	Cluster-1445.13766	148.934	69.5854	1.0973	0.0062522	0.022714
PSD	Cluster-1445.20853	1488.05	428.786	1.795	1.4148e-08	1.4148e-08	NRF1	Cluster-1445.13766	148.934	69.5854	1.0973	0.0062522	0.022714
PSMD14	Cluster-1445.20313	1045.74	512.339	1.0297	0.001824	0.001824	NRF1	Cluster-1445.13766	148.934	69.5854	1.0973	0.0062522	0.022714
PSTK	Cluster-1445.8658	169.855	31.2734	2.4399	3.7719e-05	3.7719e-05	NRF1	Cluster-1445.13766	148.934	69.5854	1.0973	0.0062522	0.022714
PTGES3	Cluster-7720.0	0	14.0767	-6.1853	0.00024216	0.00024216	NRF1	Cluster-1445.13766	148.934	69.5854	1.0973	0.0062522	0.022714
PTMA	Cluster-1445.24743	17.7347	0.97314	4.2146	0.0016598	0.0016598	NRF1	Cluster-1445.13766	148.934	69.5854	1.0973	0.0062522	0.022714
PTPN2	Cluster-1445.12152	430.604	169.347	1.3476	3.3018e-06	3.3018e-06	NRF1	Cluster-1445.13766	148.934	69.5854	1.0973	0.0062522	0.022714
PVR	Cluster-1445.9867	402.848	7.93257	5.6591	2.1572e-13	2.1572e-13	NRF1	Cluster-1445.13766	148.934	69.5854	1.0973	0.0062522	0.022714
QTRT1	Cluster-1445.7602	9.35252	0	5.7596	0.00099464	0.00099464	NRF1	Cluster-1445.13766	148.934	69.5854	1.0973	0.0062522	0.022714
RAB33B	Cluster-1445.22230	426.819	184.27	1.2135	2.8353e-05	2.8353e-05	NRF1	Cluster-1445.13766	148.934	69.5854	1.0973	0.0062522	0.022714
RABGAP1	Cluster-1445.21983	0	14.1291	-6.1923	0.00023059	0.00023059	NRF1	Cluster-1445.13766	148.934	69.5854	1.0973	0.0062522	0.022714
RABIF	Cluster-1445.14148	55.4348	176.77	-1.6775	9.1785e-09	9.1785e-09	NRF1	Cluster-1445.13766	148.934	69.5854	1.0973	0.0062522	0.022714
RAP2A	Cluster-1445.23789	255.505	105.431	1.2764	0.00045782	0.00045782	NRF1	Cluster-1445.13766	148.934	69.5854	1.0973	0.0062522	0.022714
RAPGEF6	Cluster-1445.22808	801.897	359.942	1.1562	0.0023768	0.0023768	NRF1	Cluster-1445.13766	148.934	69.5854	1.0973	0.0062522	0.022714
RFXAP	Cluster-1445.23658	62.5438	146.04	-1.2292	0.0072786	0.0072786	NRF1	Cluster-1445.13766	148.934	69.5854	1.0973	0.0062522	0.022714
RNF170	Cluster-1445.23020	197.926	484.119	-1.2926	0.0052845	0.0052845	NRF1	Cluster-1445.13766	148.934	69.5854	1.0973	0.0062522	0.022714
RPL21	Cluster-1445.2464	14.4649	0.635685	4.5196	0.002336	0.002336	NRF1	Cluster-1445.13766	148.934	69.5854	1.0973	0.0062522	0.022714
RPL35	Cluster-1445.16603	2482.77	4975.93	-1.0031	0.0013795	0.0013795	NRF1	Cluster-1445.13766	148.934	69.5854	1.0973	0.0062522	0.022714
RPS14	Cluster-1445.17930	3658.78	7350.86	-1.0066	0.0005978	0.0005978	NRF1	Cluster-1445.13766	148.934	69.5854	1.0973	0.0062522	0.022714
RPS28	Cluster-1445.18057	695.893	1420.05	-1.0293	0.0046873	0.0046873	NRF1	Cluster-1445.13766	148.934	69.5854	1.0973	0.0062522	0.022714
RPS6KA5	Cluster-1445.12362	205.605	685.834	-1.7357	1.8172e-10	1.8172e-10	NRF1	Cluster-1445.13766	148.934	69.5854	1.0973	0.0062522	0.022714
RPSA	Cluster-1445.27970	15.1222	0	6.4526	3.2069e-05	3.2069e-05	NRF1	Cluster-1445.13766	148.934	69.5854	1.0973	0.0062522	0.022714
SAT1	Cluster-1445.16944	2257.75	6853.63	-1.6022	1.3175e-06	1.3175e-06	NRF1	Cluster-1445.13766	148.934	69.5854	1.0973	0.0062522	0.022714
SCD	Cluster-1445.8326	3.62169	178.64	-5.6609	8.0617e-20	8.0617e-20	NRF1	Cluster-1445.13766	148.934	69.5854	1.0973	0.0062522	0.022714
SCPEP1	Cluster-1445.18068	4092.01	11477.7	-1.4879	1.1337e-19	1.1337e-19	NRF1	Cluster-1445.13766	148.934	69.5854	1.0973	0.0062522	0.022714
SENP7	Cluster-1445.14088	143.75	317.734	-1.147	0.0034629	0.0034629	NRF1	Cluster-1445.13766	148.934	69.5854	1.0973	0.0062522	0.022714
SIRT4	Cluster-1445.17724	41.1241	86.9439	-1.0822	0.011791	0.011791	NRF1	Cluster-1445.13766	148.934	69.5854	1.0973	0.0062522	0.022714
SLC16A13	Cluster-1445.21136	28.0452	625.148	-4.4675	6.2224e-22	6.2224e-22	NRF1	Cluster-1445.13766	148.934	69.5854	1.0973	0.0062522	0.022714
SLC1A1	Cluster-1445.18492	417.446	1285.83	-1.6243	4.5818e-07	4.5818e-07	NRF1	Cluster-1445.13766	148.934	69.5854	1.0973	0.0062522	0.022714
SLC35A4	Cluster-1445.18548	1417.07	648.649	1.1275	2.5036e-07	2.5036e-07	NRF1	Cluster-1445.13766	148.934	69.5854	1.0973	0.0062522	0.022714
SLC39A5	Cluster-1445.16911	368.214	1332.24	-1.8561	2.895e-14	2.895e-14	NRF1	Cluster-1445.13766	148.934	69.5854	1.0973	0.0062522	0.022714
SLC5A3	Cluster-1445.23873	1599.13	142.189	3.4914	5.7345e-07	5.7345e-07	NRF1	Cluster-1445.13766	148.934	69.5854	1.0973	0.0062522	0.022714
SMPD4	Cluster-1445.12361	616.459	304.577	1.0169	6.214e-07	6.214e-07	NRF1	Cluster-1445.13766	148.934	69.5854	1.0973	0.0062522	0.022714
SNRNP25	Cluster-1445.21947	34.688	168.608	-2.2821	2.5055e-11	2.5055e-11	NRF1	Cluster-1445.13766	148.934	69.5854	1.0973	0.0062522	0.022714
SNRNP35	Cluster-1445.13497	76.51	235.512	-1.6239	2.3169e-07	2.3169e-07	NRF1	Cluster-1445.13766	148.934	69.5854	1.0973	0.0062522	0.022714
SNW1	Cluster-1445.26457	42.9649	8.89725	2.2601	8.5088e-05	8.5088e-05	NRF1	Cluster-1445.13766	148.934	69.5854	1.0973	0.0062522	0.022714
SPCS1	Cluster-1445.11167	1.1105	230.663	-7.7763	1.7009e-18	1.7009e-18	NRF1	Cluster-1445.13766	148.934	69.5854	1.0973	0.0062522	0.022714
SPEG	Cluster-1445.18438	6677.32	2662.34	1.3267	6.9687e-06	6.9687e-06	NRF1	Cluster-1445.13766	148.934	69.5854	1.0973	0.0062522	0.022714
SPO11	Cluster-9059.0	0	6.33793	-5.0327	0.015401	0.015401	NRF1	Cluster-1445.13766	148.934	69.5854	1.0973	0.0062522	0.022714
SRPK1	Cluster-1445.18873	955.356	435.867	1.1326	9.0885e-05	9.0885e-05	NRF1	Cluster-1445.13766	148.934	69.5854	1.0973	0.0062522	0.022714
SRRM2	Cluster-1445.12223	0	127.188	-9.3617	1.0206e-13	1.0206e-13	NRF1	Cluster-1445.13766	148.934	69.5854	1.0973	0.0062522	0.022714
STAG3	Cluster-1445.3773	51.3675	14.5586	1.8123	0.0039289	0.0039289	NRF1	Cluster-1445.13766	148.934	69.5854	1.0973	0.0062522	0.022714
STK10	Cluster-1445.27003	124.622	60.7254	1.0374	0.013344	0.013344	NRF1	Cluster-1445.13766	148.934	69.5854	1.0973	0.0062522	0.022714
STK38	Cluster-1445.17465	340.54	915.36	-1.4277	5.0686e-09	5.0686e-09	NRF1	Cluster-1445.13766	148.934	69.5854	1.0973	0.0062522	0.022714
SYS1	Cluster-1445.19480	869.595	278.992	1.6411	1.2971e-08	1.2971e-08	NRF1	Cluster-1445.13766	148.934	69.5854	1.0973	0.0062522	0.022714
TAB1	Cluster-1445.15701	183.834	447.996	-1.2871	7.251e-07	7.251e-07	NRF1	Cluster-1445.13766	148.934	69.5854	1.0973	0.0062522	0.022714
TAF1D	Cluster-1445.18265	134.633	367.977	-1.4485	8.9228e-09	8.9228e-09	NRF1	Cluster-1445.13766	148.934	69.5854	1.0973	0.0062522	0.022714
TARS	Cluster-1445.3402	36.5306	0	7.7254	2.3043e-07	2.3043e-07	NRF1	Cluster-1445.13766	148.934	69.5854	1.0973	0.0062522	0.022714
TBC1D7	Cluster-1445.9686	98.0303	267.181	-1.4508	0.0016581	0.0016581	NRF1	Cluster-1445.13766	148.934	69.5854	1.0973	0.0062522	0.022714
TBL3	Cluster-1445.16552	801.922	275.591	1.5418	7.201e-12	7.201e-12	NRF1	Cluster-1445.13766	148.934	69.5854	1.0973	0.0062522	0.022714
TDP1	Cluster-1445.9267	54.1638	153.34	-1.5048	0.0002432	0.0002432	NRF1	Cluster-1445.13766	148.934	69.5854	1.0973	0.0062522	0.022714
TDP2	Cluster-1445.9946	353.329	146.446	1.2711	5.3584e-06	5.3584e-06	NRF1	Cluster-1445.13766	148.934	69.5854	1.0973	0.0062522	0.022714
TEF	Cluster-1445.19461	626.598	1662.04	-1.4082	0.00044644	0.00044644	NRF1	Cluster-1445.13766	148.934	69.5854	1.0973	0.0062522	0.022714
TELO2	Cluster-1445.25459	599.399	271.859	1.1398	4.4753e-09	4.4753e-09	NRF1	Cluster-1445.13766	148.934	69.5854	1.0973	0.0062522	0.022714
TFIP11	Cluster-1445.3515	36.6967	0	7.737	8.4481e-09	8.4481e-09	NRF1	Cluster-1445.13766	148.934	69.5854	1.0973	0.0062522	0.022714
THOC1	Cluster-1445.14859	0	64.7812	-8.389	7.5372e-11	7.5372e-11	NRF1	Cluster-1445.13766	148.934	69.5854	1.0973	0.0062522	0.022714
TNFRSF19	Cluster-1445.13215	82.3359	327.376	-1.9961	0.00026579	0.00026579	NRF1	Cluster-1445.13766	148.934	69.5854	1.0973	0.0062522	0.022714
TRAF3IP1	Cluster-1445.3997	416.532	0.899767	8.802	7.0097e-24	7.0097e-24	NRF1	Cluster-1445.13766	148.934	69.5854	1.0973	0.0062522	0.022714
TRAPPC3	Cluster-1445.26678	0	9.97115	-5.6881	0.00050871	0.00050871	NRF1	Cluster-1445.13766	148.934	69.5854	1.0973	0.0062522	0.022714
TRIM21	Cluster-1445.7006	56.722	125.989	-1.1515	0.00075152	0.00075152	NRF1	Cluster-1445.13766	148.934	69.5854	1.0973	0.0062522	0.022714
TTC26	Cluster-1445.11061	92.6552	207.421	-1.163	0.00074093	0.00074093	NRF1	Cluster-1445.13766	148.934	69.5854	1.0973	0.0062522	0.022714
TTC3	Cluster-1445.3486	38.206	0	7.7911	8.3331e-09	8.3331e-09	NRF1	Cluster-1445.13766	148.934	69.5854	1.0973	0.0062522	0.022714
TTLL1	Cluster-1445.21601	150.533	573.306	-1.9265	4.7936e-10	4.7936e-10	NRF1	Cluster-1445.13766	148.934	69.5854	1.0973	0.0062522	0.022714
TUBGCP4	Cluster-1445.6574	0	7.95488	-5.3645	0.002858	0.002858	NRF1	Cluster-1445.13766	148.934	69.5854	1.0973	0.0062522	0.022714
UBE2C	Cluster-1445.26790	0.390702	44.9244	-6.8993	1.3057e-06	1.3057e-06	NRF1	Cluster-1445.13766	148.934	69.5854	1.0973	0.0062522	0.022714
UBE4A	Cluster-1445.25624	0	12.0517	-5.9627	0.00018445	0.00018445	NRF1	Cluster-1445.13766	148.934	69.5854	1.0973	0.0062522	0.022714
UBR4	Cluster-1445.4262	59.61	1.91044	4.9886	5.1445e-11	5.1445e-11	NRF1	Cluster-1445.13766	148.934	69.5854	1.0973	0.0062522	0.022714
UMOD	Cluster-1445.18202	453119	126172	1.8445	3.8105e-10	3.8105e-10	NRF1	Cluster-1445.13766	148.934	69.5854	1.0973	0.0062522	0.022714
UROS	Cluster-1445.23966	163.699	487.454	-1.5767	0.00027985	0.00027985	NRF1	Cluster-1445.13766	148.934	69.5854	1.0973	0.0062522	0.022714
VKORC1	Cluster-1445.14008	246.738	615.138	-1.3186	0.0011907	0.0011907	NRF1	Cluster-1445.13766	148.934	69.5854	1.0973	0.0062522	0.022714
WDHD1	Cluster-1445.7043	41.5083	134.319	-1.6963	2.9288e-06	2.9288e-06	NRF1	Cluster-1445.13766	148.934	69.5854	1.0973	0.0062522	0.022714
WDR35	Cluster-1445.19423	213.122	579.445	-1.4449	2.9263e-06	2.9263e-06	NRF1	Cluster-1445.13766	148.934	69.5854	1.0973	0.0062522	0.022714
ZC3H18	Cluster-1445.8179	0	9.18872	-5.5723	0.001545	0.001545	NRF1	Cluster-1445.13766	148.934	69.5854	1.0973	0.0062522	0.022714
ZCCHC9	Cluster-1445.9766	96.4562	22.4695	2.0994	0.00017108	0.00017108	NRF1	Cluster-1445.13766	148.934	69.5854	1.0973	0.0062522	0.022714
AOC2	Cluster-1445.19703	173.737	523.881	-1.5909	0.00079541	0.00079541	RORA	Cluster-1445.10619	42.8149	152.283	-1.8251	0.00019287	0.0011676
ARNTL	Cluster-1445.8019	160.126	21.8345	2.8683	8.1617e-07	8.1617e-07	RORA	Cluster-1445.10619	42.8149	152.283	-1.8251	0.00019287	0.0011676
ATPAF2	Cluster-1445.19291	496.833	2051.08	-2.0454	3.2256e-14	3.2256e-14	RORA	Cluster-1445.10619	42.8149	152.283	-1.8251	0.00019287	0.0011676
CACNA1A	Cluster-1445.29844	19.873	1.84214	3.4226	0.00040752	0.00040752	RORA	Cluster-1445.10619	42.8149	152.283	-1.8251	0.00019287	0.0011676
CAMKK2	Cluster-1445.23543	443.788	159.441	1.4764	2.3432e-10	2.3432e-10	RORA	Cluster-1445.10619	42.8149	152.283	-1.8251	0.00019287	0.0011676
CCDC92	Cluster-1445.9521	416.734	121.125	1.7848	6.723e-08	6.723e-08	RORA	Cluster-1445.10619	42.8149	152.283	-1.8251	0.00019287	0.0011676
CIRBP	Cluster-1445.12349	846.064	214.203	1.9823	3.0749e-08	3.0749e-08	RORA	Cluster-1445.10619	42.8149	152.283	-1.8251	0.00019287	0.0011676
CLOCK	Cluster-1445.11797	584.326	62.1945	3.2293	1.6445e-21	1.6445e-21	RORA	Cluster-1445.10619	42.8149	152.283	-1.8251	0.00019287	0.0011676
CNTN6	Cluster-1445.3379	23.5921	0	7.0949	0.00041951	0.00041951	RORA	Cluster-1445.10619	42.8149	152.283	-1.8251	0.00019287	0.0011676
CSAD	Cluster-1445.17422	3064.03	1341.89	1.1909	3.9925e-06	3.9925e-06	RORA	Cluster-1445.10619	42.8149	152.283	-1.8251	0.00019287	0.0011676
CTH	Cluster-1445.15731	5851.85	1628.05	1.8458	2.3914e-19	2.3914e-19	RORA	Cluster-1445.10619	42.8149	152.283	-1.8251	0.00019287	0.0011676
CUTA	Cluster-1445.26450	192.659	41.2662	2.2196	2.8694e-10	2.8694e-10	RORA	Cluster-1445.10619	42.8149	152.283	-1.8251	0.00019287	0.0011676
CX3CL1	Cluster-1445.7338	110.282	48.1922	1.1962	0.00044897	0.00044897	RORA	Cluster-1445.10619	42.8149	152.283	-1.8251	0.00019287	0.0011676
CYP39A1	Cluster-1445.5309	538.884	93.8615	2.5216	1.5196e-19	1.5196e-19	RORA	Cluster-1445.10619	42.8149	152.283	-1.8251	0.00019287	0.0011676
DAB2	Cluster-1445.18937	19247.5	9167.8	1.07	4.6539e-05	4.6539e-05	RORA	Cluster-1445.10619	42.8149	152.283	-1.8251	0.00019287	0.0011676
DBP	Cluster-1445.19414	160.335	459.18	-1.5188	0.0010594	0.0010594	RORA	Cluster-1445.10619	42.8149	152.283	-1.8251	0.00019287	0.0011676
EPHA7	Cluster-1445.21588	5.51927	120.708	-4.4895	1.5539e-12	1.5539e-12	RORA	Cluster-1445.10619	42.8149	152.283	-1.8251	0.00019287	0.0011676
GRIK3	Cluster-1445.12948	10.2166	58.1027	-2.5119	1.068e-05	1.068e-05	RORA	Cluster-1445.10619	42.8149	152.283	-1.8251	0.00019287	0.0011676
HDAC9	Cluster-1445.16249	59.5128	1551.84	-4.7064	2.3426e-35	2.3426e-35	RORA	Cluster-1445.10619	42.8149	152.283	-1.8251	0.00019287	0.0011676
IL7	Cluster-1445.12884	57.2677	10.4418	2.4598	8.7418e-05	8.7418e-05	RORA	Cluster-1445.10619	42.8149	152.283	-1.8251	0.00019287	0.0011676
MGEA5	Cluster-1445.18590	2370.73	1177.36	1.0099	7.9207e-05	7.9207e-05	RORA	Cluster-1445.10619	42.8149	152.283	-1.8251	0.00019287	0.0011676
MPP6	Cluster-1445.5703	259.375	82.7762	1.6483	3.275e-08	3.275e-08	RORA	Cluster-1445.10619	42.8149	152.283	-1.8251	0.00019287	0.0011676
MYL3	Cluster-1445.7460	118.145	14.2668	3.0442	9.1277e-06	9.1277e-06	RORA	Cluster-1445.10619	42.8149	152.283	-1.8251	0.00019287	0.0011676
MYLK	Cluster-1445.21392	11.0304	90.6993	-3.0289	1.8542e-10	1.8542e-10	RORA	Cluster-1445.10619	42.8149	152.283	-1.8251	0.00019287	0.0011676
NAA25	Cluster-1445.13099	546.37	256.06	1.0937	0.00049603	0.00049603	RORA	Cluster-1445.10619	42.8149	152.283	-1.8251	0.00019287	0.0011676
NAA40	Cluster-1445.20098	41.8333	336.696	-3.0173	2.3641e-18	2.3641e-18	RORA	Cluster-1445.10619	42.8149	152.283	-1.8251	0.00019287	0.0011676
NEO1	Cluster-1445.18732	2177.09	5924.32	-1.4444	2.2991e-08	2.2991e-08	RORA	Cluster-1445.10619	42.8149	152.283	-1.8251	0.00019287	0.0011676
NOG	Cluster-7824.0	1.77436	34.2885	-4.2874	5.8311e-07	5.8311e-07	RORA	Cluster-1445.10619	42.8149	152.283	-1.8251	0.00019287	0.0011676
PVRL1	Cluster-1445.17659	385.824	1359.53	-1.8182	0.00013837	0.00013837	RORA	Cluster-1445.10619	42.8149	152.283	-1.8251	0.00019287	0.0011676
RASAL1	Cluster-1445.7148	90.2192	37.6712	1.2649	0.00048414	0.00048414	RORA	Cluster-1445.10619	42.8149	152.283	-1.8251	0.00019287	0.0011676
SSX2IP	Cluster-1445.22800	118.392	270.342	-1.1929	1.2227e-05	1.2227e-05	RORA	Cluster-1445.10619	42.8149	152.283	-1.8251	0.00019287	0.0011676
STK38	Cluster-1445.17465	340.54	915.36	-1.4277	5.0686e-09	5.0686e-09	RORA	Cluster-1445.10619	42.8149	152.283	-1.8251	0.00019287	0.0011676
STRADB	Cluster-1445.19908	309.328	777.477	-1.3311	2.5438e-05	2.5438e-05	RORA	Cluster-1445.10619	42.8149	152.283	-1.8251	0.00019287	0.0011676
TSPAN7	Cluster-1445.17765	1356.24	2949.11	-1.1211	4.2655e-08	4.2655e-08	RORA	Cluster-1445.10619	42.8149	152.283	-1.8251	0.00019287	0.0011676
VAMP2	Cluster-1445.14393	588.973	1590.2	-1.4336	5.636e-13	5.636e-13	RORA	Cluster-1445.10619	42.8149	152.283	-1.8251	0.00019287	0.0011676
AP5M1	Cluster-1445.20842	611.332	1429.88	-1.2252	1.8328e-10	1.8328e-10	SOX9	Cluster-1445.5641	97.0472	24.0777	2.0114	0.0042653	0.016571
BCL2L11	Cluster-1445.15093	386.296	161.953	1.2548	0.0011824	0.0011824	SOX9	Cluster-1445.5641	97.0472	24.0777	2.0114	0.0042653	0.016571
BMF	Cluster-1445.21815	29.0747	185.644	-2.6731	2.458e-06	2.458e-06	SOX9	Cluster-1445.5641	97.0472	24.0777	2.0114	0.0042653	0.016571
BPTF	Cluster-1445.6365	0	5.6904	-4.877	0.012646	0.012646	SOX9	Cluster-1445.5641	97.0472	24.0777	2.0114	0.0042653	0.016571
CCDC92	Cluster-1445.9521	416.734	121.125	1.7848	6.723e-08	6.723e-08	SOX9	Cluster-1445.5641	97.0472	24.0777	2.0114	0.0042653	0.016571
CD36	Cluster-1445.14947	1020.08	52.8039	4.2729	1.056e-29	1.056e-29	SOX9	Cluster-1445.5641	97.0472	24.0777	2.0114	0.0042653	0.016571
CDK2	Cluster-1445.22372	22.552	55.7125	-1.3031	0.0066095	0.0066095	SOX9	Cluster-1445.5641	97.0472	24.0777	2.0114	0.0042653	0.016571
CHL1	Cluster-1445.9040	337.136	38.3833	3.1362	1.7684e-13	1.7684e-13	SOX9	Cluster-1445.5641	97.0472	24.0777	2.0114	0.0042653	0.016571
CLOCK	Cluster-1445.11797	584.326	62.1945	3.2293	1.6445e-21	1.6445e-21	SOX9	Cluster-1445.5641	97.0472	24.0777	2.0114	0.0042653	0.016571
DBF4	Cluster-1445.22536	111.624	372.549	-1.7353	3.0088e-07	3.0088e-07	SOX9	Cluster-1445.5641	97.0472	24.0777	2.0114	0.0042653	0.016571
DGKA	Cluster-1445.14360	593.445	1382.38	-1.2208	6.5244e-08	6.5244e-08	SOX9	Cluster-1445.5641	97.0472	24.0777	2.0114	0.0042653	0.016571
DOCK4	Cluster-1445.16589	70.2077	161.204	-1.1982	0.00016293	0.00016293	SOX9	Cluster-1445.5641	97.0472	24.0777	2.0114	0.0042653	0.016571
DPYSL2	Cluster-1445.12915	164.872	384.846	-1.2249	6.2834e-06	6.2834e-06	SOX9	Cluster-1445.5641	97.0472	24.0777	2.0114	0.0042653	0.016571
E2F1	Cluster-1445.24457	0	17.7725	-6.5236	3.6756e-05	3.6756e-05	SOX9	Cluster-1445.5641	97.0472	24.0777	2.0114	0.0042653	0.016571
ETV1	Cluster-1445.16075	127.465	650.314	-2.3514	3.9533e-16	3.9533e-16	SOX9	Cluster-1445.5641	97.0472	24.0777	2.0114	0.0042653	0.016571
FBLN5	Cluster-1445.17460	306.943	1413.13	-2.203	1.4367e-06	1.4367e-06	SOX9	Cluster-1445.5641	97.0472	24.0777	2.0114	0.0042653	0.016571
FOSL2	Cluster-1445.15442	820.213	255.874	1.6808	0.0082893	0.0082893	SOX9	Cluster-1445.5641	97.0472	24.0777	2.0114	0.0042653	0.016571
HDAC9	Cluster-1445.16249	59.5128	1551.84	-4.7064	2.3426e-35	2.3426e-35	SOX9	Cluster-1445.5641	97.0472	24.0777	2.0114	0.0042653	0.016571
HMGB1	Cluster-2096.1	15.2949	0.599845	4.6298	0.00089716	0.00089716	SOX9	Cluster-1445.5641	97.0472	24.0777	2.0114	0.0042653	0.016571
IGF2R	Cluster-1445.6013	0	54.523	-8.1399	3.5178e-10	3.5178e-10	SOX9	Cluster-1445.5641	97.0472	24.0777	2.0114	0.0042653	0.016571
MAP4K4	Cluster-1445.15265	1288.98	443.931	1.538	0.00012498	0.00012498	SOX9	Cluster-1445.5641	97.0472	24.0777	2.0114	0.0042653	0.016571
MARCKSL1	Cluster-1445.26513	56.161	120.869	-1.1025	0.0020914	0.0020914	SOX9	Cluster-1445.5641	97.0472	24.0777	2.0114	0.0042653	0.016571
MPZ	Cluster-1445.24818	736.082	68.4313	3.4282	5.344e-20	5.344e-20	SOX9	Cluster-1445.5641	97.0472	24.0777	2.0114	0.0042653	0.016571
MTSS1	Cluster-1445.15155	0	175.42	-9.8246	1.2421e-15	1.2421e-15	SOX9	Cluster-1445.5641	97.0472	24.0777	2.0114	0.0042653	0.016571
MYCL	Cluster-1445.24466	27.995	251.112	-3.1546	7.8736e-11	7.8736e-11	SOX9	Cluster-1445.5641	97.0472	24.0777	2.0114	0.0042653	0.016571
MYL3	Cluster-1445.7460	118.145	14.2668	3.0442	9.1277e-06	9.1277e-06	SOX9	Cluster-1445.5641	97.0472	24.0777	2.0114	0.0042653	0.016571
MYLK	Cluster-1445.21392	11.0304	90.6993	-3.0289	1.8542e-10	1.8542e-10	SOX9	Cluster-1445.5641	97.0472	24.0777	2.0114	0.0042653	0.016571
NEO1	Cluster-1445.18732	2177.09	5924.32	-1.4444	2.2991e-08	2.2991e-08	SOX9	Cluster-1445.5641	97.0472	24.0777	2.0114	0.0042653	0.016571
NFIX	Cluster-1445.25508	79.1626	204.628	-1.3664	0.014338	0.014338	SOX9	Cluster-1445.5641	97.0472	24.0777	2.0114	0.0042653	0.016571
NOTCH3	Cluster-1445.22366	88.069	223.938	-1.3507	2.6913e-05	2.6913e-05	SOX9	Cluster-1445.5641	97.0472	24.0777	2.0114	0.0042653	0.016571
NXN	Cluster-1445.23980	0.334772	24.9355	-6.0487	8.5122e-06	8.5122e-06	SOX9	Cluster-1445.5641	97.0472	24.0777	2.0114	0.0042653	0.016571
PNRC1	Cluster-1445.14817	5.07264	270.316	-5.7757	1.4445e-31	1.4445e-31	SOX9	Cluster-1445.5641	97.0472	24.0777	2.0114	0.0042653	0.016571
PPP1R16B	Cluster-1445.17203	857.523	2038.93	-1.2501	0.0040186	0.0040186	SOX9	Cluster-1445.5641	97.0472	24.0777	2.0114	0.0042653	0.016571
PTMA	Cluster-1445.24743	17.7347	0.97314	4.2146	0.0016598	0.0016598	SOX9	Cluster-1445.5641	97.0472	24.0777	2.0114	0.0042653	0.016571
RERE	Cluster-1445.19626	623.568	1341.43	-1.1044	0.00012529	0.00012529	SOX9	Cluster-1445.5641	97.0472	24.0777	2.0114	0.0042653	0.016571
RRM2	Cluster-1445.12730	7.35843	424.091	-5.8132	2.1793e-30	2.1793e-30	SOX9	Cluster-1445.5641	97.0472	24.0777	2.0114	0.0042653	0.016571
RTN4	Cluster-1445.12721	5683.61	2376.75	1.2579	2.8496e-13	2.8496e-13	SOX9	Cluster-1445.5641	97.0472	24.0777	2.0114	0.0042653	0.016571
SCD	Cluster-1445.8326	3.62169	178.64	-5.6609	8.0617e-20	8.0617e-20	SOX9	Cluster-1445.5641	97.0472	24.0777	2.0114	0.0042653	0.016571
SH2B2	Cluster-1445.24038	19.7287	58.7712	-1.5694	0.0011515	0.0011515	SOX9	Cluster-1445.5641	97.0472	24.0777	2.0114	0.0042653	0.016571
SLC39A14	Cluster-1445.21121	842.235	414.334	1.0238	5.3564e-05	5.3564e-05	SOX9	Cluster-1445.5641	97.0472	24.0777	2.0114	0.0042653	0.016571
SLC4A1	Cluster-1445.13845	36.1788	128.279	-1.834	0.0052887	0.0052887	SOX9	Cluster-1445.5641	97.0472	24.0777	2.0114	0.0042653	0.016571
STAG3	Cluster-1445.3773	51.3675	14.5586	1.8123	0.0039289	0.0039289	SOX9	Cluster-1445.5641	97.0472	24.0777	2.0114	0.0042653	0.016571
TGIF1	Cluster-1445.17102	459.614	197.306	1.2203	0.00036193	0.00036193	SOX9	Cluster-1445.5641	97.0472	24.0777	2.0114	0.0042653	0.016571
TNPO1	Cluster-1445.1476	21.4463	3.14935	2.7798	0.0010469	0.0010469	SOX9	Cluster-1445.5641	97.0472	24.0777	2.0114	0.0042653	0.016571
TPM4	Cluster-1445.16556	2427.15	853.634	1.5078	0.00059196	0.00059196	SOX9	Cluster-1445.5641	97.0472	24.0777	2.0114	0.0042653	0.016571
TSPAN2	Cluster-1445.9550	36.2882	113.937	-1.6577	0.00060432	0.00060432	SOX9	Cluster-1445.5641	97.0472	24.0777	2.0114	0.0042653	0.016571
VWF	Cluster-1445.881	7.12416	0.335763	4.414	0.012118	0.012118	SOX9	Cluster-1445.5641	97.0472	24.0777	2.0114	0.0042653	0.016571
WEE1	Cluster-1445.23330	51.5318	168.221	-1.7056	1.3263e-05	1.3263e-05	SOX9	Cluster-1445.5641	97.0472	24.0777	2.0114	0.0042653	0.016571
ALG13	Cluster-1445.12245	140.755	349.379	-1.3096	4.8559e-08	4.8559e-08	TEF	Cluster-1445.19461	626.598	1662.04	-1.4082	0.00044644	0.0024258
AMD1	Cluster-1445.15204	1460.16	675.255	1.1131	1.5204e-07	1.5204e-07	TEF	Cluster-1445.19461	626.598	1662.04	-1.4082	0.00044644	0.0024258
BUB3	Cluster-1445.4130	45.9283	0	8.0617	1.3916e-09	1.3916e-09	TEF	Cluster-1445.19461	626.598	1662.04	-1.4082	0.00044644	0.0024258
CACNA1D	Cluster-1445.28256	24.9846	0.599845	5.3392	0.00034487	0.00034487	TEF	Cluster-1445.19461	626.598	1662.04	-1.4082	0.00044644	0.0024258
CNTN6	Cluster-1445.3379	23.5921	0	7.0949	0.00041951	0.00041951	TEF	Cluster-1445.19461	626.598	1662.04	-1.4082	0.00044644	0.0024258
DOCK4	Cluster-1445.16589	70.2077	161.204	-1.1982	0.00016293	0.00016293	TEF	Cluster-1445.19461	626.598	1662.04	-1.4082	0.00044644	0.0024258
DPYSL2	Cluster-1445.12915	164.872	384.846	-1.2249	6.2834e-06	6.2834e-06	TEF	Cluster-1445.19461	626.598	1662.04	-1.4082	0.00044644	0.0024258
EYA1	Cluster-1445.2986	73.1905	5.24881	3.795	1.4879e-11	1.4879e-11	TEF	Cluster-1445.19461	626.598	1662.04	-1.4082	0.00044644	0.0024258
FNBP1	Cluster-1445.17862	151.308	596.313	-1.9763	4.4345e-18	4.4345e-18	TEF	Cluster-1445.19461	626.598	1662.04	-1.4082	0.00044644	0.0024258
GPR153	Cluster-1445.6375	350.188	21.3395	4.0328	2.6068e-17	2.6068e-17	TEF	Cluster-1445.19461	626.598	1662.04	-1.4082	0.00044644	0.0024258
ITGA1	Cluster-1445.10527	7.09176	55.3443	-2.9748	4.8192e-07	4.8192e-07	TEF	Cluster-1445.19461	626.598	1662.04	-1.4082	0.00044644	0.0024258
LMO7	Cluster-1445.11039	0	19.9541	-6.6889	2.7914e-06	2.7914e-06	TEF	Cluster-1445.19461	626.598	1662.04	-1.4082	0.00044644	0.0024258
MSL3	Cluster-1445.16056	64.2806	911.585	-3.823	1.5585e-60	1.5585e-60	TEF	Cluster-1445.19461	626.598	1662.04	-1.4082	0.00044644	0.0024258
NEO1	Cluster-1445.18732	2177.09	5924.32	-1.4444	2.2991e-08	2.2991e-08	TEF	Cluster-1445.19461	626.598	1662.04	-1.4082	0.00044644	0.0024258
NFIX	Cluster-1445.25508	79.1626	204.628	-1.3664	0.014338	0.014338	TEF	Cluster-1445.19461	626.598	1662.04	-1.4082	0.00044644	0.0024258
PURA	Cluster-1445.17464	339.255	1130.04	-1.737	1.7088e-05	1.7088e-05	TEF	Cluster-1445.19461	626.598	1662.04	-1.4082	0.00044644	0.0024258
UNC13D	Cluster-1445.11487	340.231	146.42	1.2153	0.0031049	0.0031049	TEF	Cluster-1445.19461	626.598	1662.04	-1.4082	0.00044644	0.0024258
ACVR1	Cluster-1445.16212	1236.04	554.827	1.156	0.0043423	0.0043423	TFAP4	Cluster-1445.21788	17.9608	72.4233	-2.0159	1.4134e-05	0.0001155
AKAP2	Cluster-1445.1932	41.8908	14.4226	1.5432	0.0027323	0.0027323	TFAP4	Cluster-1445.21788	17.9608	72.4233	-2.0159	1.4134e-05	0.0001155
AMPH	Cluster-1445.1951	101.647	15.8807	2.6705	6.1151e-08	6.1151e-08	TFAP4	Cluster-1445.21788	17.9608	72.4233	-2.0159	1.4134e-05	0.0001155
AQP2	Cluster-1445.18746	2940.09	1311.46	1.1646	6.4293e-05	6.4293e-05	TFAP4	Cluster-1445.21788	17.9608	72.4233	-2.0159	1.4134e-05	0.0001155
BSCL2	Cluster-1445.17377	1088.98	2213.96	-1.0241	0.0019856	0.0019856	TFAP4	Cluster-1445.21788	17.9608	72.4233	-2.0159	1.4134e-05	0.0001155
BTBD11	Cluster-1445.14442	116.666	24.6646	2.24	2.9604e-07	2.9604e-07	TFAP4	Cluster-1445.21788	17.9608	72.4233	-2.0159	1.4134e-05	0.0001155
CCND2	Cluster-1445.14902	28.4028	64.2429	-1.1877	0.012944	0.012944	TFAP4	Cluster-1445.21788	17.9608	72.4233	-2.0159	1.4134e-05	0.0001155
CDK6	Cluster-1445.9451	104.152	51.1697	1.0276	0.0079017	0.0079017	TFAP4	Cluster-1445.21788	17.9608	72.4233	-2.0159	1.4134e-05	0.0001155
CLIC1	Cluster-1445.20988	1362.85	650.587	1.0671	0.013988	0.013988	TFAP4	Cluster-1445.21788	17.9608	72.4233	-2.0159	1.4134e-05	0.0001155
CSF1R	Cluster-1445.25513	18.5534	106.764	-2.5337	1.5466e-06	1.5466e-06	TFAP4	Cluster-1445.21788	17.9608	72.4233	-2.0159	1.4134e-05	0.0001155
DHRS3	Cluster-1445.16065	429.923	952.92	-1.1494	5.952e-06	5.952e-06	TFAP4	Cluster-1445.21788	17.9608	72.4233	-2.0159	1.4134e-05	0.0001155
DOCK4	Cluster-1445.16589	70.2077	161.204	-1.1982	0.00016293	0.00016293	TFAP4	Cluster-1445.21788	17.9608	72.4233	-2.0159	1.4134e-05	0.0001155
DPH1	Cluster-1445.8458	490.296	236.073	1.0555	0.00064367	0.00064367	TFAP4	Cluster-1445.21788	17.9608	72.4233	-2.0159	1.4134e-05	0.0001155
E2F1	Cluster-1445.24457	0	17.7725	-6.5236	3.6756e-05	3.6756e-05	TFAP4	Cluster-1445.21788	17.9608	72.4233	-2.0159	1.4134e-05	0.0001155
ESR1	Cluster-1445.20976	107.349	1181.88	-3.4651	9.7094e-24	9.7094e-24	TFAP4	Cluster-1445.21788	17.9608	72.4233	-2.0159	1.4134e-05	0.0001155
ETV1	Cluster-1445.16075	127.465	650.314	-2.3514	3.9533e-16	3.9533e-16	TFAP4	Cluster-1445.21788	17.9608	72.4233	-2.0159	1.4134e-05	0.0001155
EYA1	Cluster-1445.2986	73.1905	5.24881	3.795	1.4879e-11	1.4879e-11	TFAP4	Cluster-1445.21788	17.9608	72.4233	-2.0159	1.4134e-05	0.0001155
FOSL2	Cluster-1445.15442	820.213	255.874	1.6808	0.0082893	0.0082893	TFAP4	Cluster-1445.21788	17.9608	72.4233	-2.0159	1.4134e-05	0.0001155
GNG3	Cluster-1445.8225	0.390702	23.8261	-5.9824	3.917e-05	3.917e-05	TFAP4	Cluster-1445.21788	17.9608	72.4233	-2.0159	1.4134e-05	0.0001155
GRIK3	Cluster-1445.12948	10.2166	58.1027	-2.5119	1.068e-05	1.068e-05	TFAP4	Cluster-1445.21788	17.9608	72.4233	-2.0159	1.4134e-05	0.0001155
GRIN2B	Cluster-8977.0	1.06025	27.9039	-4.7315	6.7355e-06	6.7355e-06	TFAP4	Cluster-1445.21788	17.9608	72.4233	-2.0159	1.4134e-05	0.0001155
HSD3B7	Cluster-1445.12149	139.657	38.0533	1.8745	0.00016994	0.00016994	TFAP4	Cluster-1445.21788	17.9608	72.4233	-2.0159	1.4134e-05	0.0001155
HSPB6	Cluster-1445.6472	155.651	56.6556	1.4577	0.0017084	0.0017084	TFAP4	Cluster-1445.21788	17.9608	72.4233	-2.0159	1.4134e-05	0.0001155
KCNH2	Cluster-1445.21964	10.1939	192.602	-4.2415	2.7933e-07	2.7933e-07	TFAP4	Cluster-1445.21788	17.9608	72.4233	-2.0159	1.4134e-05	0.0001155
KCNMA1	Cluster-1445.24636	51.9794	164.739	-1.6717	5.8983e-05	5.8983e-05	TFAP4	Cluster-1445.21788	17.9608	72.4233	-2.0159	1.4134e-05	0.0001155
LGALS1	Cluster-1445.12875	41.2642	92.5624	-1.1598	0.0017712	0.0017712	TFAP4	Cluster-1445.21788	17.9608	72.4233	-2.0159	1.4134e-05	0.0001155
MAP3K5	Cluster-1445.19493	422.867	70.0733	2.5923	1.6264e-20	1.6264e-20	TFAP4	Cluster-1445.21788	17.9608	72.4233	-2.0159	1.4134e-05	0.0001155
MASP1	Cluster-1445.9248	68.8337	13.0891	2.3882	0.00026943	0.00026943	TFAP4	Cluster-1445.21788	17.9608	72.4233	-2.0159	1.4134e-05	0.0001155
MYLK	Cluster-1445.21392	11.0304	90.6993	-3.0289	1.8542e-10	1.8542e-10	TFAP4	Cluster-1445.21788	17.9608	72.4233	-2.0159	1.4134e-05	0.0001155
NAGLU	Cluster-1445.11074	0.719794	26.3533	-5.2302	2.2497e-05	2.2497e-05	TFAP4	Cluster-1445.21788	17.9608	72.4233	-2.0159	1.4134e-05	0.0001155
NPHP4	Cluster-1445.10667	68.8104	328.643	-2.2608	9.6411e-07	9.6411e-07	TFAP4	Cluster-1445.21788	17.9608	72.4233	-2.0159	1.4134e-05	0.0001155
PAK6	Cluster-1445.6297	84.8676	8.34743	3.3598	2.3376e-06	2.3376e-06	TFAP4	Cluster-1445.21788	17.9608	72.4233	-2.0159	1.4134e-05	0.0001155
PFDN5	Cluster-1445.16126	272.6	731.996	-1.426	1.3516e-05	1.3516e-05	TFAP4	Cluster-1445.21788	17.9608	72.4233	-2.0159	1.4134e-05	0.0001155
PGF	Cluster-1445.1504	18.8768	56.3593	-1.586	0.00078861	0.00078861	TFAP4	Cluster-1445.21788	17.9608	72.4233	-2.0159	1.4134e-05	0.0001155
PLEC	Cluster-1445.3484	20.4047	0	6.8878	1.6338e-06	1.6338e-06	TFAP4	Cluster-1445.21788	17.9608	72.4233	-2.0159	1.4134e-05	0.0001155
POLD4	Cluster-1445.22271	528.972	79.2302	2.7392	2.43e-18	2.43e-18	TFAP4	Cluster-1445.21788	17.9608	72.4233	-2.0159	1.4134e-05	0.0001155
POLR3E	Cluster-1445.19993	532.827	259.155	1.0406	0.007466	0.007466	TFAP4	Cluster-1445.21788	17.9608	72.4233	-2.0159	1.4134e-05	0.0001155
PPARGC1B	Cluster-1445.850	16.8998	43.1932	-1.3497	0.0063665	0.0063665	TFAP4	Cluster-1445.21788	17.9608	72.4233	-2.0159	1.4134e-05	0.0001155
PPAT	Cluster-1445.20939	227.327	76.5241	1.5716	2.8198e-08	2.8198e-08	TFAP4	Cluster-1445.21788	17.9608	72.4233	-2.0159	1.4134e-05	0.0001155
PSD	Cluster-1445.20853	1488.05	428.786	1.795	1.4148e-08	1.4148e-08	TFAP4	Cluster-1445.21788	17.9608	72.4233	-2.0159	1.4134e-05	0.0001155
PTK2	Cluster-1445.26468	0	12.0551	-5.963	0.0002339	0.0002339	TFAP4	Cluster-1445.21788	17.9608	72.4233	-2.0159	1.4134e-05	0.0001155
RAB27A	Cluster-1445.12196	151.013	380.711	-1.3337	4.7797e-09	4.7797e-09	TFAP4	Cluster-1445.21788	17.9608	72.4233	-2.0159	1.4134e-05	0.0001155
RAB30	Cluster-1445.23970	170.679	42.6542	2.0032	0.00013436	0.00013436	TFAP4	Cluster-1445.21788	17.9608	72.4233	-2.0159	1.4134e-05	0.0001155
RASL12	Cluster-1445.11381	1261.08	162.359	2.9589	1.0875e-31	1.0875e-31	TFAP4	Cluster-1445.21788	17.9608	72.4233	-2.0159	1.4134e-05	0.0001155
RRP36	Cluster-1445.10803	333.164	144.109	1.2107	2.851e-05	2.851e-05	TFAP4	Cluster-1445.21788	17.9608	72.4233	-2.0159	1.4134e-05	0.0001155
SERPINE1	Cluster-1445.22614	2409.93	82.8453	4.8622	0.00094832	0.00094832	TFAP4	Cluster-1445.21788	17.9608	72.4233	-2.0159	1.4134e-05	0.0001155
SLC22A17	Cluster-1445.20014	395.556	1135.75	-1.5219	3.2487e-06	3.2487e-06	TFAP4	Cluster-1445.21788	17.9608	72.4233	-2.0159	1.4134e-05	0.0001155
SNCA	Cluster-1445.7773	24.5492	56.7871	-1.2035	0.003936	0.003936	TFAP4	Cluster-1445.21788	17.9608	72.4233	-2.0159	1.4134e-05	0.0001155
SORBS1	Cluster-1445.21807	1871.72	596.776	1.6493	0.00089185	0.00089185	TFAP4	Cluster-1445.21788	17.9608	72.4233	-2.0159	1.4134e-05	0.0001155
SPCS1	Cluster-1445.11167	1.1105	230.663	-7.7763	1.7009e-18	1.7009e-18	TFAP4	Cluster-1445.21788	17.9608	72.4233	-2.0159	1.4134e-05	0.0001155
STX17	Cluster-1445.21151	296.886	131.984	1.1684	1.8456e-06	1.8456e-06	TFAP4	Cluster-1445.21788	17.9608	72.4233	-2.0159	1.4134e-05	0.0001155
SULT2B1	Cluster-1445.4243	409.487	1.23553	8.3632	1.0337e-16	1.0337e-16	TFAP4	Cluster-1445.21788	17.9608	72.4233	-2.0159	1.4134e-05	0.0001155
TGIF1	Cluster-1445.17102	459.614	197.306	1.2203	0.00036193	0.00036193	TFAP4	Cluster-1445.21788	17.9608	72.4233	-2.0159	1.4134e-05	0.0001155
TNFRSF19	Cluster-1445.13215	82.3359	327.376	-1.9961	0.00026579	0.00026579	TFAP4	Cluster-1445.21788	17.9608	72.4233	-2.0159	1.4134e-05	0.0001155
TNFSF4	Cluster-1445.10621	1.05457	20.6524	-4.2998	0.0001018	0.0001018	TFAP4	Cluster-1445.21788	17.9608	72.4233	-2.0159	1.4134e-05	0.0001155
TNNT2	Cluster-1445.13494	14.0441	112.338	-3.0032	2.1066e-12	2.1066e-12	TFAP4	Cluster-1445.21788	17.9608	72.4233	-2.0159	1.4134e-05	0.0001155
TP53BP1	Cluster-1445.9514	18.4675	1.9429	3.2789	0.0018943	0.0018943	TFAP4	Cluster-1445.21788	17.9608	72.4233	-2.0159	1.4134e-05	0.0001155
TRAPPC3	Cluster-1445.26678	0	9.97115	-5.6881	0.00050871	0.00050871	TFAP4	Cluster-1445.21788	17.9608	72.4233	-2.0159	1.4134e-05	0.0001155
TRIM62	Cluster-1445.18869	44.4256	115.49	-1.3793	4.1282e-05	4.1282e-05	TFAP4	Cluster-1445.21788	17.9608	72.4233	-2.0159	1.4134e-05	0.0001155
TSPAN32	Cluster-1445.10578	0.719794	36.6031	-5.7063	1.8571e-06	1.8571e-06	TFAP4	Cluster-1445.21788	17.9608	72.4233	-2.0159	1.4134e-05	0.0001155
TYRO3	Cluster-1445.16634	98.2554	264.878	-1.4284	1.9026e-06	1.9026e-06	TFAP4	Cluster-1445.21788	17.9608	72.4233	-2.0159	1.4134e-05	0.0001155
VEGFA	Cluster-1445.20252	576.155	1276.63	-1.1488	7.4127e-07	7.4127e-07	TFAP4	Cluster-1445.21788	17.9608	72.4233	-2.0159	1.4134e-05	0.0001155
WNT4	Cluster-1445.5222	6.5852	38.3674	-2.5606	0.0034577	0.0034577	TFAP4	Cluster-1445.21788	17.9608	72.4233	-2.0159	1.4134e-05	0.0001155
AQP6	Cluster-1445.3966	72.0467	11.8099	2.6109	0.00011662	0.00011662	TFCP2	Cluster-1445.18623	1678.31	676.499	1.3107	8.2622e-10	1.647e-08
B4GALT2	Cluster-1445.7684	28.3898	73.8577	-1.382	0.00083865	0.00083865	TFCP2	Cluster-1445.18623	1678.31	676.499	1.3107	8.2622e-10	1.647e-08
BDNF	Cluster-1445.7377	6.77403	51.1119	-2.9293	6.0212e-07	6.0212e-07	TFCP2	Cluster-1445.18623	1678.31	676.499	1.3107	8.2622e-10	1.647e-08
BMF	Cluster-1445.21815	29.0747	185.644	-2.6731	2.458e-06	2.458e-06	TFCP2	Cluster-1445.18623	1678.31	676.499	1.3107	8.2622e-10	1.647e-08
CDK14	Cluster-1445.11343	233.137	78.9736	1.5629	7.9582e-07	7.9582e-07	TFCP2	Cluster-1445.18623	1678.31	676.499	1.3107	8.2622e-10	1.647e-08
CNTN6	Cluster-1445.3379	23.5921	0	7.0949	0.00041951	0.00041951	TFCP2	Cluster-1445.18623	1678.31	676.499	1.3107	8.2622e-10	1.647e-08
CRK	Cluster-1445.11923	253.165	13.0556	4.2775	4.5393e-11	4.5393e-11	TFCP2	Cluster-1445.18623	1678.31	676.499	1.3107	8.2622e-10	1.647e-08
CUTA	Cluster-1445.26450	192.659	41.2662	2.2196	2.8694e-10	2.8694e-10	TFCP2	Cluster-1445.18623	1678.31	676.499	1.3107	8.2622e-10	1.647e-08
DAB1	Cluster-1445.26375	36.8807	0.335763	6.7829	5.7554e-07	5.7554e-07	TFCP2	Cluster-1445.18623	1678.31	676.499	1.3107	8.2622e-10	1.647e-08
DBP	Cluster-1445.19414	160.335	459.18	-1.5188	0.0010594	0.0010594	TFCP2	Cluster-1445.18623	1678.31	676.499	1.3107	8.2622e-10	1.647e-08
DHRS3	Cluster-1445.16065	429.923	952.92	-1.1494	5.952e-06	5.952e-06	TFCP2	Cluster-1445.18623	1678.31	676.499	1.3107	8.2622e-10	1.647e-08
DSC2	Cluster-1445.26312	465.382	66.6304	2.8069	2.8834e-09	2.8834e-09	TFCP2	Cluster-1445.18623	1678.31	676.499	1.3107	8.2622e-10	1.647e-08
EFEMP2	Cluster-1445.23190	82.0104	198.418	-1.2705	1.0794e-05	1.0794e-05	TFCP2	Cluster-1445.18623	1678.31	676.499	1.3107	8.2622e-10	1.647e-08
EHF	Cluster-1445.8414	494.114	63.3143	2.9654	2.2808e-08	2.2808e-08	TFCP2	Cluster-1445.18623	1678.31	676.499	1.3107	8.2622e-10	1.647e-08
ETV1	Cluster-1445.16075	127.465	650.314	-2.3514	3.9533e-16	3.9533e-16	TFCP2	Cluster-1445.18623	1678.31	676.499	1.3107	8.2622e-10	1.647e-08
FFAR2	Cluster-1445.29299	32.1516	0	7.548	1.6254e-07	1.6254e-07	TFCP2	Cluster-1445.18623	1678.31	676.499	1.3107	8.2622e-10	1.647e-08
GPD1	Cluster-1445.24685	68.8882	4.05081	4.0844	3.0203e-09	3.0203e-09	TFCP2	Cluster-1445.18623	1678.31	676.499	1.3107	8.2622e-10	1.647e-08
GPR153	Cluster-1445.6375	350.188	21.3395	4.0328	2.6068e-17	2.6068e-17	TFCP2	Cluster-1445.18623	1678.31	676.499	1.3107	8.2622e-10	1.647e-08
HDAC9	Cluster-1445.16249	59.5128	1551.84	-4.7064	2.3426e-35	2.3426e-35	TFCP2	Cluster-1445.18623	1678.31	676.499	1.3107	8.2622e-10	1.647e-08
HIF1A	Cluster-1445.20583	19559.1	2547.19	2.9409	3.1844e-06	3.1844e-06	TFCP2	Cluster-1445.18623	1678.31	676.499	1.3107	8.2622e-10	1.647e-08
HR	Cluster-1445.14707	166.342	643.983	-1.9548	0.0025751	0.0025751	TFCP2	Cluster-1445.18623	1678.31	676.499	1.3107	8.2622e-10	1.647e-08
HSD3B7	Cluster-1445.12149	139.657	38.0533	1.8745	0.00016994	0.00016994	TFCP2	Cluster-1445.18623	1678.31	676.499	1.3107	8.2622e-10	1.647e-08
KCNH2	Cluster-1445.21964	10.1939	192.602	-4.2415	2.7933e-07	2.7933e-07	TFCP2	Cluster-1445.18623	1678.31	676.499	1.3107	8.2622e-10	1.647e-08
LYN	Cluster-1445.24435	748.869	238.528	1.6509	0.0036641	0.0036641	TFCP2	Cluster-1445.18623	1678.31	676.499	1.3107	8.2622e-10	1.647e-08
MDK	Cluster-1445.12457	5.7689	36.6057	-2.6454	8.6048e-05	8.6048e-05	TFCP2	Cluster-1445.18623	1678.31	676.499	1.3107	8.2622e-10	1.647e-08
MOCS3	Cluster-1445.13899	629.754	125.479	2.3269	4.8033e-16	4.8033e-16	TFCP2	Cluster-1445.18623	1678.31	676.499	1.3107	8.2622e-10	1.647e-08
MOGAT2	Cluster-1445.6166	3.48143	25.0704	-2.8447	0.00040248	0.00040248	TFCP2	Cluster-1445.18623	1678.31	676.499	1.3107	8.2622e-10	1.647e-08
NFATC4	Cluster-1445.13630	7.94533	24.4665	-1.6174	0.013287	0.013287	TFCP2	Cluster-1445.18623	1678.31	676.499	1.3107	8.2622e-10	1.647e-08
NGFRAP1	Cluster-1445.12667	78.2634	253.026	-1.6978	0.00034789	0.00034789	TFCP2	Cluster-1445.18623	1678.31	676.499	1.3107	8.2622e-10	1.647e-08
NRF1	Cluster-1445.13766	148.934	69.5854	1.0973	0.0062522	0.0062522	TFCP2	Cluster-1445.18623	1678.31	676.499	1.3107	8.2622e-10	1.647e-08
NRIP2	Cluster-1445.25042	5.80211	42.3269	-2.8492	7.8647e-06	7.8647e-06	TFCP2	Cluster-1445.18623	1678.31	676.499	1.3107	8.2622e-10	1.647e-08
PAPPA	Cluster-1445.6093	127.555	43.2618	1.5602	0.0040759	0.0040759	TFCP2	Cluster-1445.18623	1678.31	676.499	1.3107	8.2622e-10	1.647e-08
PLEC	Cluster-1445.3484	20.4047	0	6.8878	1.6338e-06	1.6338e-06	TFCP2	Cluster-1445.18623	1678.31	676.499	1.3107	8.2622e-10	1.647e-08
PMP22	Cluster-1445.25088	339.106	163.113	1.0561	0.0052201	0.0052201	TFCP2	Cluster-1445.18623	1678.31	676.499	1.3107	8.2622e-10	1.647e-08
PPP1R16B	Cluster-1445.17203	857.523	2038.93	-1.2501	0.0040186	0.0040186	TFCP2	Cluster-1445.18623	1678.31	676.499	1.3107	8.2622e-10	1.647e-08
RAB30	Cluster-1445.23970	170.679	42.6542	2.0032	0.00013436	0.00013436	TFCP2	Cluster-1445.18623	1678.31	676.499	1.3107	8.2622e-10	1.647e-08
RASGRP2	Cluster-1445.6812	25.1111	64.8765	-1.3763	0.012598	0.012598	TFCP2	Cluster-1445.18623	1678.31	676.499	1.3107	8.2622e-10	1.647e-08
RPSA	Cluster-1445.27970	15.1222	0	6.4526	3.2069e-05	3.2069e-05	TFCP2	Cluster-1445.18623	1678.31	676.499	1.3107	8.2622e-10	1.647e-08
RTN1	Cluster-1445.0	49.6555	0	8.1711	7.7643e-10	7.7643e-10	TFCP2	Cluster-1445.18623	1678.31	676.499	1.3107	8.2622e-10	1.647e-08
RTN2	Cluster-1445.7257	47.7042	6.61521	2.8367	0.00052547	0.00052547	TFCP2	Cluster-1445.18623	1678.31	676.499	1.3107	8.2622e-10	1.647e-08
SLC2A9	Cluster-1445.26399	633.025	12.3039	5.6734	9.7301e-60	9.7301e-60	TFCP2	Cluster-1445.18623	1678.31	676.499	1.3107	8.2622e-10	1.647e-08
SMOX	Cluster-1445.10325	630.007	102.626	2.618	6.6947e-05	6.6947e-05	TFCP2	Cluster-1445.18623	1678.31	676.499	1.3107	8.2622e-10	1.647e-08
SOD3	Cluster-1445.17599	1264.74	7787.28	-2.6226	6.5721e-10	6.5721e-10	TFCP2	Cluster-1445.18623	1678.31	676.499	1.3107	8.2622e-10	1.647e-08
SORT1	Cluster-1445.16652	1671.07	4330.39	-1.374	4.693e-13	4.693e-13	TFCP2	Cluster-1445.18623	1678.31	676.499	1.3107	8.2622e-10	1.647e-08
SPEG	Cluster-1445.18438	6677.32	2662.34	1.3267	6.9687e-06	6.9687e-06	TFCP2	Cluster-1445.18623	1678.31	676.499	1.3107	8.2622e-10	1.647e-08
[truncated: 91 more rows]
