# Supplementary material for: Expression Regulation of Water Reabsorption Genes and Transcription Factors in the Kidneys of Lepus yarkandensis
Source: Front Physiol. 2022 May 26;13:856427. doi: 10.3389/fphys.2022.856427 (PMC9204326; doi:10.3389/fphys.2022.856427)
Supplement: Supplementary file 6 [file Table6.XLSX]

## Sheet: Sheet1
Table S6. Enrichment analysis of DEGs between L. yarkandensis and O. cuniculus based on GO terms
Category	ID	Description	GeneRatio	BgRatio	pvalue	padj	Count	geneID
MF	GO:0016757	transferase activity, transferring glycosyl groups	103|3734	258|13125	7.6545e-05	0.010257	103	Cluster-1445.20943,Cluster-1445.17044,Cluster-1445.13776,Cluster-1445.11179,Cluster-1445.22770,Cluster-1445.9541,Cluster-1445.16808,Cluster-1445.15391,Cluster-6259.0,Cluster-1445.21213,Cluster-1445.3860,Cluster-1445.18282,Cluster-1445.14554,Cluster-1445.8746,Cluster-1445.21400,Cluster-1445.21401,Cluster-1445.18983,Cluster-1445.17769,Cluster-1445.6651,Cluster-1445.13377,Cluster-1445.25631,Cluster-…
CC	GO:0005576	extracellular region	328|3734	998|13125	0.00061829	0.041425	328	Cluster-1445.9422,Cluster-1445.21476,Cluster-1445.20944,Cluster-1445.20666,Cluster-1445.12404,Cluster-1445.15194,Cluster-1445.1832,Cluster-1445.12274,Cluster-1445.18824,Cluster-1445.538,Cluster-1445.3193,Cluster-1445.25898,Cluster-1445.20047,Cluster-1445.16580,Cluster-1445.7314,Cluster-1445.19464,Cluster-1445.15831,Cluster-1445.10853,Cluster-1445.3050,Cluster-1445.23333,Cluster-1445.14140,Cluster…
BP	GO:0002376	immune system process	74|3734	194|13125	0.0015626	0.069796	74	Cluster-1445.17983,Cluster-1445.18829,Cluster-1445.21885,Cluster-1445.12404,Cluster-1445.7550,Cluster-1445.1220,Cluster-1445.12400,Cluster-1445.10435,Cluster-848.0,Cluster-1445.12629,Cluster-1445.20412,Cluster-1445.30727,Cluster-1445.14090,Cluster-1445.25760,Cluster-1445.13475,Cluster-1445.3050,Cluster-1445.28512,Cluster-1445.2362,Cluster-1445.8002,Cluster-1445.7338,Cluster-1445.19998,Cluster-144…
MF	GO:0022857	transmembrane transporter activity	356|3734	1103|13125	0.0029213	0.097864	356	Cluster-1445.14393,Cluster-1445.24053,Cluster-1445.18472,Cluster-1445.7552,Cluster-1445.18477,Cluster-1445.24628,Cluster-1445.2110,Cluster-1445.16068,Cluster-1445.23885,Cluster-1445.14668,Cluster-1445.20507,Cluster-1445.18172,Cluster-1445.22971,Cluster-1445.23873,Cluster-1445.3902,Cluster-1445.17961,Cluster-1445.9051,Cluster-2287.0,Cluster-1445.13663,Cluster-1445.19176,Cluster-7747.0,Cluster-1445…
BP	GO:0015979	photosynthesis	53|3734	145|13125	0.0199	0.53332	53	Cluster-1445.10618,Cluster-1445.21933,Cluster-1445.20783,Cluster-1445.24287,Cluster-1445.15429,Cluster-1445.5468,Cluster-1445.28141,Cluster-1445.14966,Cluster-1445.19801,Cluster-1445.15813,Cluster-1445.15507,Cluster-1445.12509,Cluster-1445.5606,Cluster-1445.5776,Cluster-1445.15306,Cluster-1445.1743,Cluster-1445.10396,Cluster-1445.12719,Cluster-1445.24730,Cluster-1445.27724,Cluster-1445.11200,Clus…
CC	GO:0005886	plasma membrane	135|3734	421|13125	0.047988	0.83462	135	Cluster-1445.2910,Cluster-1445.18330,Cluster-1445.18829,Cluster-1445.22672,Cluster-1445.13162,Cluster-1784.0,Cluster-1445.9617,Cluster-1445.7552,Cluster-1445.13205,Cluster-1445.14090,Cluster-1445.2110,Cluster-1445.13475,Cluster-1445.9852,Cluster-1445.2335,Cluster-1445.10392,Cluster-1445.13684,Cluster-1445.22971,Cluster-1445.11970,Cluster-1445.3902,Cluster-1445.26438,Cluster-1445.24110,Cluster-144…
BP	GO:0008219	cell death	65|3734	187|13125	0.049718	0.83462	65	Cluster-1445.16708,Cluster-1445.18194,Cluster-1445.6623,Cluster-1445.24904,Cluster-1445.25773,Cluster-1445.12296,Cluster-1445.23353,Cluster-1445.10527,Cluster-1445.14815,Cluster-1445.14101,Cluster-1445.25580,Cluster-1445.18639,Cluster-1445.9000,Cluster-1445.19613,Cluster-1445.11670,Cluster-1445.8253,Cluster-7803.0,Cluster-1445.18176,Cluster-1445.15802,Cluster-1445.25795,Cluster-1445.10392,Cluster…
BP	GO:0000902	cell morphogenesis	15|3734	34|13125	0.049828	0.83462	15	Cluster-1445.15727,Cluster-4888.0,Cluster-1445.25710,Cluster-8172.0,Cluster-1445.16390,Cluster-1445.12404,Cluster-1445.13748,Cluster-1445.12400,Cluster-1445.18973,Cluster-1445.18697,Cluster-1445.6824,Cluster-1445.5979,Cluster-1445.9367,Cluster-1445.1932,Cluster-1445.17866
MF	GO:0030674	protein binding, bridging	11|3734	25|13125	0.067151	0.9998	11	Cluster-1445.7251,Cluster-1445.7420,Cluster-1445.27591,Cluster-1445.22651,Cluster-1445.1821,Cluster-1445.8315,Cluster-1445.7018,Cluster-1445.10599,Cluster-1445.28184,Cluster-1445.27165,Cluster-1445.9037
BP	GO:0032196	transposition	12|3734	28|13125	0.081641	1	12	Cluster-1445.3743,Cluster-1445.17004,Cluster-1445.15321,Cluster-1445.7772,Cluster-1445.22909,Cluster-1445.27731,Cluster-1445.27535,Cluster-1445.27918,Cluster-1445.9453,Cluster-1445.24209,Cluster-1445.11405,Cluster-1445.22439
MF	GO:0016829	lyase activity	80|3734	241|13125	0.083401	1	80	Cluster-1445.16460,Cluster-1445.11114,Cluster-1445.20041,Cluster-1445.20556,Cluster-1445.11727,Cluster-1445.4023,Cluster-1445.16042,Cluster-1445.16067,Cluster-1445.1687,Cluster-1445.25462,Cluster-1445.6660,Cluster-1445.20390,Cluster-1445.29084,Cluster-1445.18697,Cluster-1445.2765,Cluster-1445.8487,Cluster-1445.14211,Cluster-1445.18478,Cluster-1445.23966,Cluster-1445.5465,Cluster-1445.17592,Cluste…
CC	GO:0009579	thylakoid	42|3734	125|13125	0.10594	1	42	Cluster-1445.4025,Cluster-1445.20783,Cluster-1445.24287,Cluster-1445.5468,Cluster-1445.14966,Cluster-1445.19801,Cluster-1445.15507,Cluster-1445.12509,Cluster-1445.5776,Cluster-1445.15306,Cluster-1445.21933,Cluster-1445.10396,Cluster-1445.12719,Cluster-1445.15265,Cluster-1445.11200,Cluster-1445.17940,Cluster-1445.27685,Cluster-6265.0,Cluster-1445.23407,Cluster-1445.17919,Cluster-1445.21928,Cluster…
BP	GO:0003013	circulatory system process	10|3734	24|13125	0.11306	1	10	Cluster-1445.18392,Cluster-1445.10502,Cluster-1445.11950,Cluster-1445.30375,Cluster-1445.10068,Cluster-1445.30346,Cluster-7929.0,Cluster-7295.0,Cluster-1445.16664,Cluster-1445.12084
BP	GO:0008283	cell proliferation	33|3734	95|13125	0.12133	1	33	Cluster-1445.1504,Cluster-1445.24355,Cluster-1445.23545,Cluster-1445.3635,Cluster-1445.8315,Cluster-1445.26158,Cluster-1445.18619,Cluster-1445.4049,Cluster-1445.27591,Cluster-1445.7420,Cluster-1445.9323,Cluster-1445.21233,Cluster-1445.20720,Cluster-1445.11970,Cluster-1445.20252,Cluster-1445.7765,Cluster-1445.27827,Cluster-1445.10372,Cluster-1445.12457,Cluster-1445.23222,Cluster-1445.9101,Cluster-…
MF	GO:0016810	hydrolase activity, acting on carbon-nitrogen (but not peptide) bonds	20|3734	55|13125	0.12855	1	20	Cluster-1445.10680,Cluster-1445.14166,Cluster-1445.10107,Cluster-1445.8241,Cluster-1445.2232,Cluster-1445.18008,Cluster-8382.0,Cluster-1445.10335,Cluster-1445.14064,Cluster-1445.16263,Cluster-1445.7187,Cluster-1445.17814,Cluster-8444.0,Cluster-1445.16569,Cluster-1445.8650,Cluster-1445.19760,Cluster-1445.29729,Cluster-1445.17824,Cluster-1445.4197,Cluster-1445.18433
MF	GO:0016491	oxidoreductase activity	312|3734	1029|13125	0.13418	1	312	Cluster-1445.731,Cluster-1445.8588,Cluster-1445.20941,Cluster-1445.14390,Cluster-1445.17512,Cluster-1445.17040,Cluster-1445.16065,Cluster-10627.0,Cluster-1445.9505,Cluster-1445.12403,Cluster-1784.0,Cluster-1445.15429,Cluster-1445.9614,Cluster-4835.0,Cluster-1445.23698,Cluster-1445.8353,Cluster-1445.3265,Cluster-1445.17596,Cluster-1445.17213,Cluster-1445.2179,Cluster-1445.19264,Cluster-1445.14142,…
CC	GO:0009536	plastid	9|3734	22|13125	0.13888	1	9	Cluster-1445.19289,Cluster-1445.23571,Cluster-1445.11851,Cluster-1445.2629,Cluster-1445.3435,Cluster-1445.5870,Cluster-1445.7598,Cluster-1445.9042,Cluster-1445.4495
BP	GO:0040007	growth	37|3734	109|13125	0.14857	1	37	Cluster-1445.1504,Cluster-1445.24355,Cluster-1445.23545,Cluster-1445.3635,Cluster-1445.8584,Cluster-1445.3193,Cluster-1445.26158,Cluster-1445.18619,Cluster-1445.19864,Cluster-1445.18297,Cluster-1445.4049,Cluster-1445.27591,Cluster-1445.7420,Cluster-1445.12457,Cluster-1445.9323,Cluster-1445.2458,Cluster-1445.20720,Cluster-1445.11970,Cluster-1445.20252,Cluster-1445.7765,Cluster-1445.27827,Cluster-1…
BP	GO:0055085	transmembrane transport	258|3734	849|13125	0.15491	1	258	Cluster-1445.20943,Cluster-1445.16708,Cluster-1445.24053,Cluster-1445.10710,Cluster-1445.10503,Cluster-1784.0,Cluster-1445.16745,Cluster-1445.13478,Cluster-1445.14662,Cluster-1445.24628,Cluster-1445.11748,Cluster-1445.18478,Cluster-1445.29046,Cluster-1445.23885,Cluster-1445.14668,Cluster-1445.1932,Cluster-1445.3262,Cluster-1445.4257,Cluster-1445.6302,Cluster-1445.20469,Cluster-1445.20507,Cluster-…
MF	GO:0019843	rRNA binding	8|3734	20|13125	0.1714	1	8	Cluster-1445.19289,Cluster-1445.7195,Cluster-1445.23597,Cluster-1445.2629,Cluster-1445.5870,Cluster-1445.9042,Cluster-1445.4495,Cluster-1445.12096
BP	GO:0044403	symbiont process	145|3734	478|13125	0.1738	1	145	Cluster-1445.535,Cluster-1445.22323,Cluster-1445.22673,Cluster-1445.20944,Cluster-1445.20789,Cluster-1445.17696,Cluster-1445.13776,Cluster-1445.6845,Cluster-1445.26139,Cluster-1445.14402,Cluster-1445.10340,Cluster-1445.12074,Cluster-1445.14009,Cluster-1445.6894,Cluster-1445.15730,Cluster-1445.15410,Cluster-1445.2330,Cluster-1445.19892,Cluster-1445.4232,Cluster-1445.22400,Cluster-1445.17964,Cluste…
BP	GO:0007034	vacuolar transport	9|3734	23|13125	0.18602	1	9	Cluster-1445.5971,Cluster-1445.4215,Cluster-1445.2458,Cluster-1445.6013,Cluster-1445.7983,Cluster-1445.14145,Cluster-1445.18478,Cluster-1445.23255,Cluster-1445.11524
MF	GO:0008168	methyltransferase activity	76|3734	238|13125	0.18858	1	76	Cluster-1445.10084,Cluster-1445.15127,Cluster-1445.26919,Cluster-1445.17413,Cluster-1445.15901,Cluster-1445.11601,Cluster-1445.8449,Cluster-1445.13595,Cluster-1445.18825,Cluster-1445.5468,Cluster-1445.12452,Cluster-1445.16965,Cluster-1445.20412,Cluster-1445.29738,Cluster-1445.2176,Cluster-1445.22285,Cluster-1445.11780,Cluster-1445.14303,Cluster-1445.697,Cluster-1445.26450,Cluster-1445.22937,Clust…
CC	GO:0031012	extracellular matrix	21|3734	62|13125	0.1973	1	21	Cluster-1445.20995,Cluster-1445.12685,Cluster-1445.9603,Cluster-1445.24966,Cluster-1445.12946,Cluster-6481.0,Cluster-1445.12967,Cluster-1445.13808,Cluster-1445.8433,Cluster-1445.18824,Cluster-1445.1822,Cluster-11118.0,Cluster-1445.15194,Cluster-1445.15140,Cluster-1445.19831,Cluster-1445.23150,Cluster-1445.2178,Cluster-1445.11818,Cluster-1445.30255,Cluster-1445.29311,Cluster-1445.12746
BP	GO:0007005	mitochondrion organization	35|3734	111|13125	0.24538	1	35	Cluster-1445.12296,Cluster-1445.3435,Cluster-1445.16967,Cluster-1445.10454,Cluster-1445.12152,Cluster-1445.6623,Cluster-1445.9715,Cluster-1445.21379,Cluster-1445.18217,Cluster-1445.28020,Cluster-1445.3823,Cluster-1445.29891,Cluster-1445.24782,Cluster-1445.23134,Cluster-1445.12885,Cluster-1445.4112,Cluster-1445.6811,Cluster-1445.13704,Cluster-1445.19314,Cluster-1445.19726,Cluster-1445.12410,Cluste…
BP	GO:0040011	locomotion	74|3734	242|13125	0.25708	1	74	Cluster-1445.22206,Cluster-1445.29392,Cluster-1445.13582,Cluster-1445.22673,Cluster-1445.3539,Cluster-1445.2664,Cluster-1445.17983,Cluster-1445.23796,Cluster-1445.13776,Cluster-1445.25462,Cluster-1445.26139,Cluster-1445.14266,Cluster-1445.29738,Cluster-1445.24628,Cluster-1445.13199,Cluster-1445.14727,Cluster-1445.9842,Cluster-1445.7338,Cluster-1445.24960,Cluster-1445.14009,Cluster-1445.17191,Clus…
BP	GO:0005975	carbohydrate metabolic process	126|3734	414|13125	0.28597	1	126	Cluster-1445.16460,Cluster-6259.0,Cluster-1445.11663,Cluster-1445.8584,Cluster-1445.28962,Cluster-1445.9614,Cluster-1445.4166,Cluster-1445.15390,Cluster-1445.17216,Cluster-1445.6702,Cluster-1445.3865,Cluster-1445.14557,Cluster-1445.30531,Cluster-1445.9691,Cluster-1445.26879,Cluster-1445.12403,Cluster-1445.11179,Cluster-1445.6651,Cluster-1445.11750,Cluster-1445.26229,Cluster-1445.17689,Cluster-144…
CC	GO:0005615	extracellular space	56|3734	187|13125	0.33422	1	56	Cluster-1445.9422,Cluster-1445.25929,Cluster-1445.21933,Cluster-7171.0,Cluster-8027.0,Cluster-4360.0,Cluster-1445.13143,Cluster-1445.3193,Cluster-1445.4124,Cluster-1445.6824,Cluster-1445.7314,Cluster-1445.25649,Cluster-1445.19864,Cluster-1445.18297,Cluster-1445.7018,Cluster-1445.5971,Cluster-1445.11382,Cluster-1445.13106,Cluster-1445.18869,Cluster-1445.15730,Cluster-1445.5648,Cluster-1445.2458,Cl…
BP	GO:0019748	secondary metabolic process	15|3734	46|13125	0.33639	1	15	Cluster-1445.4718,Cluster-1445.12662,Cluster-1445.21885,Cluster-1445.15690,Cluster-1445.8147,Cluster-1445.2362,Cluster-1445.16125,Cluster-1445.22366,Cluster-1445.19555,Cluster-1445.18873,Cluster-1445.4098,Cluster-1445.4853,Cluster-1445.8798,Cluster-1445.24807,Cluster-1445.25760
CC	GO:0005829	cytosol	16|3734	50|13125	0.34751	1	16	Cluster-1445.15886,Cluster-1445.15730,Cluster-1445.13403,Cluster-1445.11168,Cluster-1445.19176,Cluster-1445.21069,Cluster-1445.25377,Cluster-4360.0,Cluster-1445.5648,Cluster-1445.6028,Cluster-1445.23210,Cluster-1445.24306,Cluster-1445.24570,Cluster-1445.30727,Cluster-1445.9715,Cluster-1445.11367
BP	GO:0006629	lipid metabolic process	125|3734	417|13125	0.36592	1	125	Cluster-6259.0,Cluster-1445.9505,Cluster-1445.13776,Cluster-1445.17219,Cluster-1445.9614,Cluster-1445.12361,Cluster-1445.2110,Cluster-1445.15390,Cluster-1445.14140,Cluster-1445.1930,Cluster-1445.18176,Cluster-1445.3868,Cluster-1445.16664,Cluster-1445.18542,Cluster-1445.6716,Cluster-1445.30821,Cluster-1445.3662,Cluster-1445.19526,Cluster-1445.8326,Cluster-1445.2752,Cluster-1445.15164,Cluster-1445.…
BP	GO:0006914	autophagy	19|3734	61|13125	0.38472	1	19	Cluster-1445.11969,Cluster-1445.9422,Cluster-1445.2613,Cluster-1445.15730,Cluster-1445.20347,Cluster-1445.11168,Cluster-1445.5914,Cluster-1445.9663,Cluster-1445.20543,Cluster-1445.15301,Cluster-1445.6961,Cluster-1445.6660,Cluster-1445.21418,Cluster-1445.7314,Cluster-1445.13237,Cluster-1445.8557,Cluster-1445.17504,Cluster-1445.5648,Cluster-1445.1473
MF	GO:0004518	nuclease activity	94|3734	321|13125	0.43282	1	94	Cluster-1445.6660,Cluster-1445.13074,Cluster-1445.12361,Cluster-1445.5148,Cluster-1445.2236,Cluster-1445.2231,Cluster-1445.27331,Cluster-1445.19892,Cluster-1445.29683,Cluster-8410.0,Cluster-1445.23134,Cluster-1445.20628,Cluster-1445.15490,Cluster-1445.17765,Cluster-1445.8050,Cluster-1445.18445,Cluster-1445.6718,Cluster-1445.23894,Cluster-1445.3870,Cluster-1445.7396,Cluster-1445.9715,Cluster-1445.…
MF	GO:0016798	hydrolase activity, acting on glycosyl bonds	52|3734	177|13125	0.44312	1	52	Cluster-1445.21676,Cluster-1445.22517,Cluster-1445.8603,Cluster-1445.11728,Cluster-1445.7187,Cluster-1445.9442,Cluster-1445.19264,Cluster-1445.10562,Cluster-1445.5888,Cluster-1445.11235,Cluster-1445.16944,Cluster-1445.7420,Cluster-1445.1902,Cluster-1445.22937,Cluster-1445.14127,Cluster-1445.18506,Cluster-1445.596,Cluster-1445.21138,Cluster-1445.20378,Cluster-10201.1,Cluster-5501.0,Cluster-1445.18…
MF	GO:0016779	nucleotidyltransferase activity	103|3734	355|13125	0.44975	1	103	Cluster-1445.10264,Cluster-1445.4009,Cluster-1445.18822,Cluster-1445.22776,Cluster-1445.14096,Cluster-1445.14148,Cluster-1445.4483,Cluster-1445.28069,Cluster-1445.14140,Cluster-1445.2231,Cluster-1445.29683,Cluster-1445.18985,Cluster-1445.12554,Cluster-1445.28580,Cluster-1445.5872,Cluster-1445.4070,Cluster-1445.28612,Cluster-1445.7789,Cluster-1445.20410,Cluster-5305.0,Cluster-1445.9923,Cluster-144…
BP	GO:0061024	membrane organization	31|3734	103|13125	0.45368	1	31	Cluster-1445.14394,Cluster-1445.22323,Cluster-1445.13326,Cluster-1445.3435,Cluster-1445.18199,Cluster-1445.20390,Cluster-1445.12152,Cluster-1445.15919,Cluster-1445.22025,Cluster-950.0,Cluster-1445.20468,Cluster-1445.18036,Cluster-1445.10404,Cluster-1445.23079,Cluster-1445.27535,Cluster-1445.25238,Cluster-1445.15948,Cluster-1445.13587,Cluster-1445.17306,Cluster-1445.11501,Cluster-1445.9908,Cluster…
MF	GO:0008092	cytoskeletal protein binding	81|3734	279|13125	0.46013	1	81	Cluster-1445.12900,Cluster-1445.21444,Cluster-1445.6435,Cluster-1445.22779,Cluster-1445.16160,Cluster-1445.5867,Cluster-1445.29133,Cluster-1445.20488,Cluster-1445.8315,Cluster-1445.28866,Cluster-1445.25581,Cluster-1445.11828,Cluster-1445.6574,Cluster-1445.19994,Cluster-1445.25815,Cluster-1445.9930,Cluster-1445.27165,Cluster-1445.19632,Cluster-1445.8238,Cluster-1445.14488,Cluster-1445.29392,Cluste…
CC	GO:0005929	cilium	33|3734	113|13125	0.48317	1	33	Cluster-1445.2664,Cluster-1445.23796,Cluster-1445.12362,Cluster-1445.29738,Cluster-1445.9842,Cluster-1445.17191,Cluster-1445.29392,Cluster-1445.19856,Cluster-1445.5674,Cluster-5665.0,Cluster-1445.13899,Cluster-1445.14266,Cluster-8410.0,Cluster-1445.2613,Cluster-1445.17748,Cluster-1445.16556,Cluster-1445.24531,Cluster-1445.3564,Cluster-1445.1821,Cluster-1445.15827,Cluster-1445.7983,Cluster-1853.0,…
BP	GO:0007009	plasma membrane organization	8|3734	25|13125	0.48341	1	8	Cluster-1445.14394,Cluster-1445.13943,Cluster-1445.13326,Cluster-1445.18199,Cluster-1445.17306,Cluster-1445.23079,Cluster-1445.27535,Cluster-1445.10155
BP	GO:0006810	transport	652|3734	2264|13125	0.49523	1	652	Cluster-1445.9422,Cluster-1445.14393,Cluster-1445.24053,Cluster-1445.18472,Cluster-1445.3197,Cluster-1445.7552,Cluster-1445.14925,Cluster-1445.24628,Cluster-1445.14145,Cluster-1445.18478,Cluster-1445.23885,Cluster-1445.14668,Cluster-1445.13564,Cluster-1445.20507,Cluster-1445.18172,Cluster-1445.22873,Cluster-1445.22971,Cluster-1445.23873,Cluster-1445.23875,Cluster-1445.17961,Cluster-1445.9051,Clus…
CC	GO:0031410	cytoplasmic vesicle	39|3734	137|13125	0.51287	1	39	Cluster-1445.10618,Cluster-1445.22323,Cluster-1445.675,Cluster-10627.0,Cluster-1445.17271,Cluster-4360.0,Cluster-1445.15429,Cluster-1445.28141,Cluster-1445.3197,Cluster-1445.28903,Cluster-1445.2134,Cluster-1445.15813,Cluster-1445.9715,Cluster-1445.5606,Cluster-1445.15003,Cluster-1445.20424,Cluster-1445.3766,Cluster-1445.12194,Cluster-1445.26704,Cluster-1445.3208,Cluster-1445.19176,Cluster-1445.24…
BP	GO:0007267	cell-cell signaling	25|3734	91|13125	0.51402	1	25	Cluster-1445.19322,Cluster-1445.2133,Cluster-1445.8999,Cluster-1445.5222,Cluster-1445.28014,Cluster-1445.5992,Cluster-1445.2596,Cluster-1445.15367,Cluster-1445.23055,Cluster-1445.23399,Cluster-1445.25231,Cluster-1445.12948,Cluster-1445.30115,Cluster-1445.4354,Cluster-1445.16950,Cluster-1445.7985,Cluster-1445.24904,Cluster-1445.16774,Cluster-8475.0,Cluster-1445.22780,Cluster-1445.14239,Cluster-144…
BP	GO:0000278	mitotic cell cycle	26|3734	90|13125	0.5193	1	26	Cluster-1445.20041,Cluster-1445.7088,Cluster-1445.2664,Cluster-1445.10710,Cluster-1445.30109,Cluster-1445.7187,Cluster-1445.16110,Cluster-1445.9842,Cluster-1445.850,Cluster-1445.9837,Cluster-1445.20543,Cluster-9794.0,Cluster-1445.15855,Cluster-1445.19436,Cluster-1445.368,Cluster-1445.7860,Cluster-1445.20653,Cluster-1445.24531,Cluster-8470.0,Cluster-1445.10400,Cluster-1445.9728,Cluster-1445.4268,C…
MF	GO:0008233	peptidase activity	206|3734	715|13125	0.54068	1	206	Cluster-1445.17517,Cluster-1445.20943,Cluster-1445.17651,Cluster-1445.20407,Cluster-1445.18820,Cluster-1445.9937,Cluster-1445.17219,Cluster-1445.13205,Cluster-1445.9930,Cluster-1445.14145,Cluster-1445.17211,Cluster-1445.15390,Cluster-1445.3056,Cluster-1445.8108,Cluster-1445.28100,Cluster-1445.18325,Cluster-1445.18382,Cluster-1445.5201,Cluster-1445.20183,Cluster-1445.13681,Cluster-1445.4232,Cluste…
BP	GO:0009790	embryo development	5|3734	17|13125	0.54784	1	5	Cluster-1445.25462,Cluster-1445.6824,Cluster-1445.24628,Cluster-1445.9537,Cluster-1445.1776
BP	GO:0048856	anatomical structure development	117|3734	413|13125	0.55475	1	117	Cluster-1445.21885,Cluster-1445.14393,Cluster-1445.12404,Cluster-1445.8584,Cluster-1445.18824,Cluster-1445.9930,Cluster-1445.1932,Cluster-1445.11172,Cluster-1445.1725,Cluster-1445.6472,Cluster-1445.1488,Cluster-1445.18542,Cluster-1445.20582,Cluster-1445.8465,Cluster-1445.16505,Cluster-1445.8999,Cluster-1445.21891,Cluster-1445.5979,Cluster-1445.17444,Cluster-1445.9537,Cluster-1445.12400,Cluster-14…
BP	GO:0007165	signal transduction	525|3734	1845|13125	0.56732	1	525	Cluster-1445.10264,Cluster-1445.14395,Cluster-1445.9298,Cluster-1445.22323,Cluster-1445.5935,Cluster-1445.24355,Cluster-1445.9359,Cluster-1445.9291,Cluster-1445.11664,Cluster-1445.11744,Cluster-1445.14148,Cluster-1445.24628,Cluster-1445.2110,Cluster-1445.10032,Cluster-1445.7078,Cluster-1445.23970,Cluster-1445.22878,Cluster-1445.4864,Cluster-1445.27535,Cluster-1445.3901,Cluster-1445.16664,Cluster-…
MF	GO:0016791	phosphatase activity	70|3734	241|13125	0.56735	1	70	Cluster-1445.22517,Cluster-1445.5828,Cluster-1445.1813,Cluster-1445.21938,Cluster-1445.13305,Cluster-1445.18732,Cluster-11142.0,Cluster-1445.16408,Cluster-1445.12424,Cluster-1445.2585,Cluster-1445.16769,Cluster-1445.12254,Cluster-1445.17210,Cluster-1445.14966,Cluster-1445.12152,Cluster-1445.11413,Cluster-1445.27268,Cluster-1445.2404,Cluster-1445.21108,Cluster-1445.14574,Cluster-1445.23970,Cluster…
BP	GO:0022618	ribonucleoprotein complex assembly	5|3734	17|13125	0.56917	1	5	Cluster-1445.4126,Cluster-1445.4270,Cluster-1445.14197,Cluster-1445.22264,Cluster-1445.26608
BP	GO:0006913	nucleocytoplasmic transport	29|3734	103|13125	0.59949	1	29	Cluster-1445.17439,Cluster-1445.22779,Cluster-1445.27948,Cluster-1445.15855,Cluster-1445.20488,Cluster-4360.0,Cluster-1784.0,Cluster-1445.11515,Cluster-1445.16689,Cluster-1445.6824,Cluster-1445.9521,Cluster-1445.9842,Cluster-1445.8002,Cluster-1445.25417,Cluster-1445.13403,Cluster-1445.5229,Cluster-1445.20543,Cluster-1445.17630,Cluster-1445.9037,Cluster-1445.13815,Cluster-1445.16556,Cluster-1445.5…
CC	GO:0000229	cytoplasmic chromosome	1|3734	3|13125	0.61104	1	1	Cluster-1445.25327
CC	GO:0005739	mitochondrion	109|3734	393|13125	0.64096	1	109	Cluster-1445.25581,Cluster-1445.16967,Cluster-1445.24628,Cluster-1445.10416,Cluster-1445.8842,Cluster-1445.6703,Cluster-1445.3262,Cluster-1445.4257,Cluster-1445.20507,Cluster-1445.24782,Cluster-1445.18985,Cluster-1445.23134,Cluster-1445.27626,Cluster-1445.22083,Cluster-8498.0,Cluster-1445.13704,Cluster-1445.12790,Cluster-1445.16779,Cluster-1445.11501,Cluster-1445.14063,Cluster-1445.19870,Cluster-…
BP	GO:0006091	generation of precursor metabolites and energy	89|3734	326|13125	0.65397	1	89	Cluster-1445.16460,Cluster-1445.731,Cluster-1445.15429,Cluster-4835.0,Cluster-1445.13479,Cluster-1445.8353,Cluster-1445.4775,Cluster-1445.6368,Cluster-1445.12670,Cluster-1445.5063,Cluster-1445.27685,Cluster-1445.23398,Cluster-1445.7166,Cluster-1445.15012,Cluster-1445.11012,Cluster-1445.15250,Cluster-2142.1,Cluster-1445.15706,Cluster-1445.23281,Cluster-1445.26736,Cluster-1445.18574,Cluster-1445.11…
CC	GO:0005635	nuclear envelope	7|3734	26|13125	0.66411	1	7	Cluster-1445.22488,Cluster-1445.10353,Cluster-1445.5229,Cluster-1445.3071,Cluster-1445.17630,Cluster-1445.13509,Cluster-1445.13815
MF	GO:0008134	transcription factor binding	45|3734	162|13125	0.67195	1	45	Cluster-1445.20041,Cluster-1445.14391,Cluster-1445.17435,Cluster-1445.2664,Cluster-1445.13055,Cluster-1445.4020,Cluster-1445.30109,Cluster-1445.13143,Cluster-1445.11255,Cluster-1445.14589,Cluster-1445.9521,Cluster-1445.850,Cluster-1445.8937,Cluster-1445.11168,Cluster-1445.20543,Cluster-1445.15367,Cluster-1445.26621,Cluster-1445.3216,Cluster-1445.16664,Cluster-1445.9037,Cluster-10564.0,Cluster-144…
MF	GO:0030234	enzyme regulator activity	106|3734	380|13125	0.67336	1	106	Cluster-1445.22672,Cluster-1445.21809,Cluster-1445.7314,Cluster-1445.4661,Cluster-1445.3262,Cluster-1445.14711,Cluster-1445.9599,Cluster-1445.18997,Cluster-7833.0,Cluster-1445.9694,Cluster-1445.24225,Cluster-1445.20059,Cluster-1445.17763,Cluster-1445.2752,Cluster-1445.12790,Cluster-1445.15791,Cluster-1445.10174,Cluster-1445.23894,Cluster-9208.0,Cluster-1445.6302,Cluster-1445.4086,Cluster-9984.0,C…
MF	GO:0032182	ubiquitin-like protein binding	9|3734	34|13125	0.68459	1	9	Cluster-1445.13318,Cluster-1445.18021,Cluster-1445.22651,Cluster-1445.3766,Cluster-1445.19234,Cluster-1445.28835,Cluster-1445.24316,Cluster-1445.27165,Cluster-1445.9093
BP	GO:0050877	nervous system process	18|3734	69|13125	0.68637	1	18	Cluster-1445.17516,Cluster-1445.27709,Cluster-1445.4445,Cluster-1445.13653,Cluster-1445.29299,Cluster-1445.15446,Cluster-1445.11116,Cluster-1445.13768,Cluster-9866.1,Cluster-1445.19084,Cluster-4317.0,Cluster-1445.19450,Cluster-1445.29133,Cluster-1445.30723,Cluster-1445.11381,Cluster-1445.11846,Cluster-1445.13501,Cluster-7629.0
BP	GO:0042592	homeostatic process	44|3734	161|13125	0.69436	1	44	Cluster-1445.22488,Cluster-1445.12307,Cluster-1445.12407,Cluster-1445.10435,Cluster-1445.17141,Cluster-1445.11925,Cluster-1445.23885,Cluster-1445.7265,Cluster-1445.28100,Cluster-1445.19850,Cluster-1445.4257,Cluster-1445.18363,Cluster-1445.18014,Cluster-7601.0,Cluster-9998.0,Cluster-1445.20582,Cluster-1445.7726,Cluster-1445.30727,Cluster-1445.23423,Cluster-1445.4017,Cluster-1445.6345,Cluster-1445.…
BP	GO:0051301	cell division	36|3734	133|13125	0.70723	1	36	Cluster-1445.8141,Cluster-10167.0,Cluster-1445.11450,Cluster-1445.8584,Cluster-1445.11515,Cluster-1445.11432,Cluster-1445.29738,Cluster-1445.15855,Cluster-1445.8002,Cluster-1445.20501,Cluster-1445.5636,Cluster-1445.11852,Cluster-1445.13684,Cluster-1445.1821,Cluster-1445.15367,Cluster-1445.19210,Cluster-1445.13387,Cluster-1445.17829,Cluster-1445.20868,Cluster-1445.306,Cluster-1445.17504,Cluster-14…
CC	GO:0005618	cell wall	3|3734	12|13125	0.71022	1	3	Cluster-1445.24278,Cluster-1445.9205,Cluster-1445.11179
CC	GO:0005815	microtubule organizing center	14|3734	54|13125	0.73238	1	14	Cluster-1445.21194,Cluster-1445.15367,Cluster-1445.20779,Cluster-1445.11852,Cluster-1445.23796,Cluster-1445.13986,Cluster-1445.19461,Cluster-1445.25580,Cluster-1445.14763,Cluster-1445.14641,Cluster-1445.21273,Cluster-1445.29738,Cluster-1445.6483,Cluster-1445.368
CC	GO:0005730	nucleolus	61|3734	228|13125	0.73427	1	61	Cluster-1445.10264,Cluster-1445.20041,Cluster-1445.2567,Cluster-1445.11883,Cluster-1445.13694,Cluster-1445.9799,Cluster-1445.13055,Cluster-1445.11601,Cluster-1445.4020,Cluster-1445.9408,Cluster-1445.16965,Cluster-1445.14148,Cluster-1445.24835,Cluster-1445.28069,Cluster-1445.10445,Cluster-1445.9716,Cluster-1445.850,Cluster-1445.11404,Cluster-1445.15003,Cluster-1445.20023,Cluster-1445.18265,Cluster…
BP	GO:0048870	cell motility	36|3734	135|13125	0.74045	1	36	Cluster-1445.2664,Cluster-1445.23796,Cluster-1445.25462,Cluster-10586.2,Cluster-1445.6825,Cluster-1445.29738,Cluster-1445.24628,Cluster-1445.9842,Cluster-1445.17191,Cluster-1445.29392,Cluster-1445.19856,Cluster-1445.14266,Cluster-1445.16556,Cluster-1445.17570,Cluster-8410.0,Cluster-1445.29569,Cluster-1445.2613,Cluster-1445.24531,Cluster-1445.1821,Cluster-1445.7983,Cluster-1445.9537,Cluster-1445.1…
BP	GO:0007059	chromosome segregation	32|3734	123|13125	0.7491	1	32	Cluster-1445.20041,Cluster-1445.8141,Cluster-1445.7088,Cluster-1445.2664,Cluster-1445.10710,Cluster-1445.30109,Cluster-1445.23317,Cluster-1445.6660,Cluster-1445.20390,Cluster-1445.18619,Cluster-1445.9842,Cluster-1445.24589,Cluster-1445.850,Cluster-1445.9837,Cluster-1445.5636,Cluster-1445.11852,Cluster-1445.1606,Cluster-1445.19210,Cluster-1445.19436,Cluster-1445.306,Cluster-1445.12824,Cluster-1445…
MF	GO:0042393	histone binding	2|3734	9|13125	0.76249	1	2	Cluster-1445.23154,Cluster-1445.10316
CC	GO:0030312	external encapsulating structure	27|3734	105|13125	0.77779	1	27	Cluster-1445.14393,Cluster-1445.11179,Cluster-1445.19998,Cluster-1445.25795,Cluster-1445.9810,Cluster-1445.1488,Cluster-1445.9070,Cluster-1445.30047,Cluster-1445.18542,Cluster-1445.8465,Cluster-1445.16505,Cluster-1445.11042,Cluster-1445.21891,Cluster-1445.24278,Cluster-1445.19285,Cluster-1445.10333,Cluster-1445.13357,Cluster-1445.7684,Cluster-1445.7460,Cluster-1445.11526,Cluster-1445.12839,Cluste…
BP	GO:0006457	protein folding	20|3734	79|13125	0.78224	1	20	Cluster-1445.25417,Cluster-1445.13663,Cluster-1445.24570,Cluster-1445.21444,Cluster-1445.18172,Cluster-1445.15733,Cluster-1445.6811,Cluster-1445.23796,Cluster-7171.0,Cluster-1445.11708,Cluster-1445.3008,Cluster-1445.15367,Cluster-1445.7314,Cluster-1445.618,Cluster-1445.1372,Cluster-9208.0,Cluster-1445.28996,Cluster-1445.30727,Cluster-1445.13694,Cluster-1445.18869
BP	GO:0034655	nucleobase-containing compound catabolic process	62|3734	234|13125	0.78474	1	62	Cluster-1445.25929,Cluster-1445.20280,Cluster-1445.20628,Cluster-1445.16312,Cluster-7645.0,Cluster-1445.21809,Cluster-1445.6660,Cluster-1445.20390,Cluster-1445.6824,Cluster-1445.19892,Cluster-1445.29738,Cluster-1445.25649,Cluster-1445.15812,Cluster-8639.0,Cluster-1445.9716,Cluster-1445.9715,Cluster-1445.18869,Cluster-1445.2236,Cluster-1445.25058,Cluster-1445.15452,Cluster-1445.3107,Cluster-1445.2…
BP	GO:0048646	anatomical structure formation involved in morphogenesis	22|3734	87|13125	0.78688	1	22	Cluster-1445.16708,Cluster-1445.10527,Cluster-1445.7451,Cluster-1445.6023,Cluster-1445.19998,Cluster-1445.25795,Cluster-1445.1725,Cluster-1445.1488,Cluster-1445.30047,Cluster-1445.21771,Cluster-1445.16505,Cluster-1445.21891,Cluster-1445.17444,Cluster-1445.13357,Cluster-1445.7684,Cluster-1445.7460,Cluster-1445.18851,Cluster-1445.10155,Cluster-1445.22920,Cluster-1445.28553,Cluster-1445.21476,Cluste…
CC	GO:0005811	lipid droplet	2|3734	9|13125	0.79087	1	2	Cluster-1445.2003,Cluster-1445.23008
BP	GO:0065003	protein-containing complex assembly	112|3734	415|13125	0.80557	1	112	Cluster-1445.14800,Cluster-1445.21611,Cluster-1445.22673,Cluster-1445.19291,Cluster-1445.12275,Cluster-1445.3453,Cluster-1445.14662,Cluster-1445.5300,Cluster-1445.15730,Cluster-1445.22878,Cluster-1445.16556,Cluster-1445.22264,Cluster-1445.19726,Cluster-1445.8050,Cluster-1445.22614,Cluster-1445.6718,Cluster-1445.11501,Cluster-1445.6716,Cluster-1445.4663,Cluster-1445.7166,Cluster-2142.1,Cluster-144…
MF	GO:0008135	translation factor activity, RNA binding	17|3734	68|13125	0.80703	1	17	Cluster-1445.6529,Cluster-1445.21433,Cluster-1445.20500,Cluster-1445.10198,Cluster-1445.16050,Cluster-1445.12845,Cluster-1445.14039,Cluster-1445.6472,Cluster-1445.18697,Cluster-1445.8755,Cluster-1445.12365,Cluster-1445.15602,Cluster-1445.16525,Cluster-1445.11444,Cluster-1445.14788,Cluster-1445.27259,Cluster-1445.10816
BP	GO:0044281	small molecule metabolic process	474|3734	1696|13125	0.81303	1	474	Cluster-1445.10264,Cluster-1445.16460,Cluster-1445.11663,Cluster-1445.27848,Cluster-4835.0,Cluster-1445.14148,Cluster-1445.14662,Cluster-1445.17210,Cluster-1445.14140,Cluster-1445.17216,Cluster-1445.27533,Cluster-1445.16664,Cluster-1445.18784,Cluster-1445.26438,Cluster-1445.7489,Cluster-1445.2613,Cluster-1445.26875,Cluster-1445.19176,Cluster-1445.26229,Cluster-1445.18673,Cluster-1445.3693,Cluster…
BP	GO:0043473	pigmentation	1|3734	5|13125	0.81755	1	1	Cluster-1445.17271
BP	GO:0006950	response to stress	294|3734	1084|13125	0.82516	1	294	Cluster-1445.10264,Cluster-1445.17517,Cluster-1445.16569,Cluster-1445.2627,Cluster-1445.22206,Cluster-1445.10545,Cluster-1445.9110,Cluster-1445.1832,Cluster-1445.18825,Cluster-1445.20356,Cluster-1445.16744,Cluster-1445.9935,Cluster-1445.22001,Cluster-1445.10302,Cluster-1445.7550,Cluster-1445.14314,Cluster-1445.17211,Cluster-1445.3050,Cluster-1445.10413,Cluster-1445.7844,Cluster-1445.2236,Cluster-…
BP	GO:0006520	cellular amino acid metabolic process	180|3734	644|13125	0.82619	1	180	Cluster-1445.12278,Cluster-1445.17512,Cluster-1445.5866,Cluster-1445.27848,Cluster-1445.10713,Cluster-1445.8849,Cluster-1445.12362,Cluster-1445.14063,Cluster-1445.17210,Cluster-1445.8359,Cluster-1445.19264,Cluster-1445.7792,Cluster-1445.15731,Cluster-1445.12842,Cluster-1445.27533,Cluster-1445.24782,Cluster-1445.18784,Cluster-1445.8494,Cluster-1445.16475,Cluster-1445.9505,Cluster-1445.2613,Cluster…
BP	GO:0006605	protein targeting	21|3734	85|13125	0.84786	1	21	Cluster-1445.5644,Cluster-1445.13564,Cluster-1445.26077,Cluster-1445.16967,Cluster-1445.18172,Cluster-1445.2302,Cluster-1445.24176,Cluster-1445.18578,Cluster-1445.21379,Cluster-1445.14185,Cluster-1445.11330,Cluster-1445.3823,Cluster-1445.24782,Cluster-1445.23875,Cluster-1445.9257,Cluster-1445.23894,Cluster-1445.8518,Cluster-1445.16287,Cluster-1445.28020,Cluster-1445.4855,Cluster-1445.12885
MF	GO:0003735	structural constituent of ribosome	95|3734	373|13125	0.84946	1	95	Cluster-1445.26936,Cluster-1445.22672,Cluster-1445.8063,Cluster-10627.0,Cluster-1445.2629,Cluster-1445.8842,Cluster-1445.29758,Cluster-1445.11970,Cluster-1445.23406,Cluster-1445.19289,Cluster-1445.27320,Cluster-1445.11612,Cluster-1445.5870,Cluster-1445.16779,Cluster-1445.3180,Cluster-1445.4984,Cluster-1445.14672,Cluster-1445.15417,Cluster-1445.15411,Cluster-1445.14958,Cluster-1445.4081,Cluster-14…
BP	GO:0006790	sulfur compound metabolic process	23|3734	94|13125	0.86514	1	23	Cluster-1445.23111,Cluster-1445.16230,Cluster-1445.24316,Cluster-1445.12403,Cluster-1445.16485,Cluster-1445.8849,Cluster-1445.16683,Cluster-1445.15731,Cluster-1445.12805,Cluster-1445.15886,Cluster-1445.27950,Cluster-1445.17404,Cluster-1445.24538,Cluster-1445.22175,Cluster-1445.3709,Cluster-1445.17302,Cluster-5305.0,Cluster-1445.16828,Cluster-1445.6069,Cluster-1445.15706,Cluster-1445.5619,Cluster-…
CC	GO:0005856	cytoskeleton	124|3734	471|13125	0.87657	1	124	Cluster-1445.22779,Cluster-1445.11170,Cluster-1445.5867,Cluster-1445.25580,Cluster-1445.6660,Cluster-1445.14094,Cluster-1445.25815,Cluster-1445.17211,Cluster-1445.16589,Cluster-1445.17191,Cluster-1445.21194,Cluster-1445.19892,Cluster-1445.16556,Cluster-1445.23872,Cluster-1445.19210,Cluster-1445.21119,Cluster-1445.368,Cluster-1445.4070,Cluster-1445.17289,Cluster-1445.15793,Cluster-1445.23894,Clust…
BP	GO:0007155	cell adhesion	75|3734	295|13125	0.87903	1	75	Cluster-1445.17151,Cluster-1445.2664,Cluster-1445.11450,Cluster-1445.22772,Cluster-1445.13143,Cluster-1445.25462,Cluster-1445.26312,Cluster-1445.20397,Cluster-1445.29738,Cluster-1445.24628,Cluster-1445.25703,Cluster-1445.16752,Cluster-1445.1747,Cluster-1445.28171,Cluster-1445.13106,Cluster-1445.14744,Cluster-1445.20502,Cluster-1445.1634,Cluster-5010.1,Cluster-1445.18384,Cluster-1445.5300,Cluster-…
BP	GO:0140014	mitotic nuclear division	13|3734	57|13125	0.88435	1	13	Cluster-1445.850,Cluster-1445.9837,Cluster-1445.20041,Cluster-1445.7088,Cluster-1445.2664,Cluster-1445.10710,Cluster-1445.30109,Cluster-1445.16110,Cluster-1445.12086,Cluster-8470.0,Cluster-1445.19436,Cluster-1445.9842,Cluster-1445.9728
CC	GO:0005768	endosome	5|3734	26|13125	0.88672	1	5	Cluster-1445.12194,Cluster-1445.5914,Cluster-1445.3766,Cluster-1445.3197,Cluster-1445.20424
MF	GO:0005198	structural molecule activity	201|3734	763|13125	0.89491	1	201	Cluster-1445.21524,Cluster-1445.22672,Cluster-1445.2627,Cluster-1445.18096,Cluster-1445.8063,Cluster-10627.0,Cluster-1445.2629,Cluster-1445.15429,Cluster-1445.26936,Cluster-1445.16924,Cluster-1445.6300,Cluster-1445.23331,Cluster-1445.8842,Cluster-1445.28105,Cluster-1445.29758,Cluster-1445.3262,Cluster-1445.25754,Cluster-1445.12849,Cluster-1445.6472,Cluster-1445.14554,Cluster-1445.11970,Cluster-14…
BP	GO:0071941	nitrogen cycle metabolic process	2|3734	12|13125	0.90211	1	2	Cluster-1445.16287,Cluster-2142.1
BP	GO:0006397	mRNA processing	50|3734	201|13125	0.90787	1	50	Cluster-1445.10264,Cluster-1445.22676,Cluster-1445.14197,Cluster-1445.11172,Cluster-1445.4126,Cluster-4560.0,Cluster-1445.5828,Cluster-8250.0,Cluster-1445.20488,Cluster-1445.11450,Cluster-1445.13143,Cluster-1445.14323,Cluster-1445.19711,Cluster-1445.14663,Cluster-1445.6311,Cluster-1445.10413,Cluster-1445.12058,Cluster-1445.21610,Cluster-1445.5148,Cluster-1445.9923,Cluster-1445.27748,Cluster-1445.…
MF	GO:0008289	lipid binding	52|3734	209|13125	0.90906	1	52	Cluster-1445.16617,Cluster-1445.20666,Cluster-1445.16046,Cluster-1445.5966,Cluster-1445.10305,Cluster-1445.11909,Cluster-1445.14481,Cluster-1445.10991,Cluster-1445.23887,Cluster-1445.22285,Cluster-1445.10412,Cluster-1445.9715,Cluster-1445.18869,Cluster-1445.25676,Cluster-1445.13564,Cluster-1445.6207,Cluster-1445.15021,Cluster-1445.912,Cluster-1445.20543,Cluster-1445.11168,Cluster-1445.1255,Cluste…
CC	GO:0005840	ribosome	117|3734	463|13125	0.91156	1	117	Cluster-1445.26936,Cluster-1445.22672,Cluster-1445.8063,Cluster-10627.0,Cluster-1445.2629,Cluster-1445.12365,Cluster-1445.24628,Cluster-1445.8842,Cluster-1445.29758,Cluster-1445.20500,Cluster-1445.12845,Cluster-1445.6472,Cluster-1445.11970,Cluster-1445.12863,Cluster-1445.23406,Cluster-1445.10816,Cluster-1445.19289,Cluster-1445.11612,Cluster-1445.5870,Cluster-1445.16779,Cluster-1445.3180,Cluster-1…
BP	GO:0006399	tRNA metabolic process	70|3734	269|13125	0.91338	1	70	Cluster-1445.20041,Cluster-1445.19772,Cluster-1445.13496,Cluster-1445.8793,Cluster-1445.24643,Cluster-1445.21713,Cluster-1445.22601,Cluster-1445.27848,Cluster-1445.10713,Cluster-1445.19924,Cluster-1445.14915,Cluster-1445.7860,Cluster-1445.12254,Cluster-1445.30268,Cluster-1445.1102,Cluster-1445.3949,Cluster-1445.8977,Cluster-9248.0,Cluster-1445.10101,Cluster-1445.23970,Cluster-1445.1813,Cluster-14…
BP	GO:0042254	ribosome biogenesis	116|3734	461|13125	0.92388	1	116	Cluster-1445.26936,Cluster-1445.22672,Cluster-1445.8063,Cluster-10627.0,Cluster-1445.2629,Cluster-1445.8842,Cluster-1445.29758,Cluster-1445.3121,Cluster-1445.11970,Cluster-1445.9688,Cluster-1445.23406,Cluster-1445.19289,Cluster-1445.27320,Cluster-1445.19285,Cluster-1445.5870,Cluster-1445.16779,Cluster-1445.3180,Cluster-1445.4984,Cluster-1445.14672,Cluster-1445.15417,Cluster-1445.15411,Cluster-144…
CC	GO:0005783	endoplasmic reticulum	78|3734	308|13125	0.92673	1	78	Cluster-1445.20943,Cluster-1445.16463,Cluster-1445.15894,Cluster-1445.23273,Cluster-1445.2664,Cluster-1445.3654,Cluster-1445.18187,Cluster-1445.17357,Cluster-1445.10776,Cluster-1445.29123,Cluster-1445.15399,Cluster-1445.29084,Cluster-1445.14481,Cluster-1445.13731,Cluster-1445.10415,Cluster-1445.13115,Cluster-1445.24950,Cluster-1445.28100,Cluster-1445.28464,Cluster-1445.20546,Cluster-1445.16280,Cl…
MF	GO:0016746	transferase activity, transferring acyl groups	54|3734	217|13125	0.93582	1	54	Cluster-1445.9542,Cluster-1445.19002,Cluster-1445.16185,Cluster-1445.27961,Cluster-1445.12985,Cluster-1445.11316,Cluster-1445.8061,Cluster-1445.6028,Cluster-1445.5356,Cluster-1445.18438,Cluster-1445.11271,Cluster-1445.7120,Cluster-1445.286,Cluster-1445.12215,Cluster-1445.7792,Cluster-1445.16683,Cluster-1445.6206,Cluster-1445.15452,Cluster-1445.4537,Cluster-1445.18749,Cluster-1445.13255,Cluster-14…
MF	GO:0016853	isomerase activity	38|3734	161|13125	0.93897	1	38	Cluster-1445.23500,Cluster-1445.15854,Cluster-1445.17271,Cluster-1445.16312,Cluster-1445.8584,Cluster-1445.16867,Cluster-1445.23273,Cluster-1445.9172,Cluster-1445.8948,Cluster-1445.21274,Cluster-1445.8028,Cluster-1445.3865,Cluster-1445.3407,Cluster-1445.27888,Cluster-1445.3107,Cluster-1445.3944,Cluster-1445.14557,Cluster-1445.24882,Cluster-1445.9192,Cluster-1445.241,Cluster-1445.30531,Cluster-144…
BP	GO:0007049	cell cycle	87|3734	346|13125	0.93955	1	87	Cluster-1445.14391,Cluster-1445.11170,Cluster-1445.7088,Cluster-1445.10710,Cluster-1445.8584,Cluster-1445.30109,Cluster-1445.6660,Cluster-1445.13209,Cluster-1445.20501,Cluster-1445.368,Cluster-1445.8521,Cluster-1445.13986,Cluster-1445.14017,Cluster-1445.12086,Cluster-1445.14589,Cluster-1445.22235,Cluster-1445.11061,Cluster-1445.7499,Cluster-1445.20041,Cluster-10167.0,Cluster-1445.11450,Cluster-14…
BP	GO:0006412	translation	136|3734	536|13125	0.94146	1	136	Cluster-1445.26936,Cluster-1445.22672,Cluster-1445.8063,Cluster-10627.0,Cluster-1445.2629,Cluster-1445.27848,Cluster-1445.10713,Cluster-1445.12365,Cluster-1445.29758,Cluster-1445.20500,Cluster-1445.12845,Cluster-1445.6472,Cluster-1445.11970,Cluster-1445.12863,Cluster-1445.8777,Cluster-1445.23406,Cluster-1445.10816,Cluster-1445.19289,Cluster-1445.11612,Cluster-1445.13126,Cluster-1445.5870,Cluster-…
CC	GO:0000228	nuclear chromosome	28|3734	125|13125	0.94536	1	28	Cluster-1445.23447,Cluster-1445.7187,Cluster-1445.23317,Cluster-1445.6660,Cluster-1445.20390,Cluster-1445.18619,Cluster-1445.24589,Cluster-1445.15195,Cluster-1445.25411,Cluster-1445.20543,Cluster-9125.0,Cluster-455.0,Cluster-1445.7860,Cluster-1445.17504,Cluster-1445.13843,Cluster-1445.19314,Cluster-1445.19285,Cluster-1445.12351,Cluster-1445.18917,Cluster-1445.18913,Cluster-7171.0,Cluster-9998.0,C…
BP	GO:0000003	reproduction	71|3734	288|13125	0.94765	1	71	Cluster-1445.23447,Cluster-1445.22323,Cluster-1445.29738,Cluster-1445.21179,Cluster-1445.3430,Cluster-10167.0,Cluster-1445.11450,Cluster-1445.8584,Cluster-1445.28553,Cluster-1445.1466,Cluster-1445.11432,Cluster-1445.25464,Cluster-1445.19947,Cluster-1445.13450,Cluster-1445.9804,Cluster-1445.6862,Cluster-1445.1565,Cluster-1445.1667,Cluster-1445.19998,Cluster-1445.20501,Cluster-1445.8002,Cluster-144…
BP	GO:0006259	DNA metabolic process	312|3734	1171|13125	0.94867	1	312	Cluster-1445.10264,Cluster-1445.17517,Cluster-1445.16569,Cluster-1445.2627,Cluster-1445.4212,Cluster-1445.11663,Cluster-1445.22776,Cluster-1445.18825,Cluster-1445.9935,Cluster-1445.10302,Cluster-1445.3194,Cluster-1445.14314,Cluster-1445.17211,Cluster-1445.4774,Cluster-1445.5648,Cluster-1445.10413,Cluster-1445.1217,Cluster-1445.2236,Cluster-1445.2231,Cluster-1445.18172,Cluster-1445.8797,Cluster-14…
MF	GO:0019899	enzyme binding	53|3734	216|13125	0.955	1	53	Cluster-1445.14395,Cluster-1445.11315,Cluster-1445.8331,Cluster-1445.15894,Cluster-1445.20023,Cluster-1445.11090,Cluster-1445.8208,Cluster-1445.14912,Cluster-1445.8849,Cluster-1445.2052,Cluster-1445.14148,Cluster-1445.8640,Cluster-1445.29133,Cluster-1445.9710,Cluster-1445.25282,Cluster-1445.11259,Cluster-1445.11569,Cluster-1445.6267,Cluster-1445.23959,Cluster-1445.12659,Cluster-1445.25003,Cluster…
CC	GO:0005794	Golgi apparatus	34|3734	148|13125	0.96172	1	34	Cluster-1445.2664,Cluster-7171.0,Cluster-1445.20543,Cluster-1445.6824,Cluster-1445.7314,Cluster-1445.29738,Cluster-1445.11748,Cluster-1445.16941,Cluster-1445.12238,Cluster-1445.13106,Cluster-1445.3864,Cluster-1445.9599,Cluster-1445.18364,Cluster-1445.10415,Cluster-1445.18482,Cluster-1445.22441,Cluster-10627.0,Cluster-1445.21132,Cluster-1445.6917,Cluster-1445.2613,Cluster-1445.3504,Cluster-1445.19…
BP	GO:0022607	cellular component assembly	155|3734	605|13125	0.96307	1	155	Cluster-1445.14800,Cluster-1445.14390,Cluster-1445.22673,Cluster-1445.11170,Cluster-1445.19291,Cluster-1445.12275,Cluster-1445.8584,Cluster-1445.14662,Cluster-1445.21611,Cluster-1445.20501,Cluster-1445.5300,Cluster-1445.15730,Cluster-1445.22878,Cluster-1445.15301,Cluster-1445.16556,Cluster-1445.13326,Cluster-1445.368,Cluster-1445.11071,Cluster-1445.1250,Cluster-1445.30604,Cluster-1445.13986,Clust…
CC	GO:0005773	vacuole	7|3734	38|13125	0.96459	1	7	Cluster-1445.18251,Cluster-1445.15855,Cluster-1445.16054,Cluster-1445.10408,Cluster-1445.6943,Cluster-1445.19176,Cluster-1445.5914
BP	GO:0009056	catabolic process	173|3734	669|13125	0.96709	1	173	Cluster-1445.9422,Cluster-1445.9505,Cluster-1445.8584,Cluster-1445.18825,Cluster-1445.21809,Cluster-1445.6660,Cluster-1445.7314,Cluster-1445.17216,Cluster-1445.2236,Cluster-1445.15731,Cluster-1445.15730,Cluster-1445.20982,Cluster-1445.15301,Cluster-1445.10396,Cluster-1445.6961,Cluster-1445.18542,Cluster-455.0,Cluster-1445.8494,Cluster-1445.17006,Cluster-1445.2613,Cluster-1445.11969,Cluster-1445.1…
BP	GO:0030154	cell differentiation	39|3734	171|13125	0.96761	1	39	Cluster-1445.13228,Cluster-1445.23117,Cluster-1445.20488,Cluster-5805.0,Cluster-1445.10435,Cluster-1445.18590,Cluster-1445.9930,Cluster-1445.23190,Cluster-1445.19998,Cluster-1445.17908,Cluster-1445.25795,Cluster-1445.1725,Cluster-1445.3008,Cluster-1445.20720,Cluster-1445.1488,Cluster-1445.22366,Cluster-1445.17866,Cluster-1445.30727,Cluster-1445.16505,Cluster-1445.30047,Cluster-1445.21891,Cluster-…
BP	GO:0007010	cytoskeleton organization	41|3734	180|13125	0.9739	1	41	Cluster-1445.23112,Cluster-1445.21444,Cluster-1445.11170,Cluster-1445.20781,Cluster-1445.11881,Cluster-1445.29133,Cluster-1445.28866,Cluster-1445.25581,Cluster-1445.25580,Cluster-1445.29738,Cluster-1445.9930,Cluster-1445.8238,Cluster-1445.14488,Cluster-1445.6483,Cluster-1445.18869,Cluster-1445.3743,Cluster-1445.12659,Cluster-1445.11852,Cluster-1445.20543,Cluster-1445.9842,Cluster-1445.3396,Cluste…
MF	GO:0016301	kinase activity	219|3734	837|13125	0.98193	1	219	Cluster-1445.10264,Cluster-1445.12278,Cluster-1445.19242,Cluster-1445.21819,Cluster-1709.0,Cluster-1445.11663,Cluster-1445.5866,Cluster-1445.16060,Cluster-1445.20998,Cluster-1445.9614,Cluster-1445.12362,Cluster-1445.13204,Cluster-1445.14880,Cluster-1445.5648,Cluster-1445.20103,Cluster-1445.23978,Cluster-1445.7078,Cluster-1445.15730,Cluster-1445.18380,Cluster-1445.25104,Cluster-1445.19892,Cluster-…
CC	GO:0005654	nucleoplasm	74|3734	309|13125	0.98246	1	74	Cluster-1445.19147,Cluster-1445.2620,Cluster-1445.14577,Cluster-1445.8222,Cluster-1445.17657,Cluster-1445.7088,Cluster-1445.2664,Cluster-1445.12275,Cluster-1445.15489,Cluster-1445.18825,Cluster-1445.11909,Cluster-1445.6824,Cluster-1445.6825,Cluster-1445.6581,Cluster-1445.9861,Cluster-1445.3736,Cluster-1445.24482,Cluster-1445.17182,Cluster-1445.14009,Cluster-1445.11875,Cluster-1445.15452,Cluster-1…
BP	GO:0051276	chromosome organization	71|3734	303|13125	0.98459	1	71	Cluster-1445.14800,Cluster-1445.11316,Cluster-1445.20041,Cluster-1445.4537,Cluster-1445.21611,Cluster-1445.22673,Cluster-1445.7088,Cluster-1445.2664,Cluster-1445.10710,Cluster-1445.3453,Cluster-1445.30109,Cluster-1445.18825,Cluster-1445.11255,Cluster-1445.6824,Cluster-1445.11925,Cluster-1445.7396,Cluster-1445.26337,Cluster-1445.1385,Cluster-1445.850,Cluster-1445.9837,Cluster-1445.5588,Cluster-144…
MF	GO:0051082	unfolded protein binding	22|3734	109|13125	0.98592	1	22	Cluster-1445.11708,Cluster-1445.9521,Cluster-1445.29738,Cluster-1445.9715,Cluster-1445.18869,Cluster-1445.25417,Cluster-1445.3743,Cluster-1445.18172,Cluster-1445.15367,Cluster-1445.13663,Cluster-1445.24531,Cluster-1445.19176,Cluster-1445.18462,Cluster-1445.18445,Cluster-7171.0,Cluster-1445.26782,Cluster-673.0,Cluster-1445.5635,Cluster-1445.13694,Cluster-1445.24519,Cluster-1445.23796,Cluster-1445.…
MF	GO:0016765	transferase activity, transferring alkyl or aryl (other than methyl) groups	9|3734	55|13125	0.98693	1	9	Cluster-1445.20483,Cluster-1445.2702,Cluster-1445.10545,Cluster-1445.18008,Cluster-1445.18917,Cluster-1445.22115,Cluster-1445.18453,Cluster-1445.23663,Cluster-1445.25282
CC	GO:0005694	chromosome	114|3734	468|13125	0.98738	1	114	Cluster-1445.11663,Cluster-1445.3453,Cluster-1445.6660,Cluster-1445.17211,Cluster-1445.20183,Cluster-1445.28602,Cluster-1445.6964,Cluster-1445.8185,Cluster-1445.16569,Cluster-1445.21294,Cluster-1445.368,Cluster-1445.5383,Cluster-1445.19285,Cluster-1445.4989,Cluster-1445.23894,Cluster-1445.23897,Cluster-1445.4663,Cluster-9998.0,Cluster-1445.21021,Cluster-1445.26426,Cluster-1445.24122,Cluster-1445.…
CC	GO:0005777	peroxisome	5|3734	35|13125	0.98837	1	5	Cluster-1445.18941,Cluster-1445.23111,Cluster-1445.30186,Cluster-1445.4855,Cluster-1445.16485
BP	GO:0071554	cell wall organization or biogenesis	7|3734	46|13125	0.98958	1	7	Cluster-1445.23112,Cluster-1445.7420,Cluster-1445.21220,Cluster-1445.21366,Cluster-1445.17253,Cluster-1445.10853,Cluster-1445.4197
BP	GO:0016192	vesicle-mediated transport	87|3734	372|13125	0.99379	1	87	Cluster-1445.9422,Cluster-1445.14393,Cluster-1445.18822,Cluster-10627.0,Cluster-1445.6660,Cluster-1445.24628,Cluster-1445.10415,Cluster-1445.3262,Cluster-1445.15730,Cluster-1445.9599,Cluster-1445.20068,Cluster-1445.22139,Cluster-1445.2613,Cluster-1445.17829,Cluster-1445.3504,Cluster-1445.8050,Cluster-1445.4984,Cluster-1445.11501,Cluster-1445.21182,Cluster-1445.6069,Cluster-1445.17561,Cluster-1445…
MF	GO:0003924	GTPase activity	83|3734	358|13125	0.99616	1	83	Cluster-1445.14394,Cluster-1445.10478,Cluster-1445.15225,Cluster-1445.20100,Cluster-1445.24176,Cluster-1445.1989,Cluster-1445.20826,Cluster-1445.22513,Cluster-1445.19265,Cluster-1445.17160,Cluster-1445.7637,Cluster-1445.15054,Cluster-1445.10223,Cluster-1445.8236,Cluster-1445.1689,Cluster-1445.23894,Cluster-1445.3559,Cluster-1445.15813,Cluster-1445.9715,Cluster-1445.21573,Cluster-1445.24190,Cluste…
CC	GO:0005737	cytoplasm	537|3734	2054|13125	0.99634	1	537	Cluster-1445.16463,Cluster-5142.0,Cluster-1445.27848,Cluster-1445.22323,Cluster-1445.3197,Cluster-1445.14925,Cluster-1445.24628,Cluster-1445.11748,Cluster-1445.3057,Cluster-1445.20500,Cluster-1445.20501,Cluster-1445.20507,Cluster-1445.23875,Cluster-1445.6943,Cluster-1445.23406,Cluster-8498.0,Cluster-1445.4860,Cluster-1445.19176,Cluster-1445.13704,Cluster-1445.12790,Cluster-1445.7301,Cluster-1445.…
MF	GO:0003729	mRNA binding	1|3734	17|13125	0.99764	1	1	Cluster-1445.10273
BP	GO:0051604	protein maturation	66|3734	309|13125	0.99794	1	66	Cluster-1445.6391,Cluster-1445.8389,Cluster-1445.16042,Cluster-1445.13694,Cluster-1445.24642,Cluster-1445.11708,Cluster-6748.0,Cluster-1445.9408,Cluster-1445.2110,Cluster-1445.28288,Cluster-1445.24835,Cluster-1445.14314,Cluster-1445.25649,Cluster-1445.9716,Cluster-1445.28100,Cluster-1445.22020,Cluster-1445.6636,Cluster-1445.15003,Cluster-1445.5635,Cluster-1445.29066,Cluster-1445.25377,Cluster-144…
MF	GO:0016874	ligase activity	40|3734	198|13125	0.99836	1	40	Cluster-1445.20041,Cluster-1445.13899,Cluster-1445.14390,Cluster-1445.13496,Cluster-1445.20628,Cluster-1445.27848,Cluster-1445.10713,Cluster-1445.19924,Cluster-9244.0,Cluster-1445.10436,Cluster-1445.10636,Cluster-7932.0,Cluster-1445.14140,Cluster-1445.3140,Cluster-1445.2372,Cluster-1445.8400,Cluster-1445.912,Cluster-1445.16664,Cluster-1445.23521,Cluster-1445.1352,Cluster-1445.19122,Cluster-8056.0…
BP	GO:0015031	protein transport	141|3734	595|13125	0.99901	1	141	Cluster-1445.9422,Cluster-1445.22779,Cluster-1445.18822,Cluster-10627.0,Cluster-1784.0,Cluster-1445.18477,Cluster-1445.11748,Cluster-1445.18478,Cluster-1445.10415,Cluster-1445.28100,Cluster-1445.13564,Cluster-1445.18172,Cluster-1445.9599,Cluster-1445.9521,Cluster-1445.24782,Cluster-1445.17255,Cluster-1445.27923,Cluster-1445.11071,Cluster-1445.22139,Cluster-1445.1951,Cluster-1445.19285,Cluster-144…
MF	GO:0003700	DNA-binding transcription factor activity	135|3734	578|13125	0.99941	1	135	Cluster-1445.17517,Cluster-1445.8584,Cluster-1445.11909,Cluster-1445.26139,Cluster-1445.10413,Cluster-1445.4473,Cluster-1993.0,Cluster-1445.6369,Cluster-1445.20184,Cluster-1445.18263,Cluster-1445.8502,Cluster-1445.23874,Cluster-1445.20582,Cluster-1445.20060,Cluster-1445.8463,Cluster-1445.21224,Cluster-1445.8323,Cluster-1445.9347,Cluster-1445.22661,Cluster-1445.9104,Cluster-1445.3453,Cluster-1445.…
BP	GO:0006464	cellular protein modification process	343|3734	1343|13125	0.99944	1	343	Cluster-1445.10545,Cluster-1445.17219,Cluster-1445.13204,Cluster-1445.11748,Cluster-1445.7006,Cluster-1445.23978,Cluster-1445.7078,Cluster-1445.14241,Cluster-5261.0,Cluster-1445.8507,Cluster-1445.9052,Cluster-1445.19170,Cluster-1445.13060,Cluster-1445.3272,Cluster-1445.22903,Cluster-1445.11343,Cluster-1445.20055,Cluster-1445.11061,Cluster-1445.16168,Cluster-1445.21733,Cluster-1445.26919,Cluster-1…
MF	GO:0016887	ATPase activity	58|3734	285|13125	0.99986	1	58	Cluster-1445.14657,Cluster-1445.20100,Cluster-1445.11663,Cluster-1445.15855,Cluster-1445.21713,Cluster-1445.10710,Cluster-1445.22601,Cluster-1445.25581,Cluster-1445.11255,Cluster-1445.14662,Cluster-1445.1813,Cluster-1445.10416,Cluster-1445.24950,Cluster-1445.2404,Cluster-1445.15743,Cluster-1445.17880,Cluster-1445.16287,Cluster-1445.29550,Cluster-1445.23972,Cluster-1445.23970,Cluster-1445.19891,Cl…
MF	GO:0004386	helicase activity	27|3734	166|13125	0.99997	1	27	Cluster-1445.23894,Cluster-1445.11769,Cluster-1445.11663,Cluster-1445.9799,Cluster-1445.1689,Cluster-1445.1813,Cluster-1445.11925,Cluster-1445.9716,Cluster-1445.2404,Cluster-1445.9819,Cluster-1445.23972,Cluster-1445.26387,Cluster-1445.16569,Cluster-1445.6964,Cluster-7790.0,Cluster-1445.17821,Cluster-1445.5383,Cluster-1445.17054,Cluster-1445.27259,Cluster-1445.17206,Cluster-1445.11448,Cluster-1445…
MF	GO:0003677	DNA binding	449|3734	1819|13125	0.99999	1	449	Cluster-1445.10264,Cluster-1445.14390,Cluster-1445.11663,Cluster-1445.3193,Cluster-1445.14148,Cluster-1445.3194,Cluster-1445.2110,Cluster-1445.20500,Cluster-1445.22877,Cluster-1445.21053,Cluster-1445.13684,Cluster-5277.0,Cluster-1445.27535,Cluster-1445.8507,Cluster-1445.23874,Cluster-1445.18659,Cluster-1445.10799,Cluster-1445.27431,Cluster-1445.19176,Cluster-1445.749,Cluster-1445.13065,Cluster-14…
BP	GO:0009058	biosynthetic process	905|3734	3505|13125	1	1	905	Cluster-1445.10264,Cluster-1445.16460,Cluster-1445.912,Cluster-1445.14390,Cluster-6259.0,Cluster-1445.11663,Cluster-1445.1217,Cluster-1445.27848,Cluster-1445.17219,Cluster-1445.22323,Cluster-1445.26139,Cluster-1445.14148,Cluster-1445.14662,Cluster-1445.23887,Cluster-1445.13055,Cluster-1445.14140,Cluster-1445.17044,Cluster-1445.17571,Cluster-1445.20500,Cluster-1445.22877,Cluster-1445.21499,Cluster…
CC	GO:0005634	nucleus	390|3734	1617|13125	1	1	390	Cluster-1445.10264,Cluster-1445.22488,Cluster-1445.14391,Cluster-1445.14148,Cluster-1445.14663,Cluster-1445.13209,Cluster-1445.21610,Cluster-1445.22877,Cluster-1445.14241,Cluster-1445.7077,Cluster-1445.8502,Cluster-6804.0,Cluster-1445.7300,Cluster-1445.8110,Cluster-1445.28297,Cluster-1445.23491,Cluster-1445.24457,Cluster-1445.7396,Cluster-1445.5072,Cluster-1445.11061,Cluster-1445.24122,Cluster-14…
MF	GO:0003723	RNA binding	120|3734	574|13125	1	1	120	Cluster-1445.21610,Cluster-1445.11663,Cluster-1445.2629,Cluster-1445.11664,Cluster-1445.12365,Cluster-1445.12361,Cluster-1445.14663,Cluster-1445.11172,Cluster-1445.20500,Cluster-1445.25754,Cluster-4560.0,Cluster-1445.2188,Cluster-1445.12847,Cluster-1445.12845,Cluster-1445.6472,Cluster-1445.18822,Cluster-1445.14411,Cluster-1445.23875,Cluster-1445.19360,Cluster-1445.20587,Cluster-1445.19289,Cluster…
BP	GO:0034641	cellular nitrogen compound metabolic process	1149|3734	4418|13125	1	1	1149	Cluster-1445.10264,Cluster-1445.17517,Cluster-1445.14577,Cluster-1445.14390,Cluster-1445.11663,Cluster-1445.1217,Cluster-1445.23423,Cluster-1445.27848,Cluster-4835.0,Cluster-1445.26139,Cluster-1445.14148,Cluster-1445.14662,Cluster-1445.14663,Cluster-4292.0,Cluster-1445.17211,Cluster-1445.13055,Cluster-1445.19264,Cluster-1445.7844,Cluster-1445.20500,Cluster-1445.22877,Cluster-1445.18172,Cluster-14…
CC	GO:0032991	protein-containing complex	867|3734	3442|13125	1	1	867	Cluster-1445.18330,Cluster-1445.21524,Cluster-1445.11663,Cluster-1445.17983,Cluster-1445.30109,Cluster-1445.3193,Cluster-1445.26139,Cluster-1445.14662,Cluster-1445.24628,Cluster-1445.2110,Cluster-1445.17211,Cluster-1445.13055,Cluster-1445.7006,Cluster-1445.20500,Cluster-1445.20507,Cluster-1445.14241,Cluster-1445.22971,Cluster-1445.19210,Cluster-1445.8502,Cluster-1445.16664,Cluster-1445.23874,Clus…
CC	GO:0043226	organelle	875|3734	3479|13125	1	1	875	Cluster-1445.10264,Cluster-1445.22488,Cluster-1445.16463,Cluster-1445.14391,Cluster-1445.11663,Cluster-5142.0,Cluster-1445.23423,Cluster-1445.18364,Cluster-1445.22323,Cluster-1445.3197,Cluster-1445.14148,Cluster-1445.14925,Cluster-1445.24628,Cluster-1445.11748,Cluster-1445.17211,Cluster-1445.13209,Cluster-1445.24848,Cluster-1445.13055,Cluster-1445.7006,Cluster-1445.20500,Cluster-1445.22877,Cluste…
CC	GO:0005622	intracellular	1163|3734	4589|13125	1	1	1163	Cluster-1445.10264,Cluster-1445.27846,Cluster-1445.16463,Cluster-1445.14391,Cluster-1445.22488,Cluster-1445.11663,Cluster-1445.17983,Cluster-1445.23423,Cluster-1445.30109,Cluster-1445.18364,Cluster-1445.22323,Cluster-1445.26139,Cluster-1445.14148,Cluster-1445.14925,Cluster-1445.24628,Cluster-1445.11748,Cluster-1445.17211,Cluster-1445.13209,Cluster-1445.12719,Cluster-1445.13055,Cluster-1445.3057,C…
MF	GO:0043167	ion binding	1002|3734	4018|13125	1	1	1002	Cluster-1445.10264,Cluster-1445.21615,Cluster-1445.535,Cluster-1445.14390,Cluster-6837.1,Cluster-1445.11663,Cluster-1445.9358,Cluster-1445.27848,Cluster-1445.11664,Cluster-1445.13204,Cluster-1445.2110,Cluster-1445.17211,Cluster-1445.13209,Cluster-1445.18775,Cluster-1445.14140,Cluster-1445.14142,Cluster-1445.13564,Cluster-1445.22877,Cluster-1445.19155,Cluster-1445.22872,Cluster-1445.22873,Cluster-…
