# Supplementary material for: Expression Regulation of Water Reabsorption Genes and Transcription Factors in the Kidneys of Lepus yarkandensis
Source: Front Physiol. 2022 May 26;13:856427. doi: 10.3389/fphys.2022.856427 (PMC9204326; doi:10.3389/fphys.2022.856427)
Supplement: Supplementary file 7 [file Table4.XLSX]

## Sheet: Sheet1
Table S4. Statistics of annotated transcripts in different databases
Annotation Database	Number of Unigenes	Percentage (%)
NR	20010	46.53
NT	33038	76.83
KO	11236	26.13
SwissProt	18109	42.11
PFAM	15265	35.5
GO	15263	35.49
KOG	7499	17.44
Annotated in all Databases	4630	10.76
Annotated in at least one Database	33903	78.84
Total Unigenes	42998	100
