# Supplementary material for: Expression Regulation of Water Reabsorption Genes and Transcription Factors in the Kidneys of Lepus yarkandensis
Source: Front Physiol. 2022 May 26;13:856427. doi: 10.3389/fphys.2022.856427 (PMC9204326; doi:10.3389/fphys.2022.856427)
Supplement: Supplementary file 8 [file Table1.XLSX]

## Sheet: Sheet1
Table S1. Primers used in RT-qPCR
Gene ID	Unique sequence ID	Primer-F (5’-3’)	Primer-R (5’-3’)
FXYD2	Cluster-1445.18046	GGTGAAGACGAGCTGTGACA	GGGGAAGGGCCATTTCTGAA
AQP2	Cluster-1445.18746	GTCAATGCCCTCAGCAACAA	CCGGTGTAGTAGATCCCGAG
ADCY3	Cluster-1445.26438	CGACTTTGACTCTCTCCTGGACAATC	AAGCCGTTGGTGTTGACATCTGG
CREB3	Cluster-1445.10450	ACCCAAGGACAGCACAAACCAC	GCACATAGTACAGCAGGCAGGAAG
AQP1	Cluster-1445.13691	GCCGTGCTCATCTACGACTTCATC	TCATCGCCGTCCAGGTCATACTC
NFATc1	Cluster-1445.8040	AGCCCAAGTCCCACCACAGAG	CGCCGTCCCGATGAACAGTTG
HIF1A	Cluster-1445.20583	TGGGGCCAGCAGAGTTAAAG	CTCTCAACCGCAGTGCATTG
GAPDH		GAAGGTCGGAGTGAACGGATT	GCCGTGGGTGGAATCATACT
