# Supplementary material for: Expression Regulation of Water Reabsorption Genes and Transcription Factors in the Kidneys of Lepus yarkandensis
Source: Front Physiol. 2022 May 26;13:856427. doi: 10.3389/fphys.2022.856427 (PMC9204326; doi:10.3389/fphys.2022.856427)
Supplement: Supplementary file 9 [file Table10.XLSX]

## Sheet: Sheet1
Table S10. List of renal water reabsorption gene and corresponding transcription factors in the kiney
target_gene	target_gene_unigene_ID	LY_readcount	OC_readcount	log2FoldChange	pval	padj	TF	TF_unigene_ID	LY_readcount	OC_readcount	log2FoldChange	pval	padj
FXYD2	Cluster-1445.18046	217.569	1567.98	-2.851	1.4954e-10	1.4954e-10	ELF3	Cluster-1445.20060	996.69	272.174	1.8729	0.00031492	0.0017906
FXYD2	Cluster-1445.18046	217.569	1567.98	-2.851	1.4954e-10	1.4954e-10	GATA6	Cluster-1445.27259	94.9934	24.2004	1.9716	0.0015687	0.0071392
FXYD2	Cluster-1445.18046	217.569	1567.98	-2.851	1.4954e-10	1.4954e-10	HIF1A	Cluster-1445.20583	19559.1	2547.19	2.9409	3.1844e-06	3.06e-05
FXYD2	Cluster-1445.18046	217.569	1567.98	-2.851	1.4954e-10	1.4954e-10	JDP2	Cluster-1445.6258	32.4726	68.1331	-1.0682	0.0053767	0.020094
AQP1	Cluster-1445.13691	11015.7	2927.58	1.9118	4.7777e-11	4.7777e-11	ELF3	Cluster-1445.20060	996.69	272.174	1.8729	0.00031492	0.0017906
AQP1	Cluster-1445.13691	11015.7	2927.58	1.9118	4.7777e-11	4.7777e-11	GATA6	Cluster-1445.27259	94.9934	24.2004	1.9716	0.0015687	0.0071392
AQP2	Cluster-1445.18746	2940.09	1311.46	1.1646	6.4293e-05	6.4293e-05	GATA6	Cluster-1445.27259	94.9934	24.2004	1.9716	0.0015687	0.0071392
AQP2	Cluster-1445.18746	2940.09	1311.46	1.1646	6.4293e-05	6.4293e-05	NFATC1	Cluster-1445.8040	288.361	143.571	1.007	4.7563e-05	0.00034126
AQP2	Cluster-1445.18746	2940.09	1311.46	1.1646	6.4293e-05	6.4293e-05	TFAP4	Cluster-1445.21788	17.9608	72.4233	-2.0159	1.4134e-05	0.0001155
CREB3	Cluster-1445.10450	100.874	4.22156	4.6079	4.2788e-11	4.2788e-11	ESR1	Cluster-1445.20976	107.349	1181.88	-3.4651	9.7094e-24	1.3098e-21
CREB3	Cluster-1445.10450	100.874	4.22156	4.6079	4.2788e-11	4.2788e-11	HIF1A	Cluster-1445.20583	19559.1	2547.19	2.9409	3.1844e-06	3.06e-05
