# Supplementary material for: Expression Regulation of Water Reabsorption Genes and Transcription Factors in the Kidneys of Lepus yarkandensis
Source: Front Physiol. 2022 May 26;13:856427. doi: 10.3389/fphys.2022.856427 (PMC9204326; doi:10.3389/fphys.2022.856427)
Supplement: Supplementary file 10 [file Table5.XLSX]

## Sheet: Sheet1
Table S5. GO enrichment statistics
GO ID (Lev2)	GO Term (Lev1)	GO Term (Lev2)	Gene Number
GO:0048519	Biological Process	negative regulation of biological process	268
GO:0051703	Biological Process	intraspecies interaction between organisms	10
GO:0007610	Biological Process	behavior	21
GO:0040011	Biological Process	locomotion	184
GO:0048518	Biological Process	positive regulation of biological process	247
GO:0050789	Biological Process	regulation of biological process	3842
GO:0065007	Biological Process	biological regulation	4082
GO:0044419	Biological Process	interspecies interaction between organisms	997
GO:0043473	Biological Process	pigmentation	5
GO:0040007	Biological Process	growth	39
GO:0050896	Biological Process	response to stimulus	2873
GO:0002376	Biological Process	immune system process	194
GO:0110148	Biological Process	biomineralization	4
GO:0023052	Biological Process	signaling	1881
GO:0032501	Biological Process	multicellular organismal process	689
GO:0022414	Biological Process	reproductive process	275
GO:0051179	Biological Process	localization	2406
GO:0019740	Biological Process	nitrogen utilization	1
GO:0009987	Biological Process	cellular process	9229
GO:0022610	Biological Process	biological adhesion	304
GO:0048511	Biological Process	rhythmic process	13
GO:0008152	Biological Process	metabolic process	7392
GO:0032502	Biological Process	developmental process	499
GO:0098754	Biological Process	detoxification	16
GO:0051704	Biological Process	multi-organism process	255
GO:0000003	Biological Process	reproduction	289
GO:0005198	Molecular Function	structural molecule activity	504
GO:0140299	Molecular Function	small molecule sensor activity	23
GO:0038024	Molecular Function	cargo receptor activity	21
GO:0140110	Molecular Function	transcription regulator activity	739
GO:0060089	Molecular Function	molecular transducer activity	342
GO:0045182	Molecular Function	translation regulator activity	68
GO:0005488	Molecular Function	binding	8886
GO:0140104	Molecular Function	molecular carrier activity	15
GO:0005215	Molecular Function	transporter activity	1137
GO:0098772	Molecular Function	molecular function regulator	847
GO:0003824	Molecular Function	catalytic activity	5849
GO:0016209	Molecular Function	antioxidant activity	39
GO:0005622	Cellular Component	intracellular	4126
GO:0110165	Cellular Component	cellular anatomical entity	7362
GO:0044423	Cellular Component	virion part	406
GO:0019012	Cellular Component	virion	406
GO:0032991	Cellular Component	protein-containing complex	3060
