# Supplementary material for: Expression Regulation of Water Reabsorption Genes and Transcription Factors in the Kidneys of Lepus yarkandensis
Source: Front Physiol. 2022 May 26;13:856427. doi: 10.3389/fphys.2022.856427 (PMC9204326; doi:10.3389/fphys.2022.856427)
Supplement: Supplementary file 12 [file Table8.XLSX]

## Sheet: Sheet1
Table S8. List of predicted transcriptional factors
tf_id	tf_Family	Gene Length	TF_Name	TF_Description	UP_DOWN_REGULATION(LYvsOC)	log2FC(LYvsOC)	q value(LYvsOC)
Cluster-10120.0	ETS	536	--	--	FALSE	-0.73857	0.69569
Cluster-10190.0	bHLH	510	MXD, MAD	MAX dimerization protein	FALSE	-2.0544	0.29518
Cluster-10561.0	zf-C2H2	896	KRAB	KRAB domain-containing zinc finger protein	FALSE	2.0999	0.13103
Cluster-1445.10164	T-box	2826	--	--	FALSE	-0.45207	0.2824
Cluster-1445.10264	zf-C2H2	2730	--	--	UP	1.6106	0.004668
Cluster-1445.10302	zf-C2H2	2881	KRAB	KRAB domain-containing zinc finger protein	DOWN	-1.1919	9.2123e-05
Cluster-1445.10313	Homeobox	2409	HOX_11	homeobox protein HoxA/C/D11	DOWN	-1.696	0.00052357
Cluster-1445.10639	Tub	4081	--	--	FALSE	-0.2685	0.48863
Cluster-1445.10971	Homeobox	1829	--	--	FALSE	-0.14342	0.77136
Cluster-1445.11002	zf-C2H2	3129	SP2	transcription factor Sp2	FALSE	0.21783	0.62135
Cluster-1445.11033	ZBTB	1129	ZBTB3	zinc finger and BTB domain-containing protein 3	FALSE	-0.40918	0.48621
Cluster-1445.11081	bHLH	1225	HES2_6_7	hairy and enhancer of split 2/6/7	FALSE	-0.8196	0.089354
Cluster-1445.11083	CUT	5035	--	--	FALSE	-0.78133	0.012687
Cluster-1445.11126	zf-C2H2	988	--	--	FALSE	-0.95993	0.14253
Cluster-1445.11292	ZBTB	2413	KBTBD4	kelch repeat and BTB domain-containing protein 4	FALSE	-0.32829	0.29538
Cluster-1445.11298	ZBTB	3304	BTBD3_6	BTB/POZ domain-containing protein 3/6	FALSE	-0.053981	0.8866
Cluster-1445.11345	IRF	1850	IRF9, ISGF3G, P48	interferon regulatory factor 9	FALSE	0.22016	0.44432
Cluster-1445.11423	Homeobox	3008	PITX2	paired-like homeodomain transcription factor 2	FALSE	-0.19101	0.62893
Cluster-1445.11558	zf-C2H2	3853	KRAB	KRAB domain-containing zinc finger protein	FALSE	0.9617	2.8015e-05
Cluster-1445.11622	zf-C2H2	663	KRAB	KRAB domain-containing zinc finger protein	FALSE	0.05028	0.91904
Cluster-1445.11699	zf-C2H2	1221	KRAB	KRAB domain-containing zinc finger protein	FALSE	-0.31802	0.45329
Cluster-1445.11718	TF_bZIP	1816	BATF	ATF-like basic leucine zipper transcriptional factor	DOWN	-2.8386	6.342e-06
Cluster-1445.12022	E2F	2116	--	--	FALSE	0.94764	0.0088277
Cluster-1445.12098	zf-C2H2	339	KRAB	KRAB domain-containing zinc finger protein	FALSE	-2.0645	0.20772
Cluster-1445.12132	zf-C2H2	1873	KRAB	KRAB domain-containing zinc finger protein	FALSE	-0.53298	0.36637
Cluster-1445.1217	zf-C2H2	1851	KRAB	KRAB domain-containing zinc finger protein	DOWN	-3.2252	0.00054905
Cluster-1445.12287	zf-C2H2	2262	--	--	FALSE	0.23298	0.48755
Cluster-1445.12288	zf-C2H2	860	--	--	FALSE	-1.0426	0.095271
Cluster-1445.12444	zf-C2H2	858	KRAB	KRAB domain-containing zinc finger protein	FALSE	-1.2031	0.19393
Cluster-1445.12902	ZBTB	2591	--	--	FALSE	0.6843	0.0081956
Cluster-1445.12907	zf-C2H2	1427	--	--	FALSE	0.60829	0.089042
Cluster-1445.12988	bHLH	2366	MYC	Myc proto-oncogene protein	FALSE	1.1644	0.17949
Cluster-1445.13059	zf-C2H2	2369	KRAB	KRAB domain-containing zinc finger protein	FALSE	-1.097	0.26677
Cluster-1445.13065	zf-C2H2	2674	KRAB	KRAB domain-containing zinc finger protein	UP	1.0637	0.036543
Cluster-1445.13068	MH1	2064	SMAD6	mothers against decapentaplegic homolog 6	FALSE	-0.92967	0.013473
Cluster-1445.13103	THAP	3075	--	--	FALSE	0.93315	0.012331
Cluster-1445.1317	zf-C2H2	1809	KRAB	KRAB domain-containing zinc finger protein	FALSE	0.39457	0.71085
Cluster-1445.13239	zf-C2H2	3492	--	--	FALSE	-0.48926	0.14476
Cluster-1445.13269	MYB	4653	--	--	FALSE	0.32935	0.16936
Cluster-1445.13311	zf-C2H2	2572	--	--	FALSE	-1.1557	0.063521
Cluster-1445.13318	zf-C2H2	3334	ZKSCAN	KRAB and SCAN domains-containing zinc finger protein	DOWN	-1.1156	0.014168
Cluster-1445.13398	zf-C2H2	3202	KRAB	KRAB domain-containing zinc finger protein	DOWN	-3.6916	2.5338e-07
Cluster-1445.1351	zf-C2H2	1666	KRAB	KRAB domain-containing zinc finger protein	FALSE	0.60419	0.49922
Cluster-1445.13798	Homeobox	7077	PBX1	pre-B-cell leukemia transcription factor 1	FALSE	-0.80343	0.01251
Cluster-1445.14130	MH1	5121	SMAD9, SMAD8	mothers against decapentaplegic homolog 9	FALSE	-0.67349	0.0040016
Cluster-1445.14165	ZBTB	3527	ZBTB25	zinc finger and BTB domain-containing protein 25	DOWN	-2.6408	1.8094e-21
Cluster-1445.14518	bHLH	1599	ID4	DNA-binding protein inhibitor ID4	DOWN	-1.077	0.027962
Cluster-1445.14546	ETS	1902	ETS, pnt	C-ets	FALSE	-0.44884	0.40293
Cluster-1445.14654	Fork head	4023	FOXK	forkhead box protein K	DOWN	-1.3704	2.2415e-08
Cluster-1445.14747	Homeobox	3761	EMX	homeobox protein EMX	DOWN	-1.4402	0.0042179
Cluster-1445.14861	zf-MIZ	2799	--	--	FALSE	0.082144	0.87116
Cluster-1445.15235	TF_bZIP	1484	ATF4, CREB2	cyclic AMP-dependent transcription factor ATF-4	FALSE	0.12713	0.80946
Cluster-1445.15309	zf-C2H2	3123	KRAB	KRAB domain-containing zinc finger protein	UP	1.0846	0.0090696
Cluster-1445.15379	zf-C2H2	2783	KRAB	KRAB domain-containing zinc finger protein	FALSE	-0.17249	0.52696
Cluster-1445.15397	zf-C2H2	1521	KRAB	KRAB domain-containing zinc finger protein	FALSE	-1.2399	0.2723
Cluster-1445.15469	ZBTB	4643	RHOBTB1_2	Rho-related BTB domain-containing protein 1/2	FALSE	0.41154	0.3787
Cluster-1445.15540	zf-C2H2	794	KRAB	KRAB domain-containing zinc finger protein	FALSE	0.052703	0.88465
Cluster-1445.15702	zf-C2H2	7317	ZNF592	zinc finger protein 592	FALSE	-0.29421	0.31477
Cluster-1445.15817	bHLH	916	ID3	DNA-binding protein inhibitor ID3	FALSE	-0.52242	0.26029
Cluster-1445.15849	RXR-like	2040	NR2F6, EAR2	nuclear receptor subfamily 2 group F member 6	FALSE	-0.71664	0.099341
Cluster-1445.15911	Homeobox	1717	CERS	ceramide synthetase	FALSE	0.31056	0.30858
Cluster-1445.15912	ZBTB	3822	ZBTB44, BTBD15	zinc finger and BTB domain-containing protein 44	FALSE	0.69146	0.10238
Cluster-1445.16156	MYB	4294	--	--	FALSE	-0.36768	0.21562
Cluster-1445.16222	ZBTB	4486	KBTBD8	kelch repeat and BTB domain-containing protein 8	FALSE	0.68269	0.22726
Cluster-1445.16438	zf-C2H2	3755	--	--	FALSE	-0.37742	0.29621
Cluster-1445.16470	MYB	2675	TADA2B	transcriptional adapter 2-beta	DOWN	-1.2259	3.5342e-07
Cluster-1445.16476	MH1	3036	SMAD2_3	mothers against decapentaplegic homolog 2/3	DOWN	-1.3943	1.6782e-05
Cluster-1445.16805	zf-C2H2	3809	ZBTB4	zinc finger and BTB domain-containing protein 4	FALSE	0.39404	0.093713
Cluster-1445.16806	zf-MIZ	3791	RNF138	E3 ubiquitin-protein ligase RNF138	FALSE	-0.85498	0.006134
Cluster-1445.16853	Homeobox	3400	HOX_5	homeobox protein HoxA/B/C5	FALSE	0.052293	0.89148
Cluster-1445.16950	zf-C2H2	1412	KRAB	KRAB domain-containing zinc finger protein	DOWN	-2.5538	1.0396e-26
Cluster-1445.17102	Homeobox	1643	TGIF1	homeobox protein TGIF1	UP	1.2203	0.0020212
Cluster-1445.17109	bHLH	2628	ID2	DNA-binding protein inhibitor ID2	FALSE	-0.58134	0.093141
Cluster-1445.17232	THR-like	2413	NR1H4, FXR	farnesoid X receptor	DOWN	-1.0545	0.0002431
Cluster-1445.17349	zf-C2H2	2536	--	--	FALSE	-0.97233	0.080582
Cluster-1445.17614	TF_bZIP	3532	--	--	FALSE	0.67905	0.015336
Cluster-1445.17698	HMG	6817	--	--	FALSE	-0.23928	0.46488
Cluster-1445.17710	TSC22	6014	KLC	kinesin light chain	FALSE	0.79631	0.0083742
Cluster-1445.17716	zf-C2H2	3395	KRAB	KRAB domain-containing zinc finger protein	UP	1.5719	8.9791e-08
Cluster-1445.17798	zf-C2H2	2460	--	--	FALSE	-0.50611	0.21621
Cluster-1445.17815	bHLH	5376	SREBP1, SREBF1	sterol regulatory element-binding transcription factor 1	FALSE	-0.26982	0.72822
Cluster-1445.17817	RXR-like	4435	NR2A1, HNF4A	hepatocyte nuclear factor 4-alpha	FALSE	-0.82053	0.012698
Cluster-1445.17829	TF_bZIP	7857	--	--	DOWN	-2.6215	2.2701e-18
Cluster-1445.17934	zf-C2H2	7100	--	--	FALSE	0.23203	0.5257
Cluster-1445.17968	MBD	7367	MECP2	methyl CpG binding protein 2	FALSE	-0.2427	0.43976
Cluster-1445.18547	zf-C2H2	3525	KRAB	KRAB domain-containing zinc finger protein	FALSE	-0.47434	0.3023
Cluster-1445.18670	Pou	1349	POU3F, OTF	POU domain transcription factor, class 3	FALSE	-0.50228	0.17861
Cluster-1445.18671	ETS	3314	GABPA	GA-binding protein transcription factor, alpha	FALSE	-0.0088821	0.97337
Cluster-1445.18674	MYB	3822	PMPCB, MAS1	mitochondrial-processing peptidase subunit beta	FALSE	0.075422	0.72101
Cluster-1445.18789	MYB	8558	NCOR1, N-CoR	nuclear receptor co-repressor 1	FALSE	-0.31434	0.34435
Cluster-1445.18878	THR-like	2050	THRB, NR1A2	thyroid hormone receptor beta	FALSE	-0.89901	0.0016272
Cluster-1445.1908	zf-C2H2	1637	KRAB	KRAB domain-containing zinc finger protein	UP	2.4759	3.465e-07
Cluster-1445.19088	RXR-like	3676	RXRA, NR2B1	retinoid X receptor alpha	FALSE	-0.44459	0.37953
Cluster-1445.19089	Homeobox	8551	--	--	FALSE	-0.15399	0.61522
Cluster-1445.19120	zf-C2H2	5114	--	--	FALSE	0.063949	0.82134
Cluster-1445.19461	TF_bZIP	3878	TEF	thyrotrophic embryonic factor	DOWN	-1.4082	0.0024258
Cluster-1445.19469	zf-C2H2	2275	--	--	DOWN	-1.7807	8.1153e-06
Cluster-1445.19635	zf-C2H2	3450	--	--	UP	1.2075	0.011742
Cluster-1445.19700	ZBTB	5214	ZBTB22, BING1	zinc finger and BTB domain-containing protein 22	FALSE	0.12354	0.71921
Cluster-1445.19910	bHLH	946	ID1	DNA-binding protein inhibitor ID1	FALSE	-0.33115	0.39659
Cluster-1445.19915	NF-YB	4144	--	--	FALSE	0.2635	0.35682
Cluster-1445.20007	zf-GATA	2725	MTA	metastasis-associated protein MTA	FALSE	-0.58844	0.036573
Cluster-1445.20122	zf-C2H2	7455	SP1	transcription factor Sp1	FALSE	0.16539	0.61639
Cluster-1445.20334	ESR-like	5363	NR3B3, ESRRG	estrogen-related receptor gamma	FALSE	-0.77642	0.24419
Cluster-1445.20418	ZBTB	3326	--	--	FALSE	-0.022725	0.97222
Cluster-1445.20419	zf-C2H2	3564	KRAB	KRAB domain-containing zinc finger protein	UP	1.9452	5.4232e-08
Cluster-1445.20515	MYB	5442	RCOR1, COREST	REST corepressor 1	FALSE	-0.091804	0.81599
Cluster-1445.20591	zf-C2H2	4575	ZBTB11	zinc finger and BTB domain-containing protein 11	FALSE	-0.073179	0.83854
Cluster-1445.20816	zf-C2H2	2524	--	--	FALSE	0.23675	0.46742
Cluster-1445.20862	IRF	2534	IRF6	interferon regulatory factor 6	FALSE	0.84171	0.0029447
Cluster-1445.20868	bHLH	3041	MLX	MAX-like protein X	DOWN	-1.5722	3.8462e-06
Cluster-1445.21249	ZBTB	5991	BACH	transcription regulator BACH	FALSE	-0.64351	0.011428
Cluster-1445.21388	zf-C2H2	1348	--	--	FALSE	-0.54988	0.21466
Cluster-1445.21465	ZBTB	4189	RHOBTB3	Rho-related BTB domain-containing protein 3	FALSE	0.35619	0.28165
Cluster-1445.21658	HMG	6749	CIC	capicua transcriptional repressor	FALSE	0.11366	0.77403
Cluster-1445.21788	bHLH	1726	TFAP4	transcription factor AP-4	DOWN	-2.0159	0.0001155
Cluster-1445.21801	TF_bZIP	1976	MAFF_G_K	transcription factor MAFF/G/K	FALSE	0.058752	0.95719
Cluster-1445.21887	STAT	3779	--	--	FALSE	-0.61794	0.057719
Cluster-1445.22091	zf-C2H2	747	KRAB	KRAB domain-containing zinc finger protein	DOWN	-2.8857	0.0096461
Cluster-1445.22092	MBD	3165	MBD4	methyl-CpG-binding domain protein 4	FALSE	0.37488	0.21621
Cluster-1445.22112	zf-C2H2	8228	--	--	FALSE	-0.27144	0.24061
Cluster-1445.22119	ZBTB	1942	RCBTB	RCC1 and BTB domain-containing protein	FALSE	-0.099646	0.81605
Cluster-1445.22212	zf-GATA	3568	GATA3	GATA-binding protein 3	FALSE	0.2789	0.46744
Cluster-1445.22283	Fork head	1263	FKHL18	forkhead-like 18 protein	FALSE	1.115	0.15005
Cluster-1445.22323	zf-C2H2	3106	KRAB	KRAB domain-containing zinc finger protein	DOWN	-1.3803	4.7901e-08
Cluster-1445.22397	ZBTB	5355	KLHL24_35	kelch-like protein 24/35	FALSE	0.059988	0.85896
Cluster-1445.22398	ZBTB	5830	ZBTB39	zinc finger and BTB domain-containing protein 39	FALSE	0.99581	0.021554
Cluster-1445.22537	ZBTB	2637	--	--	FALSE	-0.53109	0.17788
Cluster-1445.22586	Homeobox	1838	HOX_1	homeobox protein HoxA/B/D1	FALSE	0.72624	0.12027
Cluster-1445.22696	Homeobox	3039	MEIS2	homeobox protein Meis2	FALSE	-0.28171	0.61162
Cluster-1445.22701	NGFIB-like	3449	NR4A2, NURR1	nuclear receptor subfamily 4 group A member 2	FALSE	-1.0503	0.27159
Cluster-1445.22734	zf-C2H2	425	KRAB	KRAB domain-containing zinc finger protein	UP	1.9425	0.00058566
Cluster-1445.22789	ARID	5990	KDM5, JARID1	histone demethylase JARID1	FALSE	0.44813	0.18926
Cluster-1445.22824	ZBTB	4513	ABTB2	ankyrin repeat and BTB/POZ domain-containing protein 2	FALSE	-0.64783	0.036836
Cluster-1445.22877	zf-C2H2	4958	--	--	DOWN	-1.5081	4.4057e-05
Cluster-1445.22942	Fork head	1961	FOXD	forkhead box protein D	FALSE	-1.1697	0.082757
Cluster-1445.23055	zf-C2H2	459	KRAB	KRAB domain-containing zinc finger protein	DOWN	-6.8197	1.2404e-08
Cluster-1445.23056	zf-C2H2	613	KRAB	KRAB domain-containing zinc finger protein	UP	3.1653	4.3015e-13
Cluster-1445.2313	zf-C2H2	437	--	--	FALSE	0.11226	0.97038
Cluster-1445.23248	Fork head	5274	FOXN	forkhead box protein N	FALSE	0.99308	0.00035343
Cluster-1445.23372	zf-C2H2	3540	KRAB	KRAB domain-containing zinc finger protein	FALSE	0.89079	0.02338
Cluster-1445.23799	zf-C2H2	1638	KRAB	KRAB domain-containing zinc finger protein	FALSE	0.12834	0.7848
Cluster-1445.23839	zf-BED	4889	--	--	FALSE	1.2856	0.059158
Cluster-1445.23940	bHLH	9770	--	--	FALSE	0.086207	0.77878
Cluster-1445.24062	zf-C2H2	4260	--	--	FALSE	0.37846	0.42883
Cluster-1445.24092	zf-C2H2	2044	--	--	FALSE	0.3881	0.22221
Cluster-1445.24114	TF_bZIP	603	NFE2L1_3	nuclear factor erythroid 2-related factor 1/3	FALSE	-1.1536	0.57095
Cluster-1445.24205	TF_bZIP	4522	--	--	FALSE	0.50176	0.063182
Cluster-1445.24245	zf-C2H2	1230	KRAB	KRAB domain-containing zinc finger protein	FALSE	0.45778	0.47957
Cluster-1445.24303	ZBTB	6221	KLHL11	kelch-like protein 11	FALSE	-0.29862	0.35882
Cluster-1445.24463	Homeobox	2136	HOX_1	homeobox protein HoxA/B/D1	UP	1.8582	0.0027991
Cluster-1445.24466	bHLH	3398	LMYC, MYCL	L-myc proto-oncogene protein	DOWN	-3.1546	1.8797e-09
Cluster-1445.24535	zf-C2H2	1517	--	--	UP	2.784	0.01113
Cluster-1445.24904	zf-C2H2	1935	KRAB	KRAB domain-containing zinc finger protein	UP	1.3877	0.0011564
Cluster-1445.25002	Fork head	3852	FOXO3	forkhead box protein O3	FALSE	-0.71066	0.1368
Cluster-1445.25003	TF_bZIP	2632	--	--	UP	2.2037	7.8816e-07
Cluster-1445.25155	zf-C2H2	627	KRAB	KRAB domain-containing zinc finger protein	FALSE	-2.2619	0.13354
Cluster-1445.25218	HMGI/HMGY	654	HMGA2	high mobility group AT-hook protein 2	FALSE	-5.1583	0.092499
Cluster-1445.25667	HMG	5717	MLL3	histone-lysine N-methyltransferase MLL3	FALSE	0.1295	0.88484
Cluster-1445.25985	zf-C2H2	375	KRAB	KRAB domain-containing zinc finger protein	FALSE	-4.0216	0.30174
Cluster-1445.260	zf-C2H2	674	--	--	FALSE	-0.64534	0.69275
Cluster-1445.26850	zf-C2H2	450	KRAB	KRAB domain-containing zinc finger protein	FALSE	-0.66524	0.73534
Cluster-1445.2695	TF_bZIP	359	NRL	neural retina-specific leucine zipper protein	FALSE	0.61344	0.76917
Cluster-1445.27349	zf-C2H2	354	--	--	FALSE	3.1519	0.28487
Cluster-1445.27557	zf-C2H2	434	KRAB	KRAB domain-containing zinc finger protein	FALSE	3.3119	0.49186
Cluster-1445.28159	zf-C2H2	411	--	--	UP	3.6539	0.00030215
Cluster-1445.28288	zf-C2H2	386	ZKSCAN	KRAB and SCAN domains-containing zinc finger protein	UP	6.5135	0.00019627
Cluster-1445.28625	zf-C2H2	533	KRAB	KRAB domain-containing zinc finger protein	FALSE	1.0889	0.51133
Cluster-1445.29066	zf-C2H2	365	KRAB	KRAB domain-containing zinc finger protein	UP	4.983	0.040742
Cluster-1445.29697	zf-C2H2	472	KRAB	KRAB domain-containing zinc finger protein	UP	6.5748	0.00010692
Cluster-1445.29849	HSF	497	HSF4	heat shock transcription factor 4	FALSE	3.0522	0.26584
Cluster-1445.315	NGFIB-like	773	NR4A3, NOR1	nuclear receptor subfamily 4 group A member 3	FALSE	-0.34754	0.84586
Cluster-1445.3955	zf-C2H2	400	--	--	FALSE	0.6707	0.66363
Cluster-1445.4404	bHLH	972	TWIST	twist	FALSE	1.1677	0.2716
Cluster-1445.4692	ARID	2282	--	--	FALSE	0.85703	0.10423
Cluster-1445.5127	zf-C2H2	927	--	--	FALSE	-0.69419	0.44752
Cluster-1445.5236	zf-C2H2	1421	KRAB	KRAB domain-containing zinc finger protein	FALSE	-0.099441	0.93558
Cluster-1445.5353	MYB	3319	SNAPC4	snRNA-activating protein complex subunit 4	UP	1.0117	0.046432
Cluster-1445.5427	zf-C2H2	2544	--	--	FALSE	-0.14327	0.79486
Cluster-1445.5531	zf-C2H2	904	--	--	FALSE	-0.41808	0.81298
Cluster-1445.5532	zf-C2H2	1503	--	--	FALSE	-1.8047	0.065765
Cluster-1445.5875	zf-C2H2	1557	--	--	FALSE	-0.70941	0.23145
Cluster-1445.5877	zf-C2H2	614	KRAB	KRAB domain-containing zinc finger protein	FALSE	-0.3394	0.87133
Cluster-1445.5932	ETS	1237	--	--	DOWN	-2.1125	0.0022159
Cluster-1445.5937	zf-C2H2	4126	KRAB	KRAB domain-containing zinc finger protein	FALSE	0.41723	0.30971
Cluster-1445.5961	zf-C2H2	1555	KRAB	KRAB domain-containing zinc finger protein	FALSE	-0.14161	0.87153
Cluster-1445.6012	zf-C2H2	301	KRAB	KRAB domain-containing zinc finger protein	FALSE	0.70482	0.74596
Cluster-1445.6192	Tub	1094	--	--	FALSE	0.65974	0.50856
Cluster-1445.6258	TF_bZIP	1542	JDP2	jun dimerization protein 2	DOWN	-1.0682	0.020094
Cluster-1445.6785	Homeobox	2949	EN	homeobox protein engrailed	FALSE	-0.051774	0.93851
Cluster-1445.6832	zf-C2H2	3774	KRAB	KRAB domain-containing zinc finger protein	FALSE	0.264	0.70364
Cluster-1445.6900	zf-C2H2	1591	KRAB	KRAB domain-containing zinc finger protein	FALSE	-0.81686	0.20193
Cluster-1445.7122	HPD	3180	PROX1	prospero homeobox 1	FALSE	-0.9977	0.15671
Cluster-1445.7231	zf-C2H2	1457	KRAB	KRAB domain-containing zinc finger protein	FALSE	-0.64042	0.41551
Cluster-1445.7232	zf-C2H2	550	KRAB	KRAB domain-containing zinc finger protein	FALSE	0.51719	0.73042
Cluster-1445.7236	zf-C2H2	1107	KRAB	KRAB domain-containing zinc finger protein	FALSE	-0.61831	0.49343
Cluster-1445.7247	zf-C2H2	1889	--	--	FALSE	0.41014	0.57617
Cluster-1445.754	zf-C2H2	1236	KRAB	KRAB domain-containing zinc finger protein	FALSE	0.10012	0.91761
Cluster-1445.7572	zf-C2H2	541	KRAB	KRAB domain-containing zinc finger protein	UP	3.1647	0.0067037
Cluster-1445.7661	IRF	2072	IRF1	interferon regulatory factor 1	FALSE	0.77839	0.11829
Cluster-1445.7664	zf-C2H2	1814	KRAB	KRAB domain-containing zinc finger protein	DOWN	-1.1352	0.0031072
Cluster-1445.7864	Homeobox	5920	--	--	FALSE	0.80943	0.18697
Cluster-1445.7879	ZBTB	2020	KLHL28	kelch-like protein 28	FALSE	-0.032932	0.9586
Cluster-1445.8120	AF-4	3306	AFF1	AF4/FMR2 family member 1	FALSE	-0.48674	0.338
Cluster-1445.8182	zf-C2H2	2143	KRAB	KRAB domain-containing zinc finger protein	FALSE	-0.15801	0.71745
Cluster-1445.8183	zf-C2H2	669	KRAB	KRAB domain-containing zinc finger protein	FALSE	0.31396	0.71526
Cluster-1445.8230	IRF	2018	IRF5	interferon regulatory factor 5	DOWN	-1.5147	0.031819
Cluster-1445.842	zf-C2H2	1010	KRAB	KRAB domain-containing zinc finger protein	FALSE	0.64155	0.46019
Cluster-1445.8558	Homeobox	5619	SIX4	homeobox protein SIX4	FALSE	0.020771	0.96766
Cluster-1445.8611	zf-C2H2	631	--	--	FALSE	0.3046	0.81281
Cluster-1445.9043	zf-C2H2	762	KRAB	KRAB domain-containing zinc finger protein	FALSE	0.21937	0.61901
Cluster-1445.9048	ZBTB	3307	--	--	FALSE	-0.40458	0.21746
Cluster-1445.9179	MYB	2311	TTF1	transcription termination factor 1	UP	1.0618	0.035401
Cluster-1445.9209	zf-C2H2	2598	KRAB	KRAB domain-containing zinc finger protein	DOWN	-1.7876	0.0043381
Cluster-1445.9284	zf-C2H2	4665	KRAB	KRAB domain-containing zinc finger protein	DOWN	-1.6134	1.1127e-06
Cluster-1445.9741	zf-C2H2	1456	KRAB	KRAB domain-containing zinc finger protein	FALSE	-1.1821	0.1142
Cluster-1445.9742	zf-C2H2	1198	KRAB	KRAB domain-containing zinc finger protein	FALSE	-1.5253	0.063743
Cluster-1445.9869	zf-C2H2	1668	KRAB	KRAB domain-containing zinc finger protein	UP	1.1767	0.003264
Cluster-1445.9953	Fork head	2941	FOXP	forkhead box protein P	FALSE	0.42797	0.33083
Cluster-1445.9982	Homeobox	1980	--	--	FALSE	0.25694	0.64902
Cluster-1445.9998	Homeobox	1403	--	--	UP	1.919	0.0011508
Cluster-2263.0	zf-C2H2	362	KRAB	KRAB domain-containing zinc finger protein	FALSE	3.952	0.35283
Cluster-3674.0	zf-C2H2	304	KRAB	KRAB domain-containing zinc finger protein	FALSE	-0.79584	0.87357
Cluster-4566.0	Pou	920	POU6F	POU domain transcription factor, class 6	FALSE	-4.0466	0.053341
Cluster-5379.0	Runt	541	RUNX2, AML3	runt-related transcription factor 2	FALSE	3.92	0.11423
Cluster-5418.0	zf-C2H2	565	SALL	sal-like protein	FALSE	-1.1915	0.60252
Cluster-8442.0	MYB	449	--	--	FALSE	-3.2504	0.38742
Cluster-9141.0	bHLH	641	TCF15, PARAXIS	transcription factor 15	FALSE	-1.5705	0.26083
Cluster-1445.10068	ETS	2317	ELF5	E74-like factor 5	DOWN	-1.2317	0.033238
Cluster-1445.10072	zf-C2H2	1304	PRDM7_9	histone-lysine N-methyltransferase PRDM7/9	UP	2.3668	0.0048015
Cluster-1445.10185	Homeobox	1718	HOX_4	homeobox protein HoxA/B/C/D4	FALSE	-0.28978	0.48577
Cluster-1445.10291	zf-C2H2	2452	KRAB	KRAB domain-containing zinc finger protein	FALSE	-0.091617	0.78432
Cluster-1445.10413	zf-C2H2	1660	--	--	DOWN	-1.0629	0.025128
Cluster-1445.10439	bHLH	4703	--	--	FALSE	-0.41952	0.33002
Cluster-1445.10445	zf-C2H2	2759	KRAB	KRAB domain-containing zinc finger protein	DOWN	-2.4157	1.0265e-13
Cluster-1445.10608	zf-C2H2	1954	KRAB	KRAB domain-containing zinc finger protein	FALSE	-0.58744	0.40831
Cluster-1445.10688	TF_bZIP	7582	--	--	FALSE	-0.054227	0.88118
Cluster-1445.10776	zf-C2H2	2854	KLF8_12	krueppel-like factor 8/12	DOWN	-1.2754	0.0038123
Cluster-1445.10997	zf-C2H2	777	KRAB	KRAB domain-containing zinc finger protein	FALSE	0.33295	0.46297
Cluster-1445.11140	ZBTB	2889	KLHL2_3	kelch-like protein 2/3	DOWN	-2.2344	0.032194
Cluster-1445.11527	zf-C2H2	4102	--	--	FALSE	0.54818	0.067543
Cluster-1445.11529	zf-C2H2	1323	KRAB	KRAB domain-containing zinc finger protein	DOWN	-1.529	0.033756
Cluster-1445.11641	THR-like	2154	THRA, NR1A1	thyroid hormone receptor alpha	FALSE	-0.73438	0.25426
Cluster-1445.11642	THR-like	2656	NR1D1	nuclear receptor subfamily 1 group D member 1	FALSE	1.4024	NA
Cluster-1445.11649	bHLH	4847	MITF	microphthalmia-associated transcription factor	FALSE	-0.11934	0.80964
Cluster-1445.11727	Homeobox	2733	TGIF2	homeobox protein TGIF2	DOWN	-2.9487	4.2718e-11
Cluster-1445.11775	ETS	1762	ETV3	ETS translocation variant 3	FALSE	0.38219	0.48374
Cluster-1445.11856	zf-C2H2	1667	KRAB	KRAB domain-containing zinc finger protein	DOWN	-1.0479	0.00058474
Cluster-1445.12060	zf-C2H2	4631	ZKSCAN	KRAB and SCAN domains-containing zinc finger protein	FALSE	0.71053	0.038692
Cluster-1445.12355	zf-C2H2	1509	--	--	FALSE	-0.44168	0.42199
Cluster-1445.12604	HMG	2869	TFAM, MTTFA	transcription factor A, mitochondrial	FALSE	0.50537	0.031012
Cluster-1445.12812	ZBTB	3724	--	--	FALSE	-0.26276	0.4363
Cluster-1445.12846	zf-C2H2	746	KRAB	KRAB domain-containing zinc finger protein	FALSE	-0.80556	0.37837
Cluster-1445.12911	zf-C2H2	5461	GLIS1_3	zinc finger protein GLIS1/3	FALSE	1.0494	0.07353
Cluster-1445.12917	TF_bZIP	1314	CREM	cAMP response element modulator	UP	1.4335	0.040121
Cluster-1445.13279	ZBTB	2220	BTBD3_6	BTB/POZ domain-containing protein 3/6	FALSE	-0.59859	0.15093
Cluster-1445.13334	MBD	1443	KCNN2	potassium intermediate/small conductance calcium-activated channel subfamily N member 2	FALSE	-0.23347	0.59225
Cluster-1445.13643	THAP	1892	--	--	FALSE	0.12472	0.83052
Cluster-1445.13698	bHLH	3290	BHLHB2, DEC1	class B basic helix-loop-helix protein 2	FALSE	-0.11983	0.85105
Cluster-1445.13760	zf-C2H2	800	KRAB	KRAB domain-containing zinc finger protein	FALSE	0.2427	0.52164
Cluster-1445.13766	Nrf1	2546	NRF1	nuclear respiratory factor 1	UP	1.0973	0.022714
Cluster-1445.13989	Fork head	5289	FOXO1	forkhead box protein O1	FALSE	0.17632	0.52378
Cluster-1445.14005	ZBTB	3443	KLHL20, KLEIP	kelch-like protein 20	FALSE	-0.22907	0.57229
Cluster-1445.14058	zf-C2H2	2133	--	--	FALSE	-0.65129	0.027097
Cluster-1445.14081	TF_bZIP	4287	NUP62, NSP1	nuclear pore complex protein Nup62	FALSE	-0.0523	0.88111
Cluster-1445.14082	NF-YB	3860	NFYB	nuclear transcription Y subunit beta	FALSE	0.14134	0.69926
Cluster-1445.14150	zf-C2H2	4263	--	--	FALSE	0.0018565	0.99606
Cluster-1445.14314	zf-C2H2	1799	KRAB	KRAB domain-containing zinc finger protein	DOWN	-1.1634	0.010743
Cluster-1445.14369	zf-C2H2	2852	KRAB	KRAB domain-containing zinc finger protein	FALSE	-0.22687	0.55175
Cluster-1445.14481	ESR-like	3208	AR, NR3C4	androgen receptor	DOWN	-1.7661	1.2742e-05
Cluster-1445.14533	zf-C2H2	3519	--	--	DOWN	-2.6645	4.5093e-07
Cluster-1445.14538	ZBTB	6316	ZBTB34	zinc finger and BTB domain-containing protein 34	FALSE	-0.61717	0.13654
Cluster-1445.14757	zf-C2H2	2424	KRAB	KRAB domain-containing zinc finger protein	FALSE	-1.4538	0.066594
Cluster-1445.14903	ZBTB	3801	--	--	FALSE	-0.50326	0.17964
Cluster-1445.15167	THAP	1225	--	--	FALSE	-0.60887	0.077366
Cluster-1445.15255	Homeobox	3796	--	--	DOWN	-1.1498	0.00033885
Cluster-1445.15267	TF_bZIP	4276	HLF	hepatic leukemia factor	FALSE	-0.57848	0.1684
Cluster-1445.15352	zf-C2H2	592	KRAB	KRAB domain-containing zinc finger protein	FALSE	-0.50044	0.71745
Cluster-1445.15442	TF_bZIP	5021	FOSL2	fos-like antigen 2	UP	1.6808	0.028642
Cluster-1445.15535	zf-C2H2	2588	KRAB	KRAB domain-containing zinc finger protein	FALSE	-0.93138	0.012846
Cluster-1445.15537	ZBTB	2988	ZBTB2	zinc finger and BTB domain-containing protein 2	FALSE	-0.067699	0.87261
Cluster-1445.15539	zf-C2H2	844	KRAB	KRAB domain-containing zinc finger protein	FALSE	0.98534	0.86095
Cluster-1445.15761	MH1	6685	SMAD4	mothers against decapentaplegic homolog 4	FALSE	0.40839	0.21351
Cluster-1445.15871	ZBTB	2313	--	--	FALSE	-0.12935	0.65968
Cluster-1445.15988	RXR-like	4305	NR2A2, HNF4G	hepatocyte nuclear factor 4-gamma	DOWN	-1.7665	5.0737e-10
Cluster-1445.16047	TEA	8465	TEAD	transcriptional enhancer factor	FALSE	0.72743	0.031588
Cluster-1445.16075	ETS	4252	ETV1	ets translocation variant 1	DOWN	-2.3514	2.1136e-14
Cluster-1445.16276	HSF	2198	HSF1	heat shock transcription factor 1	FALSE	0.0094187	0.97601
Cluster-1445.16331	zf-C2H2	3128	WT1	Wilms tumor protein 1	FALSE	-0.85106	0.037763
Cluster-1445.16333	zf-C2H2	3573	RREB1	ras-responsive element-binding protein 1	FALSE	-0.47461	0.2055
Cluster-1445.16490	ETS	4094	--	--	DOWN	-1.2911	0.010502
Cluster-1445.16517	TF_bZIP	2461	XBP1	X box-binding protein 1	UP	1.8143	1.0101e-06
Cluster-1445.16599	THR-like	4085	TOM40	mitochondrial import receptor subunit TOM40	FALSE	-0.37568	0.43911
Cluster-1445.16659	zf-C2H2	3041	KRAB	KRAB domain-containing zinc finger protein	FALSE	-0.67093	0.1156
Cluster-1445.16680	zf-C2H2	2429	KRAB	KRAB domain-containing zinc finger protein	FALSE	0.40317	0.30316
Cluster-1445.17067	ZBTB	5856	ZBTB43	zinc finger and BTB domain-containing protein 43	FALSE	-0.15424	0.54707
Cluster-1445.1717	bHLH	1339	BHLHB8, MIST1	class B basic helix-loop-helix protein 8	UP	3.5633	0.0014704
Cluster-1445.17182	zf-C2H2	2441	--	--	DOWN	-1.1215	0.015557
Cluster-1445.17188	E2F	3161	TFDP2	transcription factor Dp-2	FALSE	-0.29249	0.55426
Cluster-1445.17970	ZBTB	7382	ZBTB10, RINZF	zinc finger and BTB domain-containing protein 10	FALSE	0.49209	0.17608
Cluster-1445.18240	ESR-like	3684	NR3B1, ESRRA	estrogen-related receptor alpha	FALSE	-0.46743	0.13935
Cluster-1445.18405	RXR-like	5378	RXRB, NR2B2	retinoid X receptor beta	FALSE	0.04049	0.89165
Cluster-1445.18532	bHLH	3374	MXD, MAD	MAX dimerization protein	FALSE	-0.53068	0.32836
Cluster-1445.18561	zf-C2H2	3975	--	--	DOWN	-1.7111	7.2185e-08
Cluster-1445.18694	zf-C2H2	4362	--	--	FALSE	0.076692	0.74184
Cluster-1445.18697	STAT	5474	PLS3	plastin-3	UP	1.1078	0.019419
Cluster-1445.18802	ZBTB	2903	BTBD1_2	BTB/POZ domain-containing protein 1/2	FALSE	-0.37895	0.10472
Cluster-1445.18964	zf-C2H2	6335	--	--	FALSE	0.03412	0.88384
Cluster-1445.1921	zf-C2H2	2723	KRAB	KRAB domain-containing zinc finger protein	DOWN	-1.2129	0.02768
Cluster-1445.19271	THR-like	1441	NR1H2, LXRB	liver X receptor beta	FALSE	0.68216	0.024176
Cluster-1445.19372	C/EBP	1809	CEBPB	CCAAT/enhancer binding protein (C/EBP), beta	FALSE	0.13845	0.73251
Cluster-1445.19496	zf-C2H2	1505	--	--	FALSE	-0.3973	0.66465
Cluster-1445.19537	Homeobox	5228	--	--	FALSE	0.31947	0.43006
Cluster-1445.19538	Homeobox	2674	PBX2	pre-B-cell leukemia transcription factor 2	DOWN	-1.3407	9.7116e-06
Cluster-1445.19539	zf-C2H2	2158	KRAB	KRAB domain-containing zinc finger protein	FALSE	-0.041496	0.95834
Cluster-1445.19567	zf-C2H2	3983	KRAB	KRAB domain-containing zinc finger protein	UP	1.0158	0.0078259
Cluster-1445.19681	TF_bZIP	4400	ATF2, CREBP1	cyclic AMP-dependent transcription factor ATF-2	FALSE	-0.063304	0.78919
Cluster-1445.19750	ZBTB	4285	KLHL9_13	kelch-like protein 9/13	FALSE	0.26903	0.39996
Cluster-1445.19759	Homeobox	5835	--	--	FALSE	-0.36153	0.25188
Cluster-1445.19896	C/EBP	3798	--	--	FALSE	-0.39235	0.26409
Cluster-1445.20060	ETS	1961	K09429, ELF3	E74-like factor 3	UP	1.8729	0.0017906
Cluster-1445.20061	bHLH	2423	USF	upstream stimulatory factor	FALSE	0.047743	0.86538
Cluster-1445.20069	MBD	4468	MBD1	methyl-CpG-binding domain protein 1	FALSE	0.16166	0.54325
Cluster-1445.20112	ZBTB	4463	SPOP	speckle-type POZ protein	FALSE	-0.26947	0.35633
Cluster-1445.20115	zf-C2H2	1587	--	--	FALSE	0.029906	0.95177
Cluster-1445.20445	Pou	4298	POU6F	POU domain transcription factor, class 6	FALSE	0.23226	0.55223
Cluster-1445.20449	ZBTB	8026	--	--	FALSE	0.73969	0.059296
Cluster-1445.20565	ZBTB	6738	ZBTB1	zinc finger and BTB domain-containing protein 1	FALSE	-0.62296	0.0086475
Cluster-1445.20654	zf-C2H2	5224	SALL	sal-like protein	FALSE	0.74616	0.0046227
Cluster-1445.20659	zf-C2H2	5437	--	--	FALSE	-0.59599	0.12899
Cluster-1445.20660	MYB	6193	--	--	FALSE	-0.024525	0.90738
Cluster-1445.20848	MBD	4863	MBD2	methyl-CpG-binding domain protein 2	FALSE	0.45477	0.12812
Cluster-1445.20873	zf-C2H2	1838	--	--	FALSE	0.2004	0.56452
Cluster-1445.20891	zf-C2H2	1012	--	--	FALSE	-0.65173	0.3179
Cluster-1445.20966	zf-C2H2	2157	KRAB	KRAB domain-containing zinc finger protein	FALSE	-0.6398	0.090125
Cluster-1445.21053	zf-GATA	2601	--	--	UP	1.6308	1.5407e-12
Cluster-1445.21162	zf-BED	5363	--	--	FALSE	0.28425	0.5002
Cluster-1445.21167	zf-C2H2	4732	KRAB	KRAB domain-containing zinc finger protein	FALSE	-0.81146	0.05179
Cluster-1445.21214	ZBTB	2216	BTBD1_2	BTB/POZ domain-containing protein 1/2	FALSE	0.41125	0.22584
Cluster-1445.21311	zf-C2H2	2977	KLF10_11, TIEG	krueppel-like factor 10/11	FALSE	0.33558	0.66659
Cluster-1445.21413	SRF	5153	MEF2A	MADS-box transcription enhancer factor 2A	FALSE	-0.25148	0.36372
Cluster-1445.21505	zf-C2H2	1915	--	--	DOWN	-1.0539	0.023693
Cluster-1445.21670	zf-C2H2	4615	KRAB	KRAB domain-containing zinc finger protein	FALSE	0.68209	0.024928
Cluster-1445.21671	zf-C2H2	2205	KRAB	KRAB domain-containing zinc finger protein	FALSE	0.14095	0.72931
Cluster-1445.21736	zf-C2H2	2929	KRAB	KRAB domain-containing zinc finger protein	FALSE	-0.6219	0.10942
Cluster-1445.21857	zf-C2H2	2092	--	--	FALSE	-0.20479	0.66961
Cluster-1445.21952	MH1	3006	--	--	FALSE	-0.045392	0.91627
Cluster-1445.22232	zf-C2H2	4269	KRAB	KRAB domain-containing zinc finger protein	FALSE	0.4186	0.23423
Cluster-1445.22269	CBF	3059	--	--	FALSE	0.37143	0.23356
Cluster-1445.22303	Tub	2240	--	--	FALSE	-0.22923	0.68669
Cluster-1445.22730	ZBTB	5184	--	--	FALSE	-0.65197	0.019314
Cluster-1445.22842	zf-C2H2	2708	KRAB	KRAB domain-containing zinc finger protein	FALSE	-0.07186	0.86749
Cluster-1445.22927	zf-C2H2	1037	KRAB	KRAB domain-containing zinc finger protein	FALSE	0.60202	0.48644
Cluster-1445.22991	zf-C2H2	4233	TSHZ	teashirt	FALSE	-0.25754	0.44432
Cluster-1445.22994	E2F	1965	E2F4_5	transcription factor E2F4/5	UP	1.0053	0.0052391
Cluster-1445.23278	zf-C2H2	4029	KRAB	KRAB domain-containing zinc finger protein	DOWN	-1.3423	3.7996e-05
Cluster-1445.23398	zf-C2H2	3807	KLF10_11, TIEG	krueppel-like factor 10/11	UP	1.7924	0.0009088
Cluster-1445.23406	zf-C2H2	1449	KRAB	KRAB domain-containing zinc finger protein	UP	3.9979	6.7755e-16
Cluster-1445.23430	zf-C2H2	329	KRAB	KRAB domain-containing zinc finger protein	DOWN	-7.556	3.1611e-07
Cluster-1445.23485	SAND	4406	--	--	FALSE	0.27662	0.54197
Cluster-1445.23573	HMG	2367	SOX7S	transcription factor SOX7/8/10/18 (SOX group E/F)	FALSE	0.52885	0.36557
Cluster-1445.23574	zf-C2H2	711	--	--	FALSE	-0.93294	0.28787
Cluster-1445.23743	zf-C2H2	1155	KRAB	KRAB domain-containing zinc finger protein	FALSE	0.54231	0.39054
Cluster-1445.24213	CSL	1968	RBPSUH, RBPJK	recombining binding protein suppressor of hairless	FALSE	0.6888	0.025861
Cluster-1445.24358	zf-C2H2	1510	KRAB	KRAB domain-containing zinc finger protein	FALSE	0.014825	0.98132
Cluster-1445.24710	zf-C2H2	3049	KRAB	KRAB domain-containing zinc finger protein	FALSE	0.16122	0.7572
Cluster-1445.24822	zf-C2H2	2419	--	--	FALSE	-0.089121	0.871
Cluster-1445.25266	zf-C2H2	1187	--	--	DOWN	-2.6765	0.035098
Cluster-1445.25573	HMG	4087	HMG2L1	high mobility group protein 2-like 1	FALSE	0.21092	0.49915
Cluster-1445.25589	HTH	4992	--	--	FALSE	-0.70198	0.18919
Cluster-1445.25687	zf-C2H2	1375	KRAB	KRAB domain-containing zinc finger protein	FALSE	0.14956	0.76851
Cluster-1445.25906	zf-C2H2	3137	ZKSCAN	KRAB and SCAN domains-containing zinc finger protein	FALSE	-0.56707	0.28865
Cluster-1445.26465	zf-C2H2	3113	--	--	FALSE	0.33051	0.62223
Cluster-1445.26498	bHLH	3044	HEY	hairy and enhancer of split related with YRPW motif	FALSE	0.14753	0.75498
Cluster-1445.26652	Fork head	827	FOXM	forkhead box protein M	DOWN	-4.7004	0.033449
Cluster-1445.26666	ZBTB	3576	KLHL32	kelch-like protein 32	FALSE	0.02953	0.98032
Cluster-1445.26712	zf-C2H2	3952	--	--	FALSE	-0.93601	0.10204
Cluster-1445.27172	ZBTB	2716	--	--	FALSE	0.70427	0.063473
Cluster-1445.27259	zf-GATA	2372	GATA6	GATA-binding protein 6	UP	1.9716	0.0071392
Cluster-1445.2789	bHLH	1405	ATOH8	atonal protein 8	FALSE	0.70414	0.60347
Cluster-1445.28337	zf-C2H2	336	KRAB	KRAB domain-containing zinc finger protein	FALSE	2.9587	0.56975
Cluster-1445.28610	zf-C2H2	916	KRAB	KRAB domain-containing zinc finger protein	FALSE	-1.6077	0.14083
Cluster-1445.28611	zf-C2H2	1601	KRAB	KRAB domain-containing zinc finger protein	FALSE	-0.78702	0.32422
Cluster-1445.29322	zf-C2H2	907	KRAB	KRAB domain-containing zinc finger protein	FALSE	-0.51181	0.73436
Cluster-1445.2970	ZBTB	1504	KBTBD11	kelch repeat and BTB domain-containing protein 11	FALSE	-0.60987	0.54615
Cluster-1445.3117	Homeobox	933	HOX_8	homeobox protein HoxB/C/D8	UP	1.9457	0.032968
Cluster-1445.3573	zf-C2H2	1099	KRAB	KRAB domain-containing zinc finger protein	FALSE	1.4387	0.11729
Cluster-1445.3574	zf-C2H2	412	KRAB	KRAB domain-containing zinc finger protein	FALSE	-2.2659	0.54009
Cluster-1445.3787	zf-C2H2	2498	KRAB	KRAB domain-containing zinc finger protein	FALSE	0.5655	0.32369
Cluster-1445.4011	zf-C2H2	594	KRAB	KRAB domain-containing zinc finger protein	UP	3.7744	0.0048501
Cluster-1445.404	ZBTB	1413	KLHL26	kelch-like protein 26	UP	1.7676	0.0091459
Cluster-1445.409	TF_bZIP	1118	BACH	transcription regulator BACH	FALSE	-0.55227	0.65038
Cluster-1445.4540	zf-C2H2	709	KRAB	KRAB domain-containing zinc finger protein	FALSE	0.96015	0.58841
Cluster-1445.4541	zf-C2H2	1162	KRAB	KRAB domain-containing zinc finger protein	FALSE	0.38179	0.58527
Cluster-1445.4542	zf-C2H2	1375	KRAB	KRAB domain-containing zinc finger protein	FALSE	0.21742	0.76392
Cluster-1445.4781	zf-C2H2	1549	--	--	FALSE	-0.41733	0.66328
Cluster-1445.5332	bHLH	1081	LYL1	protein lyl-1	DOWN	-2.6367	4.5061e-05
Cluster-1445.5400	zf-C2H2	747	KRAB	KRAB domain-containing zinc finger protein	FALSE	-0.22364	0.87116
Cluster-1445.5476	AP-2	2443	TFAP2A_B	transcription factor AP-2 alpha/beta	FALSE	-0.59272	0.41742
Cluster-1445.5641	HMG	2271	SOX9	transcription factor SOX9 (SOX group E)	UP	2.0114	0.016571
Cluster-1445.5690	zf-C2H2	460	KRAB	KRAB domain-containing zinc finger protein	FALSE	0.63266	0.44064
Cluster-1445.6039	zf-C2H2	2182	KRAB	KRAB domain-containing zinc finger protein	FALSE	1.1934	0.08392
Cluster-1445.6170	zf-C2H2	2290	KRAB	KRAB domain-containing zinc finger protein	FALSE	0.27754	0.62893
Cluster-1445.6370	zf-C2H2	2518	--	--	FALSE	-0.55897	0.22397
Cluster-1445.6497	Homeobox	1672	--	--	FALSE	0.48957	0.45995
Cluster-1445.6775	zf-C2H2	374	KRAB	KRAB domain-containing zinc finger protein	FALSE	0.34141	0.78648
Cluster-1445.7043	HMG	4108	WDHD1, CTF4	chromosome transmission fidelity protein 4	DOWN	-1.6963	2.8381e-05
Cluster-1445.7392	zf-C2H2	2166	KRAB	KRAB domain-containing zinc finger protein	UP	1.818	0.0043067
Cluster-1445.7398	zf-C2H2	1753	KRAB	KRAB domain-containing zinc finger protein	FALSE	-0.03458	0.95659
Cluster-1445.7558	zf-C2H2	1256	KRAB	KRAB domain-containing zinc finger protein	FALSE	0.11121	0.87947
Cluster-1445.7649	Homeobox	1917	LMX1	LIM homeobox transcription factor 1	FALSE	-0.065582	0.94131
Cluster-1445.7723	zf-C2H2	1554	KRAB	KRAB domain-containing zinc finger protein	FALSE	-0.80626	0.14116
Cluster-1445.7728	zf-C2H2	5190	--	--	FALSE	-0.26394	0.38699
Cluster-1445.7844	zf-C2H2	6468	ZKSCAN	KRAB and SCAN domains-containing zinc finger protein	UP	1.5013	3.0293e-05
Cluster-1445.8054	zf-C2H2	854	KRAB	KRAB domain-containing zinc finger protein	FALSE	-1.0739	0.27831
Cluster-1445.8081	zf-C2H2	3216	KRAB	KRAB domain-containing zinc finger protein	FALSE	-0.61092	0.14229
Cluster-1445.8153	ZBTB	4747	ZBTB5	zinc finger and BTB domain-containing protein 5	FALSE	0.33364	0.3814
Cluster-1445.8240	zf-C2H2	4634	--	--	UP	1.1302	0.021158
Cluster-1445.8295	Homeobox	6107	--	--	FALSE	0.12691	0.84162
Cluster-1445.8322	zf-C2H2	1418	KRAB	KRAB domain-containing zinc finger protein	FALSE	-0.48015	0.57225
Cluster-1445.8327	zf-C2H2	1007	KRAB	KRAB domain-containing zinc finger protein	FALSE	-0.30664	0.72624
Cluster-1445.8390	zf-C2H2	1529	KRAB	KRAB domain-containing zinc finger protein	FALSE	-3.0325	0.05104
Cluster-1445.8391	zf-C2H2	1056	KRAB	KRAB domain-containing zinc finger protein	FALSE	-2.3295	0.078534
Cluster-1445.8641	zf-C2H2	3977	--	--	UP	2.0881	0.00017635
Cluster-1445.8723	zf-C2H2	1063	--	--	FALSE	1.137	0.14558
Cluster-1445.8724	zf-C2H2	345	--	--	FALSE	0.9476	0.71919
Cluster-1445.8823	zf-C2H2	987	--	--	DOWN	-1.3664	0.008875
Cluster-1445.8825	zf-C2H2	2814	--	--	FALSE	-0.58881	0.19165
Cluster-1445.8826	zf-C2H2	1184	--	--	FALSE	-0.94674	0.11709
Cluster-1445.8829	Homeobox	1157	HOX_8	homeobox protein HoxB/C/D8	FALSE	0.13079	0.85613
Cluster-1445.8980	zf-C2H2	2656	ZBTB9	zinc finger and BTB domain-containing protein 9	FALSE	0.86159	0.0084154
Cluster-1445.9382	zf-C2H2	2886	KRAB	KRAB domain-containing zinc finger protein	FALSE	-0.97601	0.035403
Cluster-1445.9414	zf-C2H2	850	KRAB	KRAB domain-containing zinc finger protein	FALSE	0.22821	0.67778
Cluster-1445.9415	Homeobox	1402	NKX5, HMX	homeobox protein Nkx-5	FALSE	-0.57319	0.32255
Cluster-1445.9448	TF_bZIP	2508	CREB3	cyclic AMP-responsive element-binding protein 3	FALSE	0.78221	0.29654
Cluster-1445.9683	zf-C2H2	1178	KRAB	KRAB domain-containing zinc finger protein	FALSE	-0.021158	0.97618
Cluster-1445.9684	zf-C2H2	734	KRAB	KRAB domain-containing zinc finger protein	FALSE	0.10747	0.90353
Cluster-1445.9923	zf-C2H2	1181	--	--	DOWN	-1.4726	0.038937
Cluster-1445.9979	zf-C2H2	1933	KRAB	KRAB domain-containing zinc finger protein	FALSE	-0.67586	0.15577
Cluster-3592.0	zf-C2H2	387	KRAB	KRAB domain-containing zinc finger protein	FALSE	-1.4631	0.55974
Cluster-3742.0	zf-C2H2	327	KRAB	KRAB domain-containing zinc finger protein	FALSE	-0.18594	0.93734
Cluster-3841.0	zf-C2H2	377	KRAB	KRAB domain-containing zinc finger protein	FALSE	-0.17129	0.94006
Cluster-3841.1	zf-C2H2	312	SALL	sal-like protein	FALSE	NA	NA
Cluster-498.0	zf-C2H2	1144	KRAB	KRAB domain-containing zinc finger protein	UP	6.0377	0.0013483
Cluster-5147.0	ZBTB	457	PLK3, CNK	polo-like kinase 3	FALSE	3.2676	0.50008
Cluster-6476.0	bHLH	546	ATOH1_7	atonal protein 1/7	UP	2.5967	0.031019
Cluster-6748.0	zf-C2H2	974	KRAB	KRAB domain-containing zinc finger protein	UP	2.7708	0.037907
Cluster-7279.1	Homeobox	493	SIX1	homeobox protein SIX1	FALSE	-1.3393	0.53586
Cluster-7285.0	zf-C2H2	781	--	--	FALSE	0.031751	0.97755
Cluster-7285.1	zf-C2H2	468	KRAB	KRAB domain-containing zinc finger protein	FALSE	-1.7301	0.37149
Cluster-7469.0	zf-C2HC	1030	--	--	FALSE	1.1755	0.34958
Cluster-7507.0	zf-C2H2	478	KRAB	KRAB domain-containing zinc finger protein	FALSE	-4.4482	0.20773
Cluster-9076.0	TF_bZIP	759	--	--	FALSE	0.39754	0.80036
Cluster-10025.0	SF-like	377	NR5A2, FTF	nuclear receptor subfamily 5 group A member 2	FALSE	1.7247	0.6231
Cluster-10898.0	zf-C2H2	430	KRAB	KRAB domain-containing zinc finger protein	FALSE	-0.34313	0.92538
Cluster-10961.0	GCNF-like	336	NR6A1, GCNF	germ cell nuclear factor	FALSE	-0.64048	0.88875
Cluster-1445.10126	ZBTB	2470	KLHL22, KELCHL	kelch-like protein 22	DOWN	-1.4748	0.00030789
Cluster-1445.10251	zf-C2H2	9025	--	--	FALSE	0.23488	0.58026
Cluster-1445.10285	zf-C2H2	1350	KRAB	KRAB domain-containing zinc finger protein	FALSE	0.083586	0.8635
Cluster-1445.10289	NDT80/PhoG	3488	--	--	FALSE	-0.25302	0.80801
Cluster-1445.10328	HMG	2722	TCF7L1	transcription factor 7-like 1	FALSE	-0.37453	0.40471
Cluster-1445.10418	zf-C2H2	1094	ZBTB3	zinc finger and BTB domain-containing protein 3	FALSE	-0.10426	0.87997
Cluster-1445.10597	zf-C2H2	936	KRAB	KRAB domain-containing zinc finger protein	FALSE	-0.84145	0.27273
Cluster-1445.10658	HMG	3236	PMS1	DNA mismatch repair protein PMS1	FALSE	-0.9659	0.080805
Cluster-1445.10789	zf-C2H2	899	KRAB	KRAB domain-containing zinc finger protein	FALSE	0.33821	0.56779
Cluster-1445.10946	Homeobox	674	HOX_5	homeobox protein HoxA/B/C5	FALSE	-1.0623	0.37894
Cluster-1445.11005	zf-C2H2	3261	KRAB	KRAB domain-containing zinc finger protein	FALSE	0.74212	0.15504
Cluster-1445.11013	zf-C2H2	1361	KRAB	KRAB domain-containing zinc finger protein	FALSE	0.016279	0.97837
Cluster-1445.11266	zf-MIZ	1431	PIAS4	E3 SUMO-protein ligase PIAS4	FALSE	-0.38335	0.25172
Cluster-1445.11267	zf-C2H2	480	KRAB	KRAB domain-containing zinc finger protein	FALSE	0.80196	0.79201
Cluster-1445.11359	zf-C2H2	2153	KRAB	KRAB domain-containing zinc finger protein	FALSE	-0.46813	0.1891
Cluster-1445.11388	zf-NF-X1	3876	NFXL1, OZFP	NF-X1-type zinc finger protein NFXL1	FALSE	-0.042549	0.93028
Cluster-1445.11460	zf-C2H2	2290	ZKSCAN	KRAB and SCAN domains-containing zinc finger protein	FALSE	-0.61387	0.088176
Cluster-1445.11463	zf-C2H2	3016	--	--	DOWN	-2.7166	7.0219e-08
Cluster-1445.11541	IRF	1624	IRF3	interferon regulatory factor 3	FALSE	-0.051345	0.88427
Cluster-1445.11598	TF_bZIP	2422	ATF6B, CREBL1	cyclic AMP-dependent transcription factor ATF-6 beta	FALSE	-0.37849	0.25206
Cluster-1445.11708	zf-C2H2	3352	KRAB	KRAB domain-containing zinc finger protein	UP	4.0822	3.2861e-29
Cluster-1445.11787	Homeobox	1783	HOX_4	homeobox protein HoxA/B/C/D4	DOWN	-1.0409	0.0009052
Cluster-1445.12034	zf-C2H2	5632	--	--	FALSE	0.86463	0.0021897
Cluster-1445.12260	ZBTB	3564	RHOBTB1_2	Rho-related BTB domain-containing protein 1/2	FALSE	-0.58249	0.071682
Cluster-1445.12388	ARID	6084	ARID4A, RBP1	AT-rich interactive domain-containing protein 4A	FALSE	-0.44786	0.12684
Cluster-1445.12547	zf-C2H2	1041	KRAB	KRAB domain-containing zinc finger protein	FALSE	-0.78616	0.055244
Cluster-1445.12864	zf-C2H2	682	KRAB	KRAB domain-containing zinc finger protein	FALSE	-0.0084359	0.99671
Cluster-1445.12993	Fork head	4101	FOXP	forkhead box protein P	FALSE	-0.95876	0.0036245
Cluster-1445.13226	zf-C2H2	3434	KRAB	KRAB domain-containing zinc finger protein	FALSE	0.056943	0.91808
Cluster-1445.13303	Homeobox	766	HOX_7	homeobox protein HoxA/B7	DOWN	-1.0192	0.011011
Cluster-1445.13309	Homeobox	1679	HOX_4	homeobox protein HoxA/B/C/D4	FALSE	-0.82393	0.26387
Cluster-1445.13475	ZBTB	6967	--	--	UP	1.9908	5.8938e-09
Cluster-1445.13482	MH1	3116	--	--	FALSE	-0.99631	0.0034896
Cluster-1445.13678	zf-C2H2	3495	KRAB	KRAB domain-containing zinc finger protein	FALSE	-0.093188	0.83356
Cluster-1445.13706	Fork head	1782	FOXQ, HFH1	forkhead box protein Q	FALSE	-0.49887	0.49359
Cluster-1445.13788	zf-C2H2	4187	--	--	FALSE	-0.54371	0.17084
Cluster-1445.13807	zf-GATA	7214	--	--	FALSE	-0.0010403	0.9974
Cluster-1445.13861	THR-like	2404	VDR, NR1I1	vitamin D3 receptor	FALSE	-1.294	0.17176
Cluster-1445.13872	ZBTB	3975	KLHL21	kelch-like protein 21	UP	2.0254	3.9284e-22
Cluster-1445.13930	zf-C2H2	1220	--	--	FALSE	-0.49597	0.46068
Cluster-1445.13937	GTF2I	1971	TFII-I, GTF2I	transcription initiation factor TFII-I	FALSE	-0.31869	0.69037
Cluster-1445.14179	Homeobox	1976	HOX_8	homeobox protein HoxB/C/D8	FALSE	-0.35696	0.2201
Cluster-1445.14450	Homeobox	4911	--	--	DOWN	-1.4929	0.025582
Cluster-1445.14794	zf-C2H2	2233	KRAB	KRAB domain-containing zinc finger protein	DOWN	-1.7052	0.020795
Cluster-1445.14814	TF_bZIP	2053	FOS	proto-oncogene protein c-fos	FALSE	-0.55196	0.58611
Cluster-1445.14843	RHD	2556	RELA	transcription factor p65	FALSE	0.0077951	0.98958
Cluster-1445.15010	HMG	1567	--	--	FALSE	-0.89728	0.0038367
Cluster-1445.15105	HMG	577	SOX4_11_12	transcription factor SOX4/11/12 (SOX group C)	FALSE	-0.45221	0.69133
Cluster-1445.15135	THR-like	2557	RARA, NR1B1	retinoic acid receptor alpha	FALSE	-0.064067	0.90068
Cluster-1445.15367	bHLH	2922	--	--	DOWN	-1.5853	1.7659e-06
Cluster-1445.15421	zf-C2H2	2357	KLF4	krueppel-like factor 4	FALSE	-0.072801	0.89227
Cluster-1445.15484	NF-YC	645	POLE4	DNA polymerase epsilon subunit 4	FALSE	-0.88075	0.0047206
Cluster-1445.15505	zf-C2H2	813	KRAB	KRAB domain-containing zinc finger protein	FALSE	-0.21538	0.69151
Cluster-1445.15588	HMG	4292	--	--	FALSE	-0.25134	0.45434
Cluster-1445.15625	Homeobox	3000	--	--	FALSE	-0.039726	0.92231
Cluster-1445.15676	HMG	2955	--	--	FALSE	0.12202	0.54447
Cluster-1445.15827	ZBTB	6224	--	--	DOWN	-2.1684	5.5271e-18
Cluster-1445.15829	RHD	3111	--	--	FALSE	-0.12528	0.73134
Cluster-1445.15859	ETS	1936	ERF	ETS domain-containing transcription factor ERF	FALSE	-0.81335	0.046325
Cluster-1445.15953	bHLH	1947	TCF4_12	transcription factor 4/12	FALSE	0.33365	0.56975
Cluster-1445.16351	ZBTB	2070	ZBTB4	zinc finger and BTB domain-containing protein 4	FALSE	-0.099772	0.79682
Cluster-1445.16352	zf-C2H2	2518	KLF15	krueppel-like factor 15	FALSE	-0.58428	0.37586
Cluster-1445.16354	zf-GATA	2207	MTA	metastasis-associated protein MTA	FALSE	0.12931	0.74483
Cluster-1445.16787	Fork head	2333	FOXI	forkhead box protein I	FALSE	-0.44538	0.36807
Cluster-1445.16933	ARID	4479	--	--	FALSE	-0.0403	0.90236
Cluster-1445.16976	TF_bZIP	1896	JUND	transcription factor jun-D	FALSE	-0.12693	0.82642
Cluster-1445.17003	bHLH	5867	TCF4_12	transcription factor 4/12	FALSE	-0.38045	0.12759
Cluster-1445.17081	zf-C2H2	1172	KRAB	KRAB domain-containing zinc finger protein	FALSE	-0.41343	0.46311
Cluster-1445.17132	CSD	1495	YBX1, NSEP1	Y-box-binding protein 1	FALSE	-0.71052	0.012638
Cluster-1445.17138	ZBTB	2195	IPP, KLHL27	actin-binding protein IPP	FALSE	0.63684	0.01852
Cluster-1445.17243	TF_bZIP	3673	SPHK	sphingosine kinase	DOWN	-1.0625	0.0010663
Cluster-1445.17339	CSD	3586	--	--	FALSE	0.13905	0.52863
Cluster-1445.17479	AF-4	5333	AFF1	AF4/FMR2 family member 1	FALSE	-0.023128	0.95576
Cluster-1445.17676	zf-C2H2	2273	KRAB	KRAB domain-containing zinc finger protein	DOWN	-2.1561	2.4319e-06
Cluster-1445.17830	STAT	4205	--	--	FALSE	0.4452	0.24279
Cluster-1445.17868	ZBTB	3588	BTBD9	BTB/POZ domain-containing protein 9	DOWN	-1.0585	1.8832e-06
Cluster-1445.17980	zf-C2H2	3191	KRAB	KRAB domain-containing zinc finger protein	FALSE	0.0081817	0.99601
Cluster-1445.17983	C/EBP	1469	CEBPD	CCAAT/enhancer binding protein (C/EBP), delta	UP	1.4473	4.8951e-05
Cluster-1445.18085	ZBTB	5609	POLDIP2	polymerase delta-interacting protein 2	FALSE	-0.35432	0.076352
Cluster-1445.18164	THR-like	2832	--	--	FALSE	-0.24797	0.57995
Cluster-1445.18215	MYB	3008	TADA2A, ADA2	transcriptional adapter 2-alpha	FALSE	0.86107	0.0018514
Cluster-1445.18664	bHLH	6068	ARNT2	aryl hydrocarbon receptor nuclear translocator 2	DOWN	-1.6164	0.0030075
Cluster-1445.19196	HMG	3349	--	--	UP	1.449	2.2155e-09
Cluster-1445.19309	MYB	4850	SMARCC	SWI/SNF related-matrix-associated actin-dependent regulator of chromatin subfamily C	FALSE	-0.36488	0.1311
Cluster-1445.19381	ESR-like	5809	NR3C2, MR	mineralocorticoid receptor	FALSE	-0.51368	0.15047
Cluster-1445.19382	zf-MIZ	3920	--	--	FALSE	0.37829	0.16468
Cluster-1445.19385	zf-C2H2	2855	KRAB	KRAB domain-containing zinc finger protein	DOWN	-1.8105	3.2485e-05
Cluster-1445.19504	SAND	6459	NOC2	nucleolar complex protein 2	FALSE	-0.16076	0.65707
Cluster-1445.19585	TF_bZIP	2097	NFIL3, E4BP4	nuclear factor, interleukin 3 regulated	FALSE	0.35463	0.66491
Cluster-1445.19600	MYB	2086	DNAJC1	DnaJ homolog subfamily C member 1	FALSE	0.39213	0.17016
Cluster-1445.20015	MYB	1917	NCOR2, SMRT	nuclear receptor co-repressor 2	FALSE	-0.31359	0.63523
Cluster-1445.20042	ARID	8250	ARID1	AT-rich interactive domain-containing protein 1	FALSE	0.57078	0.060669
Cluster-1445.20044	zf-C2H2	2316	KRAB	KRAB domain-containing zinc finger protein	FALSE	-0.31715	0.24763
Cluster-1445.20165	RHD	4609	NFKB1	nuclear factor NF-kappa-B p105 subunit	FALSE	0.46922	0.11248
Cluster-1445.20167	E2F	2523	E2F6	transcription factor E2F6	FALSE	-0.3825	0.11862
Cluster-1445.20292	zf-C2H2	7712	ZKSCAN	KRAB and SCAN domains-containing zinc finger protein	FALSE	0.07757	0.80077
Cluster-1445.20608	zf-C2HC	3615	MYST2, HBO1, KAT7	histone acetyltransferase MYST2	FALSE	0.15175	0.49918
Cluster-1445.20683	Fork head	5321	FOXJ2_3	forkhead box protein J2/3	FALSE	-0.59029	0.014447
Cluster-1445.20822	PAX	2610	PAX8	paired box protein 8	FALSE	0.49628	0.42233
Cluster-1445.20829	zf-C2H2	8429	ZBTB41	zinc finger and BTB domain-containing protein 41	FALSE	0.1039	0.7229
Cluster-1445.21180	NF-YA	3501	NFYA	nuclear transcription factor Y, alpha	FALSE	-0.21433	0.44432
Cluster-1445.21264	zf-C2H2	3541	KRAB	KRAB domain-containing zinc finger protein	FALSE	0.91954	0.0065445
Cluster-1445.21341	bHLH	3204	TFE3	transcription factor E3	FALSE	-0.029226	0.93529
Cluster-1445.2140	zf-C2H2	1098	KRAB	KRAB domain-containing zinc finger protein	FALSE	-0.80576	0.55335
Cluster-1445.21417	zf-C2H2	4487	--	--	FALSE	0.063067	0.86963
Cluster-1445.21614	NGFIB-like	2486	NR4A1, HMR	nuclear receptor subfamily 4 group A member 1	FALSE	-1.0253	0.60639
Cluster-1445.21710	zf-C2H2	4348	SP3	transcription factor Sp3	FALSE	-0.30371	0.20586
Cluster-1445.22030	zf-C2H2	3208	KRAB	KRAB domain-containing zinc finger protein	FALSE	-0.28457	0.36372
Cluster-1445.22185	zf-MIZ	5484	--	--	FALSE	-0.4248	0.06403
Cluster-1445.22450	zf-C2H2	3055	KRAB	KRAB domain-containing zinc finger protein	FALSE	0.19661	0.50237
Cluster-1445.22482	zf-C2H2	2112	KRAB	KRAB domain-containing zinc finger protein	FALSE	-0.37661	0.48033
Cluster-1445.22484	ZBTB	2624	BTBD14	BTB/POZ domain-containing protein 14	FALSE	0.42025	0.284
Cluster-1445.22572	RHD	4235	NFAT5	nuclear factor of activated T-cells 5	FALSE	-0.061339	0.93715
Cluster-1445.22575	zf-C2H2	4391	IKZF, ZNFN1A	IKAROS family zinc finger protein	FALSE	0.034105	0.92911
Cluster-1445.22628	bHLH	4315	--	--	FALSE	-0.67028	0.0036439
Cluster-1445.22680	zf-C2H2	532	KRAB	KRAB domain-containing zinc finger protein	FALSE	0.70264	0.36257
Cluster-1445.22721	zf-C2H2	2100	KRAB	KRAB domain-containing zinc finger protein	FALSE	0.29429	0.38503
Cluster-1445.22726	zf-C2H2	1405	KRAB	KRAB domain-containing zinc finger protein	UP	1.0788	8.7649e-05
Cluster-1445.22727	TF_bZIP	2466	ATF1	activating transcription factor 1	FALSE	0.36765	0.1039
Cluster-1445.22907	THR-like	3438	NR1C2, PPARD	peroxisome proliferator-activated receptor delta	UP	1.874	1.3116e-06
Cluster-1445.22973	P53	2268	TP53, P53	tumor protein p53	FALSE	-0.064341	0.87633
Cluster-1445.2301	ZBTB	494	--	--	FALSE	-0.64379	0.66568
Cluster-1445.23042	zf-C2H2	1728	KRAB	KRAB domain-containing zinc finger protein	FALSE	-0.74769	0.057043
Cluster-1445.2305	zf-C2H2	2366	KRAB	KRAB domain-containing zinc finger protein	UP	2.407	2.5662e-05
Cluster-1445.2306	zf-C2H2	911	KRAB	KRAB domain-containing zinc finger protein	UP	2.2111	0.0013136
Cluster-1445.23530	zf-C2H2	1608	KRAB	KRAB domain-containing zinc finger protein	FALSE	0.18649	0.82683
Cluster-1445.23538	Fork head	1696	FOXJ1	forkhead box protein J1	UP	4.5435	2.9996e-07
Cluster-1445.23554	zf-C2H2	1895	KRAB	KRAB domain-containing zinc finger protein	FALSE	-0.44818	0.34655
Cluster-1445.23569	zf-C2HC	702	--	--	FALSE	-3.0198	0.16786
Cluster-1445.23649	zf-C2H2	2769	ZKSCAN	KRAB and SCAN domains-containing zinc finger protein	FALSE	-0.083442	0.83707
Cluster-1445.23758	zf-C2H2	314	KRAB	KRAB domain-containing zinc finger protein	FALSE	-0.055606	0.9777
Cluster-1445.23759	zf-C2H2	9626	KRAB	KRAB domain-containing zinc finger protein	FALSE	-0.20497	0.64096
Cluster-1445.23760	HMG	2198	SOX5_6_13	transcription factor SOX5/6/13 (SOX group D)	FALSE	-0.67303	0.12732
Cluster-1445.23761	HMG	1832	SOX5_6_13	transcription factor SOX5/6/13 (SOX group D)	FALSE	-0.25848	0.55019
Cluster-1445.24073	zf-C2H2	4020	--	--	FALSE	0.79015	0.1118
Cluster-1445.24342	zf-C2H2	802	KRAB	KRAB domain-containing zinc finger protein	DOWN	-1.88	0.019155
Cluster-1445.24480	Homeobox	1774	HOXD10	homrobox protein Hox-D10	FALSE	-0.19702	0.78372
Cluster-1445.24641	ARID	5603	JARID2, JMJ	protein Jumonji	FALSE	-0.3777	0.20238
Cluster-1445.24642	zf-C2H2	394	KRAB	KRAB domain-containing zinc finger protein	DOWN	-5.6352	0.0033509
Cluster-1445.24835	zf-C2H2	2260	KRAB	KRAB domain-containing zinc finger protein	UP	1.0453	0.0050311
Cluster-1445.24837	zf-C2H2	1750	KRAB	KRAB domain-containing zinc finger protein	FALSE	0.86635	0.0029649
Cluster-1445.24838	zf-C2H2	2044	SCAN	SCAN domain-containing zinc finger protein	FALSE	-1.0849	0.056041
Cluster-1445.24839	zf-C2H2	808	KRAB	KRAB domain-containing zinc finger protein	FALSE	-0.66069	0.39866
Cluster-1445.24929	TF_bZIP	2355	NDE1, NUDE	nuclear distribution protein NudE	FALSE	0.70412	0.1122
Cluster-1445.2517	TF_bZIP	2436	--	--	FALSE	1.1762	0.078812
Cluster-1445.25202	ZBTB	519	KBTBD5_10	kelch repeat and BTB domain-containing protein 5/10	FALSE	1.0972	0.51813
Cluster-1445.25204	SAND	1445	SP100	nuclear autoantigen Sp-100	UP	2.1845	0.017137
Cluster-1445.25377	zf-C2H2	3770	--	--	UP	1.6139	1.0326e-05
Cluster-1445.25892	TEA	2785	TEAD	transcriptional enhancer factor	FALSE	0.28635	0.39437
Cluster-1445.25915	ZBTB	2933	KLHL25_37, ENC1, ENC2	kelch-like protein 25/37 (ectoderm-neural cortex protein)	FALSE	-0.75563	0.18076
Cluster-1445.26220	ZBTB	3110	KLHL23	kelch-like protein 23	UP	2.4341	2.7898e-07
Cluster-1445.26222	ZBTB	2115	--	--	FALSE	0.50969	0.66651
Cluster-1445.26223	zf-C2H2	1505	--	--	FALSE	1.5631	0.13763
Cluster-1445.26228	ETS	1210	ETV2, ER71	ETS translocation variant 2	FALSE	0.29298	0.67822
Cluster-1445.26478	zf-C2H2	2229	KRAB	KRAB domain-containing zinc finger protein	FALSE	-0.39799	0.49695
Cluster-1445.26483	zf-C2H2	3470	--	--	FALSE	0.52123	0.22121
Cluster-1445.2650	zf-C2H2	1658	ZKSCAN	KRAB and SCAN domains-containing zinc finger protein	FALSE	-0.53375	0.50008
Cluster-1445.26950	zf-C2H2	1777	KRAB	KRAB domain-containing zinc finger protein	FALSE	-0.53052	0.55642
Cluster-1445.26951	zf-C2H2	1313	SCAN	SCAN domain-containing zinc finger protein	FALSE	-0.52825	0.52409
Cluster-1445.26952	zf-C2H2	672	KRAB	KRAB domain-containing zinc finger protein	FALSE	-0.076484	0.94898
Cluster-1445.26953	bHLH	5299	SIM	single-minded	FALSE	0.83419	0.058271
Cluster-1445.27260	ZBTB	835	--	--	DOWN	-4.6098	0.0027803
Cluster-1445.27416	zf-C2H2	602	KRAB	KRAB domain-containing zinc finger protein	FALSE	-2.2572	0.19863
Cluster-1445.28088	zf-C2H2	421	KRAB	KRAB domain-containing zinc finger protein	UP	8.9607	8.8315e-12
Cluster-1445.28120	Homeobox	1689	HOX_3	homeobox protein HoxA/B/D3	FALSE	-0.68206	0.38449
Cluster-1445.28310	zf-C2H2	2707	KRAB	KRAB domain-containing zinc finger protein	UP	2.0021	6.2645e-08
Cluster-1445.28971	Homeobox	1413	HOX_2	homeobox protein HoxA/B2	FALSE	0.60275	0.57408
Cluster-1445.29752	zf-C2H2	550	KRAB	KRAB domain-containing zinc finger protein	FALSE	-0.56698	0.83438
Cluster-1445.29753	zf-C2H2	1115	EGR3	early growth response protein 3	FALSE	-1.9986	0.36695
Cluster-1445.3066	Homeobox	5915	CERS	ceramide synthetase	UP	1.1576	0.00019613
Cluster-1445.3374	zf-C2H2	2187	KRAB	KRAB domain-containing zinc finger protein	DOWN	-1.2814	0.018053
Cluster-1445.387	zf-C2H2	343	KRAB	KRAB domain-containing zinc finger protein	FALSE	4.7278	0.069731
Cluster-1445.3905	RFX	2699	RFX1_2_3	regulatory factor X 1/2/3	FALSE	-0.56618	0.29429
Cluster-1445.4070	zf-C2H2	2003	KRAB	KRAB domain-containing zinc finger protein	UP	10.318	1.7183e-15
Cluster-1445.4334	zf-C2H2	2163	KRAB	KRAB domain-containing zinc finger protein	DOWN	-4.2596	2.9685e-06
Cluster-1445.567	Homeobox	682	LHX6_8	LIM homeobox protein 6/8	FALSE	-0.808	0.68519
Cluster-1445.5838	ZBTB	3450	KLHL14	kelch-like protein 14	FALSE	0.23982	0.77504
Cluster-1445.5975	zf-C2H2	1894	KRAB	KRAB domain-containing zinc finger protein	FALSE	-0.11076	0.82948
Cluster-1445.6269	zf-C2H2	468	KRAB	KRAB domain-containing zinc finger protein	FALSE	-0.69744	0.54233
Cluster-1445.6291	ZBTB	1944	ZBTB37	zinc finger and BTB domain-containing protein 37	UP	1.7614	3.2342e-05
Cluster-1445.6391	zf-C2H2	2794	KRAB	KRAB domain-containing zinc finger protein	UP	1.082	0.025809
Cluster-1445.6581	Homeobox	1648	--	--	DOWN	-2.0533	0.00082966
Cluster-1445.6636	zf-C2H2	1712	KRAB	KRAB domain-containing zinc finger protein	UP	3.1903	2.1802e-08
Cluster-1445.6637	zf-C2H2	1290	KRAB	KRAB domain-containing zinc finger protein	UP	2.8874	1.2972e-05
Cluster-1445.6664	zf-C2H2	2030	--	--	FALSE	-0.30081	0.69715
Cluster-1445.6938	zf-C2H2	3133	ZNF143_76, STAF	zinc finger protein 143/76	FALSE	0.083755	0.84828
Cluster-1445.6960	zf-C2H2	2797	KRAB	KRAB domain-containing zinc finger protein	FALSE	-0.033961	0.9262
Cluster-1445.6962	AP-2	1919	--	--	FALSE	0.35657	0.4673
Cluster-1445.7130	zf-C2H2	462	KRAB	KRAB domain-containing zinc finger protein	FALSE	0.51923	0.83903
Cluster-1445.7131	zf-C2H2	1877	KRAB	KRAB domain-containing zinc finger protein	FALSE	-0.3393	0.64595
Cluster-1445.7716	RHD	2449	REL	c-Rel proto-oncogene protein	FALSE	-0.064609	0.93545
Cluster-1445.7959	zf-C2H2	1376	KRAB	KRAB domain-containing zinc finger protein	FALSE	0.34035	0.5179
Cluster-1445.8006	zf-C2H2	1803	--	--	FALSE	0.14066	0.84771
Cluster-1445.8036	zf-C2H2	1579	--	--	FALSE	-0.4325	0.62002
Cluster-1445.8037	zf-C2H2	1675	KRAB	KRAB domain-containing zinc finger protein	FALSE	0.49812	0.45754
Cluster-1445.8140	ARID	2073	--	--	UP	2.5936	0.00053261
Cluster-1445.8147	Homeobox	1012	--	--	DOWN	-3.1822	3.5141e-06
Cluster-1445.8306	T-box	3897	--	--	FALSE	0.30644	0.63644
Cluster-1445.8413	RXR-like	2308	NR2F1, TFCOUP1	COUP transcription factor 1	FALSE	-0.89739	0.031776
Cluster-1445.8414	ETS	5253	EHF	ETS homologous factor	UP	2.9654	3.4965e-07
Cluster-1445.8514	zf-C2H2	2879	IKZF, ZNFN1A	IKAROS family zinc finger protein	FALSE	0.50124	0.53107
Cluster-1445.8598	zf-C2H2	1837	KRAB	KRAB domain-containing zinc finger protein	FALSE	0.067531	0.89791
Cluster-1445.8599	zf-C2H2	584	KRAB	KRAB domain-containing zinc finger protein	FALSE	-0.00082748	0.9994
Cluster-1445.8924	DM	3283	DMRT2	doublesex- and mab-3-related transcription factor 2	FALSE	-0.31092	0.53509
Cluster-1445.9072	zf-C2H2	2190	KRAB	KRAB domain-containing zinc finger protein	FALSE	-0.42012	0.49198
Cluster-1445.9140	ZBTB	4175	KLHL15	kelch-like protein 15	FALSE	-0.1528	0.72525
Cluster-1445.9142	zf-C2H2	669	KRAB	KRAB domain-containing zinc finger protein	FALSE	-0.068462	0.92231
Cluster-1445.9143	zf-C2H2	1403	KRAB	KRAB domain-containing zinc finger protein	FALSE	0.67237	0.24244
Cluster-1445.9146	zf-C2H2	706	--	--	FALSE	0.38817	0.71267
Cluster-1445.9332	MYB	1816	TERF1, TRF1	telomeric repeat-binding factor 1	FALSE	0.7635	0.024445
Cluster-1445.9365	zf-C2H2	1849	KRAB	KRAB domain-containing zinc finger protein	FALSE	-0.566	0.30874
Cluster-1445.9366	zf-C2H2	4340	KRAB	KRAB domain-containing zinc finger protein	FALSE	-0.05599	0.92808
Cluster-1445.9596	zf-C2H2	4202	SCAN	SCAN domain-containing zinc finger protein	FALSE	-0.034481	0.92343
Cluster-1445.9750	CP2	3132	--	--	FALSE	0.75505	0.0003315
Cluster-1445.9781	HMG	6447	MLL2, ALR	histone-lysine N-methyltransferase MLL2	FALSE	-0.24155	0.70004
Cluster-1445.9789	zf-C2H2	1057	KRAB	KRAB domain-containing zinc finger protein	FALSE	0.064947	0.91909
Cluster-1445.9848	Fork head	3631	FOXP	forkhead box protein P	FALSE	-0.53631	0.35581
Cluster-1445.9898	zf-C2H2	1179	KRAB	KRAB domain-containing zinc finger protein	UP	1.8766	1.8411e-10
Cluster-1445.9911	zf-C2H2	1392	GTF3A	general transcription factor IIIA	FALSE	-0.017937	0.95515
Cluster-1445.9997	Homeobox	1111	--	--	FALSE	0.95711	0.077969
Cluster-3130.0	zf-C2H2	304	KRAB	KRAB domain-containing zinc finger protein	FALSE	NA	NA
Cluster-4079.0	zf-C2H2	628	KRAB	KRAB domain-containing zinc finger protein	UP	5.1747	0.020422
Cluster-4288.0	IRF	381	IRF4	interferon regulatory factor 4	FALSE	-3.2543	0.49186
Cluster-4444.1	Runt	341	RUNX1, AML1	runt-related transcription factor 1	FALSE	-0.68601	0.90256
Cluster-4497.0	bHLH	646	ASCL	achaete-scute complex protein	FALSE	-1.2833	0.63134
Cluster-4829.0	zf-C2H2	532	KRAB	KRAB domain-containing zinc finger protein	FALSE	0.13713	0.95231
Cluster-5281.0	CSD	983	YBX2	Y-box-binding protein 2	FALSE	-0.79229	0.61788
Cluster-6151.0	zf-C2H2	446	KRAB	KRAB domain-containing zinc finger protein	FALSE	-0.19911	0.91624
Cluster-7743.1	RFX	388	RFX1_2_3	regulatory factor X 1/2/3	FALSE	-3.5327	0.30859
Cluster-8732.0	zf-C2H2	650	KRAB	KRAB domain-containing zinc finger protein	FALSE	1.622	0.25594
Cluster-9265.0	zf-C2H2	354	--	--	FALSE	0.67283	0.72785
Cluster-9392.0	TF_bZIP	550	CREB3	cyclic AMP-responsive element-binding protein 3	FALSE	-2.688	0.24369
Cluster-10165.0	RHD	375	NFATC2, NFAT1, NFATP	nuclear factor of activated T-cells, cytoplasmic 2	FALSE	-2.53	0.38505
Cluster-10430.1	zf-C2H2	769	KRAB	KRAB domain-containing zinc finger protein	FALSE	-0.89965	0.50755
Cluster-11349.0	zf-C2H2	324	KRAB	KRAB domain-containing zinc finger protein	FALSE	1.5715	0.56997
Cluster-1445.10025	HMG	1268	HMGB2	high mobility group protein B2	FALSE	-0.11592	0.76804
Cluster-1445.10137	zf-C2H2	2879	KRAB	KRAB domain-containing zinc finger protein	FALSE	0.68592	0.16024
Cluster-1445.10233	Homeobox	2681	SIX5	homeobox protein SIX5	FALSE	-0.56899	0.41488
Cluster-1445.10380	zf-C2H2	2132	KRAB	KRAB domain-containing zinc finger protein	DOWN	-1.8797	0.00080169
Cluster-1445.10533	zf-C2H2	1590	KRAB	KRAB domain-containing zinc finger protein	FALSE	-0.76713	0.022432
Cluster-1445.10700	zf-C2H2	1006	KRAB	KRAB domain-containing zinc finger protein	FALSE	-0.93457	0.010042
Cluster-1445.10882	CUT	2158	--	--	FALSE	-0.52342	0.18657
Cluster-1445.10883	Homeobox	4240	--	--	FALSE	-0.056611	0.89473
Cluster-1445.11107	zf-C2H2	3517	KRAB	KRAB domain-containing zinc finger protein	DOWN	-4.6544	3.8837e-10
Cluster-1445.11134	zf-MIZ	4016	PIAS3	E3 SUMO-protein ligase PIAS3	FALSE	-0.21566	0.4642
Cluster-1445.11440	zf-C2H2	2437	--	--	DOWN	-2.4565	3.0773e-08
Cluster-1445.11518	bHLH	1763	USF	upstream stimulatory factor	FALSE	0.082814	0.77351
Cluster-1445.11519	zf-C2H2	2486	KRAB	KRAB domain-containing zinc finger protein	FALSE	-0.51142	0.15661
Cluster-1445.11656	MYB	2384	--	--	FALSE	0.24157	0.34474
Cluster-1445.11760	HMG	5223	--	--	FALSE	0.046639	0.87049
Cluster-1445.11943	zf-C2H2	2348	--	--	DOWN	-1.0306	0.038715
Cluster-1445.12059	ETS	3084	FLI1	friend leukemia integration 1 transcription factor	FALSE	-0.37459	0.4007
Cluster-1445.12114	zf-C2H2	5711	SP4	transcription factor Sp4	FALSE	0.34811	0.37729
Cluster-1445.1223	zf-C2H2	1991	KRAB	KRAB domain-containing zinc finger protein	FALSE	0.49044	0.62684
Cluster-1445.12325	zf-MIZ	5619	PIAS2	E3 SUMO-protein ligase PIAS2	FALSE	0.29322	0.17773
Cluster-1445.12391	zf-LITAF-like	1822	LITAF	lipopolysaccharide-induced tumor necrosis factor-alpha factor	UP	2.4239	2.1715e-10
Cluster-1445.12393	zf-C2H2	4502	--	--	FALSE	0.27138	0.32177
Cluster-1445.12396	SRF	2906	SRF	serum response factor	FALSE	-0.15522	0.71612
Cluster-1445.12402	ZBTB	3059	KLHL7	kelch-like protein 7	FALSE	0.66011	0.025066
Cluster-1445.13044	zf-C2H2	1002	KRAB	KRAB domain-containing zinc finger protein	FALSE	-0.59645	0.22944
Cluster-1445.13115	THAP	4610	DNAJC11	DnaJ homolog subfamily C member 11	UP	1.1222	3.7825e-08
Cluster-1445.13120	zf-BED	4093	--	--	FALSE	0.4163	0.076031
Cluster-1445.13124	ZBTB	3166	RCBTB	RCC1 and BTB domain-containing protein	FALSE	0.44232	0.16446
Cluster-1445.13194	ZBTB	4294	--	--	FALSE	-0.52882	0.13215
Cluster-1445.13201	ZBTB	3091	--	--	FALSE	-0.94419	0.14629
Cluster-1445.13446	zf-C2H2	3218	KLF5	krueppel-like factor 5	UP	1.7013	0.001193
Cluster-1445.13493	CTF/NFI	4427	NFIC	nuclear factor I/C	FALSE	-0.8381	0.00020276
Cluster-1445.13518	Homeobox	1551	HOX_4	homeobox protein HoxA/B/C/D4	FALSE	-0.19185	0.73849
Cluster-1445.13878	zf-C2H2	1128	--	--	FALSE	-0.67055	0.27752
Cluster-1445.13940	zf-C2H2	1522	--	--	DOWN	-2.1257	4.5856e-05
Cluster-1445.14045	zf-LITAF-like	1981	--	--	FALSE	0.64265	0.0047069
Cluster-1445.14208	ETS	3868	ELF1_2_4	E74-like factor 1/2/4	FALSE	0.054345	0.84439
Cluster-1445.14286	IRF	2184	IRF2	interferon regulatory factor 2	FALSE	-0.16176	0.58399
Cluster-1445.14431	RFX	3403	--	--	FALSE	-0.64852	0.046666
Cluster-1445.14442	ZBTB	2714	BTBD11	BTB/POZ domain-containing protein 11	UP	2.24	3.5826e-06
Cluster-1445.145	T-box	579	TBX6	T-box protein 6	FALSE	0.53712	0.80494
Cluster-1445.14579	zf-C2H2	3062	--	--	FALSE	0.064835	0.88825
Cluster-1445.15023	CTF/NFI	3381	NFIB	nuclear factor I/B	FALSE	-0.18136	0.74616
Cluster-1445.15182	ETS	3509	ELF1_2_4	E74-like factor 1/2/4	FALSE	-0.077715	0.78343
Cluster-1445.15187	ZBTB	3000	--	--	FALSE	0.057884	0.88447
Cluster-1445.15488	MYB	3231	CDC5L, CDC5, CEF1	pre-mRNA-splicing factor CDC5/CEF1	FALSE	-0.086478	0.69784
Cluster-1445.15520	ZBTB	929	--	--	FALSE	-0.32618	0.59073
Cluster-1445.15693	zf-C2H2	3061	--	--	DOWN	-1.3694	3.465e-07
Cluster-1445.15697	THAP	5072	RCHY1, PIRH2	RING finger and CHY zinc finger domain-containing protein 1	FALSE	0.17487	0.52328
Cluster-1445.15713	NF-YC	879	--	--	FALSE	0.025408	0.95121
Cluster-1445.15796	ZBTB	1144	ZBTB47	zinc finger and BTB domain-containing protein 47	FALSE	-0.84283	0.071639
Cluster-1445.15882	Homeobox	3650	--	--	FALSE	-0.9521	0.00039997
Cluster-1445.15976	STAT	4733	STAT5B	signal transducer and activator of transcription 5B	FALSE	-0.35586	0.15069
Cluster-1445.15977	C/EBP	2560	CEBPA	CCAAT/enhancer binding protein (C/EBP), alpha	FALSE	-0.33278	0.44432
Cluster-1445.16030	HMG	2804	SSRP1	structure-specific recognition protein 1	FALSE	0.14527	0.52781
Cluster-1445.16037	ZBTB	4215	BTBD13, GMCL1, GCL	BTB/POZ domain-containing protein 13 (germ cell-less protein-like 1)	FALSE	-0.75692	0.070886
Cluster-1445.16720	zf-C2H2	2724	KRAB	KRAB domain-containing zinc finger protein	FALSE	0.20742	0.63997
Cluster-1445.1683	zf-C2H2	3289	--	--	FALSE	1.1344	0.096645
Cluster-1445.16861	THR-like	5202	NR1D2	nuclear receptor subfamily 1 group D member 2	DOWN	-1.5486	0.00025482
Cluster-1445.16970	THR-like	3057	--	--	DOWN	-1.6177	2.5522e-06
Cluster-1445.16992	zf-C2H2	5103	--	--	FALSE	0.32434	0.30407
Cluster-1445.17029	zf-C2H2	2269	ZKSCAN	KRAB and SCAN domains-containing zinc finger protein	FALSE	-0.5291	0.19497
Cluster-1445.17116	THAP	2137	--	--	FALSE	-0.52287	0.046496
Cluster-1445.17145	bHLH	2241	TFEB	transcription factor EB	FALSE	-0.6239	0.15238
Cluster-1445.17225	ZBTB	3219	BACURD	BTB/POZ domain-containing adapter for CUL3-mediated RhoA degradation protein	FALSE	0.90952	0.016159
Cluster-1445.17306	zf-C2H2	5106	KRAB	KRAB domain-containing zinc finger protein	DOWN	-1.2814	0.0071901
Cluster-1445.17384	MYB	6013	--	--	FALSE	-0.39185	0.12654
Cluster-1445.17422	zf-C2H2	5844	CSAD	sulfinoalanine decarboxylase	UP	1.1909	3.7338e-05
Cluster-1445.17499	ZBTB	3772	KLHL8	kelch-like protein 8	FALSE	-0.84639	0.0056066
Cluster-1445.17598	NDT80/PhoG	2437	--	--	FALSE	0.059706	0.94718
Cluster-1445.17755	MBD	6941	SETDB1	histone-lysine N-methyltransferase SETDB1	FALSE	0.19643	0.41291
Cluster-1445.17882	TSC22	2179	--	--	FALSE	0.10832	0.88825
Cluster-1445.17958	T-box	3384	--	--	FALSE	-0.14305	0.67383
Cluster-1445.17960	zf-C2H2	3775	--	--	FALSE	0.19809	0.43306
Cluster-1445.18179	HMG	2747	UBTF	upstream-binding transcription factor	FALSE	-0.011106	0.97405
Cluster-1445.18236	ZBTB	3641	--	--	FALSE	-0.30703	0.26875
Cluster-1445.18268	Homeobox	2566	TCF1, HNF1A	transcription factor 1, hepatocyte nuclear factor 1-alpha	FALSE	-0.72477	0.14083
Cluster-1445.18340	zf-C2H2	2972	KRAB	KRAB domain-containing zinc finger protein	FALSE	-0.55685	0.28371
Cluster-1445.18447	bHLH	3653	MXD, MAD	MAX dimerization protein	FALSE	-0.48249	0.1285
Cluster-1445.18572	zf-C2H2	6186	--	--	FALSE	-0.22728	0.39836
Cluster-1445.19165	zf-C2H2	5253	--	--	FALSE	-0.56578	0.045539
Cluster-1445.19365	SRF	1739	--	--	FALSE	-0.36898	0.25774
Cluster-1445.19401	E2F	2533	TFDP1	transcription factor Dp-1	FALSE	-0.72205	0.023062
Cluster-1445.19627	HMG	709	HMGB3	high mobility group protein B3	DOWN	-1.553	5.8784e-05
Cluster-1445.19710	CTF/NFI	2769	NFIA	nuclear factor I/A	FALSE	-0.94876	0.00027662
Cluster-1445.19717	zf-C2H2	4565	--	--	FALSE	-0.14492	0.64939
Cluster-1445.19852	zf-C2H2	1675	KRAB	KRAB domain-containing zinc finger protein	FALSE	0.21961	0.49522
Cluster-1445.19924	ZBTB	7393	ANKFY1	rabankyrin-5	UP	1.0784	0.00058127
Cluster-1445.19951	zf-GATA	9098	--	--	FALSE	0.56984	0.086157
Cluster-1445.20071	ESR-like	6624	--	--	DOWN	-1.0629	6.3667e-05
Cluster-1445.20077	zf-C2H2	2849	--	--	FALSE	-0.31422	0.47535
Cluster-1445.20078	ZBTB	5185	BTBD14	BTB/POZ domain-containing protein 14	FALSE	-0.26599	0.38605
Cluster-1445.20133	HMG	7320	PBRM1, PB1	protein polybromo-1	FALSE	0.46242	0.21742
Cluster-1445.20184	CUT	3309	CUTL	homeobox protein cut-like	DOWN	-1.1215	0.012534
Cluster-1445.20239	Fork head	7149	FOXK	forkhead box protein K	FALSE	-0.5618	0.23478
Cluster-1445.20375	GTF2I	3001	TFII-I, GTF2I	transcription initiation factor TFII-I	FALSE	-0.6026	0.052037
Cluster-1445.20378	zf-C2H2	3159	--	--	DOWN	-1.4299	9.3308e-06
Cluster-1445.20459	ZBTB	4907	ZBTB38	zinc finger and BTB domain-containing protein 38	FALSE	-0.025652	0.95582
Cluster-1445.20803	zf-C2H2	1131	KRAB	KRAB domain-containing zinc finger protein	FALSE	0.25137	0.72321
Cluster-1445.20854	zf-C2H2	1611	KRAB	KRAB domain-containing zinc finger protein	FALSE	-0.62561	0.20638
Cluster-1445.20857	zf-C2H2	7506	HIVEP	human immunodeficiency virus type I enhancer-binding protein	FALSE	0.0019799	0.99681
Cluster-1445.20917	bHLH	2610	TCF3, E2A	transcription factor E2-alpha	FALSE	0.53331	0.24223
Cluster-1445.21033	ZBTB	2114	KLHL36	kelch-like protein 36	FALSE	0.1112	0.72945
Cluster-1445.21037	TF_bZIP	6907	CREB3	cyclic AMP-responsive element-binding protein 3	FALSE	0.62595	0.093048
Cluster-1445.21204	ZBTB	6825	BTBD7	BTB/POZ domain-containing protein 7	FALSE	1.0718	0.05179
Cluster-1445.21207	ARID	6151	KDM5, JARID1	histone demethylase JARID1	FALSE	-0.006965	0.98037
Cluster-1445.21375	bHLH	5530	AHR	aryl hydrocarbon receptor	FALSE	-0.72074	0.057043
Cluster-1445.21378	STAT	5347	STAT6	signal transducer and activator of transcription 6	FALSE	-0.34819	0.35673
Cluster-1445.21631	zf-C2H2	4417	--	--	FALSE	0.7672	0.033634
Cluster-1445.21637	MBD	10687	--	--	FALSE	0.80679	0.0060566
Cluster-1445.21775	zf-GATA	3171	MTA	metastasis-associated protein MTA	FALSE	0.46771	0.086588
Cluster-1445.21779	MYB	2669	--	--	FALSE	-0.85695	0.056127
Cluster-1445.21816	NF-YC	1615	NFYC	nuclear transcription factor Y, gamma	FALSE	0.11367	0.70665
Cluster-1445.21890	zf-C2H2	4937	ZBTB40	zinc finger and BTB domain-containing protein 40	FALSE	-0.76495	0.0038639
Cluster-1445.21898	Homeobox	4720	POU3F, OTF	POU domain transcription factor, class 3	FALSE	-0.36272	0.32513
Cluster-1445.21899	TSC22	4890	--	--	FALSE	0.20132	0.61492
Cluster-1445.23061	HSF	2419	HSF2	heat shock transcription factor 2	FALSE	0.24829	0.52129
Cluster-1445.23062	MYB	4702	MYSM1	protein MYSM1	FALSE	-0.22578	0.6717
Cluster-1445.23197	MBD	5082	SETDB2	histone-lysine N-methyltransferase SETDB2	FALSE	0.18611	0.67256
Cluster-1445.2325	zf-C2H2	2068	--	--	FALSE	-0.36571	0.58527
Cluster-1445.23251	MBD	7702	--	--	FALSE	-0.16124	0.62893
Cluster-1445.23361	zf-C2H2	10051	HIVEP	human immunodeficiency virus type I enhancer-binding protein	FALSE	0.60951	0.29006
Cluster-1445.23367	zf-C2H2	984	KRAB	KRAB domain-containing zinc finger protein	FALSE	0.56404	0.358
Cluster-1445.23442	ZBTB	5626	KLHL16, GAN	kelch-like protein 16 (gigaxonin)	UP	1.8176	0.0043031
Cluster-1445.23544	zf-C2H2	2759	KRAB	KRAB domain-containing zinc finger protein	FALSE	0.16916	0.57134
Cluster-1445.23589	zf-C2H2	1521	KRAB	KRAB domain-containing zinc finger protein	FALSE	-0.2273	0.68226
Cluster-1445.23700	THR-like	2196	--	--	FALSE	-0.27211	0.61283
Cluster-1445.23845	ZBTB	4079	KBTBD2	kelch repeat and BTB domain-containing protein 2	FALSE	0.22592	0.49327
Cluster-1445.23874	ETS	2601	ETV6_7, yan	ETS translocation variant 6/7	UP	1.7195	0.0025185
Cluster-1445.23887	bHLH	1108	CLOCK, KAT13D	circadian locomoter output cycles kaput protein	UP	1.6598	2.6685e-05
Cluster-1445.23964	zf-C2H2	2746	ZEB1_2	zinc finger homeobox protein 1/2	FALSE	0.4396	0.41022
Cluster-1445.24081	zf-C2H2	2200	KRAB	KRAB domain-containing zinc finger protein	FALSE	-0.5175	0.26214
Cluster-1445.24082	zf-C2H2	2078	KRAB	KRAB domain-containing zinc finger protein	DOWN	-1.4766	0.00092734
Cluster-1445.24087	ZBTB	6326	ZBTB33, KAISO	zinc finger and BTB domain-containing protein 33	FALSE	0.25795	0.39093
Cluster-1445.24469	zf-C2H2	2264	KRAB	KRAB domain-containing zinc finger protein	FALSE	0.38888	0.44036
Cluster-1445.24778	RHD	1103	RELB	transcription factor RelB	FALSE	0.69185	0.43464
Cluster-1445.24919	ZBTB	955	ZBTB9	zinc finger and BTB domain-containing protein 9	FALSE	0.028597	0.96309
Cluster-1445.25096	zf-C2H2	2659	KRAB	KRAB domain-containing zinc finger protein	DOWN	-1.7198	8.016e-06
Cluster-1445.25097	zf-C2H2	741	KRAB	KRAB domain-containing zinc finger protein	FALSE	-0.49504	0.64566
Cluster-1445.25111	zf-C2H2	304	KRAB	KRAB domain-containing zinc finger protein	FALSE	1.3406	0.058035
Cluster-1445.25112	zf-C2H2	1000	KRAB	KRAB domain-containing zinc finger protein	FALSE	-0.030696	0.96807
Cluster-1445.25230	zf-C2H2	881	--	--	FALSE	-0.051768	0.95682
Cluster-1445.25257	zf-C2H2	1221	KRAB	KRAB domain-containing zinc finger protein	FALSE	0.52649	0.46999
Cluster-1445.25492	zf-C2H2	2476	--	--	FALSE	-0.025598	0.96991
Cluster-1445.25549	zf-C2H2	1666	KRAB	KRAB domain-containing zinc finger protein	FALSE	-0.42924	0.53456
Cluster-1445.25550	zf-C2H2	2026	KRAB	KRAB domain-containing zinc finger protein	DOWN	-2.1106	4.001e-05
Cluster-1445.2578	zf-C2H2	852	--	--	FALSE	-1.4785	0.30408
Cluster-1445.25949	zf-C2H2	4821	--	--	DOWN	-1.8449	0.00014625
Cluster-1445.26192	zf-C2H2	3298	KRAB	KRAB domain-containing zinc finger protein	FALSE	-0.59009	0.34132
Cluster-1445.26429	CP2	4623	TFCP2	transcription factor CP2 and related proteins	FALSE	0.99913	0.021223
Cluster-1445.26628	zf-C2H2	4290	KRAB	KRAB domain-containing zinc finger protein	FALSE	0.69517	0.044654
Cluster-1445.26677	zf-C2H2	399	--	--	FALSE	0.40836	0.87189
Cluster-1445.26787	ZBTB	4304	ZBTB26	zinc finger and BTB domain-containing protein 26	FALSE	0.75353	0.23695
Cluster-1445.27084	zf-C2H2	1339	KRAB	KRAB domain-containing zinc finger protein	FALSE	0.046251	0.94802
Cluster-1445.27247	HMG	2070	SOX5_6_13	transcription factor SOX5/6/13 (SOX group D)	FALSE	-0.4875	0.42883
Cluster-1445.27431	zf-C2H2	1672	KRAB	KRAB domain-containing zinc finger protein	UP	1.5061	0.013242
Cluster-1445.28148	zf-C2H2	571	KRAB	KRAB domain-containing zinc finger protein	FALSE	4.7945	0.058213
Cluster-1445.28322	zf-C2H2	828	KRAB	KRAB domain-containing zinc finger protein	FALSE	0.7529	0.6015
Cluster-1445.29779	zf-C2H2	883	KRAB	KRAB domain-containing zinc finger protein	FALSE	1.631	0.24612
Cluster-1445.30126	zf-C2H2	551	--	--	FALSE	1.3308	0.46303
Cluster-1445.30129	zf-C2H2	1128	KRAB	KRAB domain-containing zinc finger protein	UP	5.9028	0.00023324
Cluster-1445.30280	HMG	333	SOX15_30	transcription factor SOX15/30	FALSE	1.9685	0.71525
Cluster-1445.3081	zf-C2H2	1584	KRAB	KRAB domain-containing zinc finger protein	FALSE	-0.050351	0.95152
Cluster-1445.3247	zf-C2H2	2721	KRAB	KRAB domain-containing zinc finger protein	FALSE	-0.51262	0.57267
Cluster-1445.3838	zf-C2H2	478	KRAB	KRAB domain-containing zinc finger protein	FALSE	1.4895	0.09766
Cluster-1445.4180	MYB	3704	SMARCA1, SNF2L	SWI/SNF-related matrix-associated actin-dependent regulator of chromatin subfamily A member 1	FALSE	0.90108	0.058854
Cluster-1445.4539	zf-C2H2	811	KRAB	KRAB domain-containing zinc finger protein	FALSE	0.38087	0.58571
Cluster-1445.4817	ESR-like	1799	NR3B2, ESRRB	estrogen-related receptor beta	FALSE	0.62184	0.46051
Cluster-1445.5056	zf-C2H2	2297	KRAB	KRAB domain-containing zinc finger protein	FALSE	-1.04	0.091475
Cluster-1445.5108	zf-C2H2	315	KRAB	KRAB domain-containing zinc finger protein	FALSE	0.72792	0.86535
Cluster-1445.6080	zf-C2H2	4473	--	--	DOWN	-1.195	0.00018692
Cluster-1445.6157	Homeobox	1500	NKX3-1	homeobox protein Nkx-3.1	FALSE	-1.1695	0.3321
Cluster-1445.6164	Homeobox	1710	HHEX, HEX, PRH	homeobox protein HEX	FALSE	0.030382	0.96793
Cluster-1445.6330	zf-C2H2	2766	KRAB	KRAB domain-containing zinc finger protein	UP	1.7721	2.0271e-10
Cluster-1445.6618	ZBTB	539	KBTBD3	kelch repeat and BTB domain-containing protein 3	FALSE	-0.67166	0.45172
Cluster-1445.6839	zf-C2H2	1104	KRAB	KRAB domain-containing zinc finger protein	FALSE	0.20775	0.71341
Cluster-1445.7090	zf-C2H2	3093	KRAB	KRAB domain-containing zinc finger protein	FALSE	-0.11903	0.85208
Cluster-1445.7287	zf-C2H2	830	KRAB	KRAB domain-containing zinc finger protein	FALSE	-1.6966	0.10622
Cluster-1445.7560	zf-C2H2	913	KRAB	KRAB domain-containing zinc finger protein	FALSE	-0.47678	0.62959
Cluster-1445.7600	ZBTB	2639	KLHL25_37, ENC1, ENC2	kelch-like protein 25/37 (ectoderm-neural cortex protein)	FALSE	0.14145	0.81024
Cluster-1445.7601	zf-C2H2	2371	--	--	FALSE	0.99222	0.041797
Cluster-1445.7607	ETS	3609	ELF1_2_4	E74-like factor 1/2/4	FALSE	1.0094	0.22152
Cluster-1445.7834	zf-C2H2	4021	--	--	DOWN	-1.3911	0.040116
Cluster-1445.7841	ZBTB	4036	KLHL29, KBTBD9	kelch-like protein 29	DOWN	-3.026	2.1587e-07
Cluster-1445.7920	HMG	2057	SOX4_11_12	transcription factor SOX4/11/12 (SOX group C)	FALSE	-1.0489	0.18315
Cluster-1445.8013	zf-C2H2	451	--	--	FALSE	0.10125	0.93526
Cluster-1445.8014	zf-C2H2	672	KRAB	KRAB domain-containing zinc finger protein	FALSE	-0.2418	0.79808
Cluster-1445.8015	zf-C2H2	843	--	--	FALSE	-1.2377	0.17943
Cluster-1445.8019	bHLH	2819	ARNTL, BMAL1, CYC	aryl hydrocarbon receptor nuclear translocator-like protein 1	UP	2.8683	8.9046e-06
Cluster-1445.8060	TEA	2010	TEAD	transcriptional enhancer factor	FALSE	0.46012	0.28642
Cluster-1445.8268	zf-GATA	3187	GATA2	GATA-binding protein 2	FALSE	-0.73031	0.073448
Cluster-1445.8381	zf-C2H2	2425	--	--	FALSE	0.88997	0.16905
Cluster-1445.8445	zf-C2H2	611	KRAB	KRAB domain-containing zinc finger protein	FALSE	0.016535	0.98635
Cluster-1445.8446	zf-C2H2	1292	KRAB	KRAB domain-containing zinc finger protein	FALSE	-0.54643	0.45578
Cluster-1445.8570	Homeobox	2802	PBX3	pre-B-cell leukemia transcription factor 3	FALSE	0.68304	0.19681
Cluster-1445.8606	zf-C2H2	1310	KRAB	KRAB domain-containing zinc finger protein	FALSE	0.97256	0.017791
Cluster-1445.8608	zf-C2H2	500	KRAB	KRAB domain-containing zinc finger protein	FALSE	1.1792	0.12009
Cluster-1445.8655	ETS	741	ETV6_7, yan	ETS translocation variant 6/7	FALSE	-2.1699	0.11479
Cluster-1445.8677	bHLH	1996	HEY	hairy and enhancer of split related with YRPW motif	FALSE	-0.45057	0.68277
Cluster-1445.8755	zf-GATA	1815	GATA5	GATA-binding protein 5	DOWN	-3.5023	0.00067757
Cluster-1445.885	zf-C2H2	750	KRAB	KRAB domain-containing zinc finger protein	FALSE	1.1273	0.51013
Cluster-1445.8946	zf-C2H2	1058	KRAB	KRAB domain-containing zinc finger protein	FALSE	-0.85705	0.4324
Cluster-1445.9054	ETS	2243	ERG	transcriptional regulator ERG	FALSE	0.86059	0.090598
Cluster-1445.9406	zf-C2H2	3914	--	--	FALSE	-0.65836	0.18144
Cluster-1445.9408	zf-C2H2	2071	KRAB	KRAB domain-containing zinc finger protein	DOWN	-9.5939	2.2069e-13
Cluster-1445.9471	bHLH	2232	SIM	single-minded	UP	1.9574	0.005723
Cluster-1445.9764	zf-C2H2	2387	KRAB	KRAB domain-containing zinc finger protein	FALSE	0.048781	0.91709
Cluster-1445.9765	zf-C2H2	1447	KRAB	KRAB domain-containing zinc finger protein	FALSE	-0.48762	0.20892
Cluster-1445.9943	zf-C2H2	1862	KRAB	KRAB domain-containing zinc finger protein	FALSE	-1.1437	0.071159
Cluster-1445.9944	zf-C2H2	519	KRAB	KRAB domain-containing zinc finger protein	FALSE	-1.1423	0.38692
Cluster-1445.9945	zf-C2H2	630	KRAB	KRAB domain-containing zinc finger protein	FALSE	-0.39388	0.72899
Cluster-2951.0	zf-C2H2	537	KRAB	KRAB domain-containing zinc finger protein	FALSE	0.61509	0.81845
Cluster-3141.0	TF_bZIP	616	--	--	FALSE	-1.63	0.57741
Cluster-3299.0	zf-C2H2	312	KRAB	KRAB domain-containing zinc finger protein	FALSE	-0.21637	0.92144
Cluster-4327.0	zf-C2H2	941	KRAB	KRAB domain-containing zinc finger protein	FALSE	-0.74316	0.51502
Cluster-5052.0	zf-C2H2	589	--	--	FALSE	-0.48206	0.78807
Cluster-5068.0	zf-C2H2	354	KRAB	KRAB domain-containing zinc finger protein	FALSE	-4.3378	0.15102
Cluster-6806.1	bHLH	445	--	--	FALSE	-3.2999	0.471
Cluster-7205.1	zf-C2H2	356	KRAB	KRAB domain-containing zinc finger protein	FALSE	1.8322	0.59737
Cluster-7263.0	zf-C2H2	595	KRAB	KRAB domain-containing zinc finger protein	FALSE	-1.2386	0.57197
Cluster-7465.0	bHLH	506	TAL	T-cell acute lymphocytic leukemia protein	FALSE	-1.1343	0.593
Cluster-8286.0	bHLH	456	NEUROG1	neurogenin 1	FALSE	-0.96537	0.77819
Cluster-8647.1	zf-C2H2	772	--	--	FALSE	-0.93042	0.53107
Cluster-8836.0	TF_bZIP	1105	CREB3	cyclic AMP-responsive element-binding protein 3	FALSE	0.91098	0.33835
Cluster-8967.0	CG-1	1073	--	--	FALSE	-3.6907	0.081694
Cluster-10430.0	zf-C2H2	501	KRAB	KRAB domain-containing zinc finger protein	FALSE	-0.1943	0.93739
Cluster-11190.0	MYB	714	MYBL	myb-related protein	FALSE	-3.2763	0.10652
Cluster-11348.0	ZBTB	418	--	--	FALSE	3.0249	0.28306
Cluster-1436.0	zf-C2H2	314	KRAB	KRAB domain-containing zinc finger protein	FALSE	3.0709	0.54009
Cluster-1445.10000	ZBTB	1753	BTBD8	BTB/POZ domain-containing protein 8	FALSE	-0.42282	0.6727
Cluster-1445.10005	THR-like	2498	NR1C3, PPARG	peroxisome proliferator-activated receptor gamma	FALSE	0.33503	0.5151
Cluster-1445.10007	Fork head	1555	FOXO6	forkhead box protein O6	FALSE	-1.6422	0.15962
Cluster-1445.10089	RXR-like	3890	NR2C1, TR2	testicular receptor 2	UP	1.3012	0.00011998
Cluster-1445.10401	zf-C2H2	2204	ZBTB48, HKR3	zinc finger and BTB domain-containing protein 48	FALSE	-0.46001	0.35808
Cluster-1445.10483	TF_bZIP	1725	FOSB	protein FosB	FALSE	-0.5988	0.72878
Cluster-1445.10619	THR-like	4111	NR1F1, RORA	RAR-related orphan receptor alpha	DOWN	-1.8251	0.0011676
Cluster-1445.10714	ZBTB	924	ZBTB12	zinc finger and BTB domain-containing protein 12	FALSE	-0.80343	0.22041
Cluster-1445.10799	Homeobox	2080	HOX_3	homeobox protein HoxA/B/D3	DOWN	-1.5524	0.0013069
Cluster-1445.10903	Homeobox	2512	MEIS1	homeobox protein Meis1	FALSE	-0.44419	0.43515
Cluster-1445.10954	ZBTB	1807	ABTB1, BPOZ	ankyrin repeat and BTB/POZ domain-containing protein 1	FALSE	0.75929	0.068535
Cluster-1445.11066	zf-C2H2	2317	SCAN	SCAN domain-containing zinc finger protein	UP	1.8813	3.3348e-06
Cluster-1445.11500	zf-C2H2	1013	KRAB	KRAB domain-containing zinc finger protein	UP	1.4769	0.046902
Cluster-1445.11537	zf-C2H2	2871	RREB1	ras-responsive element-binding protein 1	FALSE	-0.53749	0.10044
Cluster-1445.11584	RXR-like	8138	NR2C2, TR4	testicular receptor 4	FALSE	-0.80027	0.0032832
Cluster-1445.11842	zf-C2H2	5057	--	--	FALSE	0.45379	0.34288
Cluster-1445.11848	zf-BED	1231	--	--	DOWN	-3.2865	1.0374e-05
Cluster-1445.11938	TF_bZIP	1823	JUNB	transcription factor jun-B	FALSE	0.8176	0.15758
Cluster-1445.12028	THAP	3394	--	--	FALSE	0.57715	0.082668
Cluster-1445.12076	Homeobox	1291	--	--	FALSE	-0.012372	0.98336
Cluster-1445.12212	zf-C2H2	2222	--	--	FALSE	0.078113	0.85195
Cluster-1445.12364	zf-C2H2	4033	KRAB	KRAB domain-containing zinc finger protein	FALSE	0.51059	0.43891
Cluster-1445.12544	CP2	3598	TFCP2	transcription factor CP2 and related proteins	FALSE	-0.080159	0.88029
Cluster-1445.12610	MH1	627	NFIX	nuclear factor I/X	FALSE	-0.077047	0.91498
Cluster-1445.12643	ZBTB	803	--	--	FALSE	-0.20732	0.62421
Cluster-1445.12729	bHLH	4450	SREBP2, SREBF2	sterol regulatory element-binding transcription factor 2	FALSE	0.75032	0.023042
Cluster-1445.12823	NCU-G1	1653	--	--	FALSE	0.18059	0.56059
Cluster-1445.12826	THR-like	2816	RARG, NR1B3	retinoic acid receptor gamma	FALSE	-0.18372	0.65023
Cluster-1445.13256	zf-C2H2	3129	KRAB	KRAB domain-containing zinc finger protein	FALSE	-0.73589	0.0070698
Cluster-1445.13343	zf-C2H2	5198	EVI1	ecotropic virus integration site 1 protein	FALSE	0.63859	0.053233
Cluster-1445.13348	TSC22	2356	--	--	FALSE	-0.12273	0.66485
Cluster-1445.13444	zf-C2H2	496	KRAB	KRAB domain-containing zinc finger protein	DOWN	-1.5187	0.044304
Cluster-1445.13630	RHD	1644	NFATC4, NFAT3	nuclear factor of activated T-cells, cytoplasmic 4	DOWN	-1.6174	0.042104
Cluster-1445.13637	RFX	3948	RFX1_2_3	regulatory factor X 1/2/3	FALSE	0.053368	0.87686
Cluster-1445.13687	bHLH	1528	HES1	hairy and enhancer of split 1	FALSE	-0.14132	0.78658
Cluster-1445.13773	HMG	5057	SOX5_6_13	transcription factor SOX5/6/13 (SOX group D)	DOWN	-1.8935	2.9859e-12
Cluster-1445.13847	Fork head	2100	--	--	FALSE	-0.54744	0.26094
Cluster-1445.13996	MYB	5212	--	--	FALSE	-0.058326	0.86848
Cluster-1445.14015	zf-NF-X1	4793	NFX1	transcriptional repressor NF-X1	FALSE	-0.32413	0.23409
Cluster-1445.14020	zf-C2H2	2628	--	--	FALSE	0.32925	0.24173
Cluster-1445.1411	HMG	1319	--	--	FALSE	0.83299	0.37194
Cluster-1445.14226	E2F	4520	E2F3	transcription factor E2F3	FALSE	-0.23548	0.46221
Cluster-1445.14354	CSD	2279	CSDA, ZONAB	cold shock domain protein A	FALSE	0.39733	0.42083
Cluster-1445.14444	bHLH	1002	--	--	FALSE	-0.69182	0.053806
Cluster-1445.14656	ZBTB	2944	KLHL19, KEAP1, INRF2	kelch-like protein 19	FALSE	0.39038	0.17909
Cluster-1445.14659	zf-C2H2	4494	AEBP2	zinc finger protein AEBP2	FALSE	0.54278	0.028883
Cluster-1445.14931	TF_bZIP	2226	JUN	transcription factor AP-1	FALSE	-0.060301	0.92915
Cluster-1445.1508	zf-C2H2	2333	KRAB	KRAB domain-containing zinc finger protein	FALSE	-0.16674	0.72542
Cluster-1445.15312	TF_bZIP	901	CREB3	cyclic AMP-responsive element-binding protein 3	FALSE	0.481	0.081381
Cluster-1445.15315	ZBTB	3136	KLHL2_3	kelch-like protein 2/3	FALSE	-0.24164	0.51012
Cluster-1445.15316	Homeobox	2046	CERS	ceramide synthetase	FALSE	-0.025732	0.92848
Cluster-1445.15321	THAP	2779	--	--	DOWN	-1.3951	0.010266
Cluster-1445.15724	NF-YC	1333	CHRAC1, CHRAC15	chromatin accessibility complex protein 1	FALSE	0.97073	0.0008288
Cluster-1445.15836	SAND	1930	--	--	FALSE	0.2855	0.4864
Cluster-1445.15946	zf-C2H2	2762	ZNF143_76, STAF	zinc finger protein 143/76	FALSE	-0.15864	0.62043
Cluster-1445.15998	bHLH	3567	MXD, MAD	MAX dimerization protein	FALSE	-0.86293	0.00045415
Cluster-1445.16051	HMGI/HMGY	1755	HMGA1	high mobility group AT-hook protein 1	FALSE	1.242	0.071917
Cluster-1445.16080	ETS	3470	--	--	FALSE	0.034376	0.90088
Cluster-1445.16123	zf-BED	3428	--	--	FALSE	0.32938	0.55762
Cluster-1445.16422	MYB	4966	--	--	FALSE	0.27187	0.31157
Cluster-1445.16506	zf-C2H2	3339	KRAB	KRAB domain-containing zinc finger protein	FALSE	0.19604	0.66884
Cluster-1445.16692	ZBTB	4607	KBTBD6_7	kelch repeat and BTB domain-containing protein 6/7	FALSE	-1.0211	0.14756
Cluster-1445.16852	TF_bZIP	3712	CMAF, MAF	transcription factor Maf	FALSE	0.061816	0.8739
Cluster-1445.17282	HMG	3801	TCF7L2	transcription factor 7-like 2	FALSE	0.4839	0.23827
Cluster-1445.17446	Homeobox	2879	TCF2, HNF1B	transcription factor 2, hepatocyte nuclear factor 1-beta	FALSE	-0.1389	0.706
Cluster-1445.17576	HMG	3746	HMGB1	high mobility group protein B1	FALSE	0.13338	0.47869
Cluster-1445.17579	RXR-like	4329	--	--	FALSE	-0.32695	0.17363
Cluster-1445.17684	Homeobox	1253	--	--	FALSE	-0.158	0.85345
Cluster-1445.18281	SAND	2615	--	--	FALSE	0.3092	0.50392
Cluster-1445.18327	ZBTB	4083	NS1BP	influenza virus NS1A-binding protein	FALSE	-0.77135	0.036184
Cluster-1445.18411	CSD	2040	--	--	DOWN	-1.5107	2.6242e-05
Cluster-1445.18496	ARID	6995	ARID1	AT-rich interactive domain-containing protein 1	FALSE	-0.4385	0.030935
Cluster-1445.1851	zf-C2H2	307	KRAB	KRAB domain-containing zinc finger protein	FALSE	4.3648	0.117
Cluster-1445.18519	ETS	3438	ETS, pnt	C-ets	FALSE	0.39411	0.4939
Cluster-1445.18522	RHD	9563	NFATC3, NFAT4	nuclear factor of activated T-cells, cytoplasmic 3	FALSE	-0.42294	0.033736
Cluster-1445.18623	CP2	6672	TFCP2	transcription factor CP2 and related proteins	UP	1.3107	1.647e-08
Cluster-1445.18624	TF_bZIP	5425	APLP2	amyloid-like protein 2	DOWN	-1.0444	7.5111e-09
Cluster-1445.18627	MH1	3842	SMAD2_3	mothers against decapentaplegic homolog 2/3	FALSE	-0.46836	0.031336
Cluster-1445.18650	TF_bZIP	3745	RAB11FIP3_4	Rab11 family-interacting protein 3/4	DOWN	-2.6734	1.9357e-23
Cluster-1445.18706	zf-C2H2	4789	--	--	FALSE	0.039175	0.90328
Cluster-1445.18757	ARID	8437	ARID2	AT-rich interactive domain-containing protein 2	FALSE	-0.19532	0.60518
Cluster-1445.18811	TF_bZIP	3499	ATF6A	cyclic AMP-dependent transcription factor ATF-6 alpha	FALSE	0.16182	0.66802
Cluster-1445.18921	ARID	6047	KDM5, JARID1	histone demethylase JARID1	FALSE	0.33736	0.30375
Cluster-1445.18991	zf-C2H2	5691	YY	transcription factor YY	FALSE	0.053352	0.84132
Cluster-1445.19102	MYB	7061	NCOR2, SMRT	nuclear receptor co-repressor 2	FALSE	-0.43247	0.30232
Cluster-1445.19335	TF_bZIP	3106	ATF3, LRF1	activating transcription factor 3	FALSE	0.77538	0.56577
Cluster-1445.19579	THR-like	3105	NR1C1, PPARA	peroxisome proliferator-activated receptor alpha	FALSE	-0.14643	0.60319
Cluster-1445.1961	zf-C2H2	562	KRAB	KRAB domain-containing zinc finger protein	FALSE	0.57749	0.63412
Cluster-1445.19886	RFX	7678	--	--	FALSE	-0.24145	0.48487
Cluster-1445.19970	zf-C2H2	434	KRAB	KRAB domain-containing zinc finger protein	DOWN	-7.2997	9.06e-07
Cluster-1445.19979	bHLH	6528	--	--	DOWN	-5.6321	5.901e-21
Cluster-1445.20268	HMG	3122	SMARCE1	SWI/SNF-related matrix-associated actin-dependent regulator of chromatin subfamily E, member 1	FALSE	-0.37381	0.16202
Cluster-1445.20385	PC4	3196	--	--	FALSE	0.039776	0.84482
Cluster-1445.20408	zf-C2H2	2291	--	--	FALSE	-0.18145	0.61893
Cluster-1445.20489	zf-C2H2	3750	KRAB	KRAB domain-containing zinc finger protein	FALSE	-0.29357	0.3224
Cluster-1445.20618	HMG	5594	--	--	FALSE	-0.098798	0.6646
Cluster-1445.20722	zf-C2H2	6810	KRAB	KRAB domain-containing zinc finger protein	FALSE	-0.52235	0.10497
Cluster-1445.20728	TF_bZIP	3392	MAFF_G_K	transcription factor MAFF/G/K	FALSE	-0.31264	0.53462
Cluster-1445.20770	Fork head	4910	FOXJ2_3	forkhead box protein J2/3	FALSE	0.60509	0.053876
Cluster-1445.20774	zf-C2H2	1408	KRAB	KRAB domain-containing zinc finger protein	FALSE	-0.68603	0.028202
Cluster-1445.20779	TF_bZIP	6306	ATF7, ATFA	activating transcription factor 7	DOWN	-1.3229	4.704e-09
Cluster-1445.20789	ARID	4398	--	--	UP	1.1735	0.037162
Cluster-1445.20976	ESR-like	6476	ESR1, NR3A1	estrogen receptor alpha	DOWN	-3.4651	1.3098e-21
Cluster-1445.21017	bHLH	2297	--	--	FALSE	-0.75563	0.047723
Cluster-1445.21092	zf-C2H2	3614	--	--	FALSE	-0.80319	0.072878
Cluster-1445.21093	HMG	6495	WHSC1, MMSET, NSD2	histone-lysine N-methyltransferase NSD2	FALSE	-0.37053	0.16385
Cluster-1445.21111	zf-C2H2	7636	ZEB1_2	zinc finger homeobox protein 1/2	FALSE	-0.19676	0.54306
Cluster-1445.21228	zf-C2H2	1032	KRAB	KRAB domain-containing zinc finger protein	FALSE	-0.21665	0.68347
Cluster-1445.21304	SRF	6300	--	--	DOWN	-1.626	5.0514e-12
Cluster-1445.21351	THAP	848	--	--	FALSE	-0.065504	0.85995
Cluster-1445.21354	zf-C2H2	2807	KRAB	KRAB domain-containing zinc finger protein	DOWN	-2.8224	3.8393e-12
Cluster-1445.21477	CG-1	3895	--	--	FALSE	-0.69291	0.00035791
Cluster-1445.21566	Pou	1616	POU3F, OTF	POU domain transcription factor, class 3	FALSE	-0.13097	0.68863
Cluster-1445.22125	ETS	3786	ELK3	ETS domain-containing protein Elk-3 (SRF accessory protein 2)	FALSE	0.26558	0.51201
Cluster-1445.22138	THAP	1818	--	--	FALSE	0.097121	0.84145
Cluster-1445.22309	ZBTB	2432	KRAB	KRAB domain-containing zinc finger protein	FALSE	0.54595	0.35213
Cluster-1445.22383	ETS	5376	ELK4, SAP1	ETS domain-containing protein Elk-4	FALSE	-0.65027	0.16357
Cluster-1445.22492	Homeobox	1160	HOX_11	homeobox protein HoxA/C/D11	FALSE	-0.60138	0.39994
Cluster-1445.22880	zf-C2H2	3834	KRAB	KRAB domain-containing zinc finger protein	FALSE	-0.61259	0.042663
Cluster-1445.22882	zf-C2H2	4322	PLAGL2	zinc finger protein PLAGL2	UP	1.0259	0.012335
Cluster-1445.23001	zf-C2H2	8448	--	--	FALSE	-0.38569	0.42207
Cluster-1445.23034	zf-C2H2	2559	--	--	FALSE	-0.039299	0.95537
Cluster-1445.23036	zf-C2H2	3090	PLAGL1	zinc finger protein PLAGL1	FALSE	-0.61004	0.087903
Cluster-1445.23302	GTF2I	622	--	--	FALSE	-0.64988	0.12185
Cluster-1445.23412	zf-C2H2	6068	--	--	FALSE	0.47783	0.30992
Cluster-1445.23414	zf-C2H2	833	KRAB	KRAB domain-containing zinc finger protein	FALSE	0.52633	0.28268
Cluster-1445.23416	CTF/NFI	2881	NFIX	nuclear factor I/X	FALSE	0.46336	0.13919
Cluster-1445.23419	PAX	1193	--	--	FALSE	-0.73281	0.1508
Cluster-1445.23481	Fork head	1408	--	--	FALSE	0.89474	0.070533
Cluster-1445.23525	TF_bZIP	3910	MARS, metG	methionyl-tRNA synthetase	FALSE	0.36167	0.20209
Cluster-1445.23609	Homeobox	701	--	--	FALSE	0.24419	0.83
Cluster-1445.23724	bHLH	1044	BHLHB4_5, BETA	class B basic helix-loop-helix protein 4/5	FALSE	1.122	0.14723
Cluster-1445.23770	bHLH	1269	--	--	FALSE	-0.91094	0.21362
Cluster-1445.23778	ZBTB	3213	KLHL12, C3IP1	kelch-like protein 12	FALSE	0.087004	0.78152
Cluster-1445.23912	zf-C2H2	6476	PRDM2, RIZ	histone-lysine N-methyltransferase PRDM2	FALSE	0.48613	0.20222
Cluster-1445.23914	ZBTB	5696	ZBTB46, BTBD4	zinc finger and BTB domain-containing protein 46	DOWN	-2.8292	7.1712e-38
Cluster-1445.23917	zf-C2H2	2312	KRAB	KRAB domain-containing zinc finger protein	FALSE	0.074664	0.88903
Cluster-1445.23990	zf-C2H2	601	KRAB	KRAB domain-containing zinc finger protein	UP	1.5423	0.0077073
Cluster-1445.23994	zf-C2H2	810	ZKSCAN	KRAB and SCAN domains-containing zinc finger protein	DOWN	-5.3105	0.013314
Cluster-1445.24177	Homeobox	829	HOX_9	homeobox protein HoxA/B/C/D9	FALSE	0.50927	0.27662
Cluster-1445.24286	zf-C2H2	2785	GLIS1_3	zinc finger protein GLIS1/3	FALSE	-0.41638	0.46662
Cluster-1445.24362	MH1	3070	SMAD1	mothers against decapentaplegic homolog 1	FALSE	0.62232	0.29585
Cluster-1445.24366	ZBTB	3240	KRAB	KRAB domain-containing zinc finger protein	FALSE	-0.79834	0.034601
Cluster-1445.24457	E2F	970	E2F1	transcription factor E2F1	DOWN	-6.5236	0.00027107
Cluster-1445.24841	Fork head	1003	FOXC	forkhead box protein C	FALSE	-0.21937	0.65606
Cluster-1445.24996	Homeobox	2229	HLX1	homeobox protein HLX1	DOWN	-2.2214	0.00051217
Cluster-1445.24997	zf-C2H2	1905	KRAB	KRAB domain-containing zinc finger protein	FALSE	-0.67066	0.33561
Cluster-1445.25139	zf-C2H2	801	KRAB	KRAB domain-containing zinc finger protein	FALSE	-1.0644	0.35158
Cluster-1445.25145	zf-C2H2	1370	SCAN	SCAN domain-containing zinc finger protein	FALSE	0.67703	0.2632
Cluster-1445.25225	zf-C2H2	1478	--	--	FALSE	0.30926	0.49923
Cluster-1445.25258	zf-C2H2	1563	KRAB	KRAB domain-containing zinc finger protein	FALSE	0.27259	0.7334
Cluster-1445.25330	zf-C2H2	2550	KRAB	KRAB domain-containing zinc finger protein	FALSE	-0.43451	0.46488
Cluster-1445.25487	bHLH	3641	MLX	MAX-like protein X	FALSE	0.44166	0.51088
Cluster-1445.25714	zf-C2H2	1770	KRAB	KRAB domain-containing zinc finger protein	UP	1.2452	0.038976
Cluster-1445.25715	zf-C2H2	1638	KRAB	KRAB domain-containing zinc finger protein	UP	1.7997	0.00061174
Cluster-1445.25767	bHLH	575	--	--	FALSE	-2.2385	0.27623
Cluster-1445.2581	zf-C2H2	363	--	--	FALSE	1.1819	0.67824
Cluster-1445.25925	zf-C2H2	2273	--	--	FALSE	0.65808	0.17378
Cluster-1445.25967	zf-C2H2	1964	KRAB	KRAB domain-containing zinc finger protein	FALSE	-0.25731	0.71525
Cluster-1445.26174	zf-C2H2	477	KRAB	KRAB domain-containing zinc finger protein	FALSE	0.25198	0.86538
Cluster-1445.26175	zf-C2H2	584	KRAB	KRAB domain-containing zinc finger protein	FALSE	-0.32417	0.77144
Cluster-1445.26343	zf-C2H2	5906	--	--	FALSE	-0.33808	0.46742
Cluster-1445.26411	zf-C2H2	425	KRAB	KRAB domain-containing zinc finger protein	FALSE	-1.1472	0.59093
Cluster-1445.2668	zf-C2H2	2047	--	--	DOWN	-2.0631	0.0069286
Cluster-1445.26683	TEA	1207	TEAD	transcriptional enhancer factor	FALSE	-0.39472	0.58074
Cluster-1445.27083	zf-C2H2	1448	KRAB	KRAB domain-containing zinc finger protein	UP	1.4355	0.041124
Cluster-1445.27085	zf-C2H2	936	KRAB	KRAB domain-containing zinc finger protein	FALSE	0.44842	0.54393
Cluster-1445.2712	zf-C2H2	745	--	--	UP	4.1777	0.0029144
Cluster-1445.27224	zf-C2H2	1115	ZBTB20, HOF, DPZF	zinc finger and BTB domain-containing protein 20	FALSE	-0.1255	0.92246
Cluster-1445.27390	zf-C2H2	491	KRAB	KRAB domain-containing zinc finger protein	FALSE	-3.4168	0.16373
Cluster-1445.27485	GTF2I	938	TFII-I, GTF2I	transcription initiation factor TFII-I	DOWN	-1.3432	0.029691
Cluster-1445.28091	zf-C2H2	314	KRAB	KRAB domain-containing zinc finger protein	FALSE	0.54525	0.86392
Cluster-1445.28262	zf-C2H2	946	KRAB	KRAB domain-containing zinc finger protein	FALSE	-0.87433	0.41436
Cluster-1445.28609	zf-C2H2	466	KRAB	KRAB domain-containing zinc finger protein	FALSE	-0.48825	0.71847
Cluster-1445.29295	Homeobox	376	--	--	FALSE	-0.46533	0.881
Cluster-1445.29364	zf-C2H2	1248	--	--	FALSE	0.32662	0.81205
Cluster-1445.29395	ZBTB	326	BTBD12, SLX4	structure-specific endonuclease subunit SLX4 (BTB/POZ domain-containing protein 12)	FALSE	-3.3251	0.29096
Cluster-1445.2940	ZBTB	315	KLHL14	kelch-like protein 14	FALSE	-0.97595	0.84106
Cluster-1445.29535	ZBTB	354	--	--	FALSE	0.14661	0.97238
Cluster-1445.29907	HMG	496	--	--	FALSE	4.0363	0.18669
Cluster-1445.30573	Homeobox	1284	MEIS3	homeobox protein Meis3	DOWN	-3.2295	0.0049224
Cluster-1445.3344	zf-C2H2	1273	KRAB	KRAB domain-containing zinc finger protein	FALSE	0.887	0.26122
Cluster-1445.4287	T-box	606	TBX10, TBX7	T-box protein 10	FALSE	3.3672	0.16528
Cluster-1445.4326	zf-C2H2	547	KRAB	KRAB domain-containing zinc finger protein	FALSE	-0.06463	0.97518
Cluster-1445.4421	bHLH	3756	--	--	FALSE	0.32283	0.61401
Cluster-1445.4507	Pou	2829	--	--	FALSE	1.2002	0.18771
Cluster-1445.4790	zf-C2H2	1281	KRAB	KRAB domain-containing zinc finger protein	FALSE	0.32251	0.75728
Cluster-1445.4791	zf-C2H2	1124	SCAN	SCAN domain-containing zinc finger protein	FALSE	-0.13038	0.93222
Cluster-1445.4795	zf-C2H2	1221	KRAB	KRAB domain-containing zinc finger protein	FALSE	0.99484	0.28457
Cluster-1445.5258	zf-C2H2	912	KRAB	KRAB domain-containing zinc finger protein	FALSE	0.27546	0.75105
Cluster-1445.5259	zf-C2H2	839	KRAB	KRAB domain-containing zinc finger protein	FALSE	0.1132	0.92427
Cluster-1445.5442	zf-C2H2	1685	KRAB	KRAB domain-containing zinc finger protein	FALSE	-0.39787	0.61492
Cluster-1445.5915	THR-like	3235	RARB, NR1B2	retinoic acid receptor beta	FALSE	0.2915	0.33667
Cluster-1445.5941	zf-C2H2	1424	--	--	FALSE	-1.0484	0.35194
Cluster-1445.6024	zf-C2H2	1765	KRAB	KRAB domain-containing zinc finger protein	FALSE	-0.39728	0.55523
Cluster-1445.6025	zf-C2H2	1283	KRAB	KRAB domain-containing zinc finger protein	FALSE	-0.68499	0.44562
Cluster-1445.6026	zf-C2H2	1022	KRAB	KRAB domain-containing zinc finger protein	FALSE	0.96648	0.099728
Cluster-1445.6075	zf-C2H2	735	KRAB	KRAB domain-containing zinc finger protein	FALSE	-0.62721	0.51213
Cluster-1445.6404	HMG	2238	SOX17	transcription factor SOX17 (SOX group F)	FALSE	0.39459	0.56091
Cluster-1445.6409	zf-C2H2	2014	SNAI2, SLUG	snail 2	FALSE	-0.27018	0.69738
Cluster-1445.6536	zf-C2H2	1163	--	--	FALSE	0.012003	0.97656
Cluster-1445.6672	zf-C2H2	4288	--	--	FALSE	-0.70169	0.24696
Cluster-1445.6708	zf-C2H2	3603	KRAB	KRAB domain-containing zinc finger protein	FALSE	0.73654	0.24644
Cluster-1445.6919	zf-C2H2	2212	--	--	DOWN	-1.2277	0.044754
Cluster-1445.6998	zf-C2H2	915	KRAB	KRAB domain-containing zinc finger protein	FALSE	-0.81246	0.10259
Cluster-1445.7069	ESR-like	2211	PGR, NR3C3	progesterone receptor	FALSE	-0.42788	0.67088
Cluster-1445.7306	TF_bZIP	1941	FOSL1	fos-like antigen 1	FALSE	2.1244	0.10686
Cluster-1445.7494	IRF	1647	IRF8	interferon regulatory factor 8	FALSE	-0.26993	0.77348
Cluster-1445.7595	zf-C2H2	4874	--	--	DOWN	-1.112	0.0026456
Cluster-1445.7829	zf-C2H2	2125	KRAB	KRAB domain-containing zinc finger protein	FALSE	0.10388	0.90075
Cluster-1445.7958	zf-C2H2	2556	KRAB	KRAB domain-containing zinc finger protein	FALSE	-0.5185	0.10669
Cluster-1445.8040	RHD	4185	NFATC1, NFAT2, NFATC	nuclear factor of activated T-cells, cytoplasmic 1	UP	1.007	0.00034126
Cluster-1445.8136	ZBTB	1905	KLHL30	kelch-like protein 30	DOWN	-1.6117	0.0097928
Cluster-1445.8200	zf-C2H2	972	KRAB	KRAB domain-containing zinc finger protein	FALSE	0.14743	0.85134
Cluster-1445.8361	zf-C2H2	1833	KRAB	KRAB domain-containing zinc finger protein	FALSE	-1.1132	0.077968
Cluster-1445.8472	zf-C2H2	2667	KRAB	KRAB domain-containing zinc finger protein	FALSE	-0.13998	0.72407
Cluster-1445.8731	bHLH	2539	--	--	FALSE	-0.81505	0.079815
Cluster-1445.8812	ZBTB	2515	KLHL17	kelch-like protein 17 (actinfilin)	FALSE	0.20533	0.53793
Cluster-1445.8867	zf-C2H2	3197	KRAB	KRAB domain-containing zinc finger protein	FALSE	-0.28235	0.55027
Cluster-1445.8997	zf-C2H2	1747	KRAB	KRAB domain-containing zinc finger protein	FALSE	0.23168	0.74985
Cluster-1445.9069	zf-C2H2	5661	--	--	UP	1.4468	0.00010223
Cluster-1445.9157	zf-C2H2	1405	--	--	DOWN	-1.5012	0.013776
Cluster-1445.916	zf-C2H2	887	--	--	FALSE	-1.2548	0.10571
Cluster-1445.9180	zf-C2H2	3586	KRAB	KRAB domain-containing zinc finger protein	FALSE	-0.33608	0.53053
Cluster-1445.9347	zf-C2H2	2966	ZKSCAN	KRAB and SCAN domains-containing zinc finger protein	DOWN	-1.0608	0.0036292
Cluster-1445.9377	zf-C2H2	3708	REST	RE1-silencing transcription factor	FALSE	0.75748	0.056666
Cluster-1445.9617	GTF2I	1266	--	--	DOWN	-1.8415	8.8252e-05
Cluster-1445.9619	zf-C2H2	1295	KRAB	KRAB domain-containing zinc finger protein	FALSE	-0.56188	0.17949
Cluster-1445.9664	bHLH	1298	ASCL	achaete-scute complex protein	DOWN	-6.0268	4.2538e-18
Cluster-1445.9716	zf-C2H2	1183	KRAB	KRAB domain-containing zinc finger protein	UP	2.6045	1.6818e-25
Cluster-1445.9717	zf-C2H2	873	KRAB	KRAB domain-containing zinc finger protein	FALSE	0.70371	0.48614
Cluster-1445.9796	ZBTB	2242	--	--	FALSE	-0.37897	0.3433
Cluster-1445.9798	zf-C2H2	3176	--	--	FALSE	-0.51667	0.21233
Cluster-1445.9870	zf-C2H2	325	KRAB	KRAB domain-containing zinc finger protein	FALSE	0.24496	0.83204
Cluster-2998.0	zf-C2H2	377	KRAB	KRAB domain-containing zinc finger protein	FALSE	0.1975	0.95026
Cluster-462.0	zf-C2H2	594	KRAB	KRAB domain-containing zinc finger protein	FALSE	4.5644	0.1196
Cluster-6727.0	Miscellaneous	1076	NR0B1, DAX1	nuclear receptor subfamily 0 group B member 1	FALSE	0.28279	0.8599
Cluster-7205.0	zf-C2H2	330	KRAB	KRAB domain-containing zinc finger protein	FALSE	-3.86	0.22842
Cluster-8647.0	zf-C2H2	668	KRAB	KRAB domain-containing zinc finger protein	FALSE	-0.057119	0.97387
